# Supplementary material for: Effects of nitrogen addition and plant litter manipulation on soil fungal and bacterial communities in a semiarid sandy land
Source: Front Microbiol. 2023 Mar 27;14:1013570. doi: 10.3389/fmicb.2023.1013570 (PMC10083410; doi:10.3389/fmicb.2023.1013570)
Supplement: Supplementary file 1 [file Table_1.xlsx]

## Sheet: Plant community
Treatment		plant
N addition	Litter manipulation	Vegetation coverage	Species richness	Pielou’s evenness	Shannon-Wiener’s diversity	Simpson’s dominance
N0	C0	40	8	0.881963	1.83399	0.818765
	C0	45	3	0.127829	0.140434	0.0524554
	C0	30	3	0.575922	0.632715	0.33875
	C0	40	4	0.64002	0.887256	0.535138
	C0	40	6	0.801626	1.43632	0.696674
	C0	30	4	0.727827	1.17139	0.623585
	C1	85	8	0.575552	1.19683	0.591877
	C1	60	5	0.338954	0.545526	0.241618
	C1	35	6	0.76001	1.36175	0.666971
	C1	65	4	0.176669	0.244916	0.0957698
	C1	50	5	0.517316	0.832588	0.42562
	C1	60	6	0.23821	0.426815	0.165368
	C2	40	6	0.395634	0.708881	0.306625
	C2	30	5	0.678142	1.09143	0.549128
	C2	40	5	0.420966	0.677519	0.350625
	C2	40	5	0.32758	0.527219	0.220207
	C2	40	4	0.430511	0.596815	0.293906
	C2	36	5	0.146358	0.235554	0.085
N10	C0	80	4	0.8047	1.11555	0.611506
	C0	40	3	0.935748	1.02802	0.623673
	C0	15	2	0.313813	0.217519	0.1068
	C0	20	2	0.999433	0.692754	0.499607
	C0	70	7	0.405462	0.788992	0.332958
	C0	15	3	0.716086	0.786701	0.475309
	C1	60	4	0.498727	0.691383	0.427614
	C1	80	6	0.622453	1.11529	0.526693
	C1	45	3	0.205676	0.225958	0.0938595
	C1	80	4	0.492785	0.683145	0.381453
	C1	50	5	0.544538	0.8764	0.483325
	C1	15	6	0.812344	1.45553	0.711911
	C2	70	2	0.718977	0.498357	0.318231
	C2	60	7	0.465265	0.905363	0.387456
	C2	50	6	0.77832	1.39456	0.701561
	C2	60	7	0.72592	1.41258	0.647462
	C2	60	4	0.105277	0.145945	0.0512642
	C2	65	4	0.104918	0.145448	0.0511068

## Sheet: OTU table-F
#OTU_num	N0																		N10
	C0	C0	C0	C0	C0	C0	C1	C1	C1	C1	C1	C1	C2	C2	C2	C2	C2	C2	C0	C0	C0	C0	C0	C0	C1	C1	C1	C1	C1	C1	C2	C2	C2	C2	C2	C2
OTU_1	3122	2568	2853	3847	2980	1845	3256	1100	1752	2548	2840	2352	5019	3038	4114	2643	2025	3204	3869	7500	2808	12117	3877	10132	4302	6128	9121	5997	6013	2775	15895	6851	4114	10449	4650	6089
OTU_2	1072	89	5	911	1300	42	845	1223	2038	381	1502	837	686	5	81	400	1423	274	26965	12134	23194	19227	11805	15973	11303	27076	5817	39646	489	1455	7151	1386	6291	12694	8670	1494
OTU_3	5407	1187	2509	1870	2120	2013	2687	767	1424	3065	4725	3121	2131	5874	3036	4241	7633	544	1949	1879	2044	614	2259	1161	5371	1469	3353	517	2913	415	1105	7034	1369	1327	4495	2653
OTU_4	8466	1033	3125	4018	1066	5440	614	230	548	845	1354	594	1926	4348	2005	824	1312	2041	502	2858	680	1049	2952	1515	2266	631	5379	448	1025	1570	741	664	636	1544	1177	2137
OTU_5	1816	830	1068	2053	3290	2942	2301	955	838	1347	4788	2180	2317	2452	2759	2431	1388	1163	804	2309	339	3447	3038	886	1173	2575	352	255	1819	661	1302	1292	361	3825	1025	2510
OTU_6	2480	3467	1120	1548	3830	1535	5902	293	1134	1470	1009	1316	1721	1463	4306	2977	1196	796	466	587	172	326	607	789	721	365	4274	205	2112	771	1750	322	507	563	984	1937
OTU_7	653	2009	35	1180	406	42	95	215	424	666	1654	88	113	49	1362	616	212	118	107	952	3758	1789	380	1842	151	67	21	353	151	313	106	38	98	262	460	123
OTU_8	1867	1657	468	639	3385	1165	1936	616	793	1279	3076	3437	1965	485	2471	1432	987	1819	439	585	286	295	756	1505	638	288	29	154	1337	1653	1770	281	621	1052	1107	2916
OTU_9	691	437	2486	2989	340	1618	1101	288	620	1562	1841	1065	1986	1217	1001	951	517	1929	2109	1378	366	1011	478	432	1278	570	1409	527	6490	2354	1464	4773	1614	1114	475	2590
OTU_10	245	19	17	290	368	137	441	396	330	156	401	351	264	282	112	301	329	123	2543	1470	95	419	4907	4090	4991	3464	638	1096	407	3029	941	1221	747	2081	1572	376
OTU_11	1531	154	422	1223	744	618	542	447	828	656	789	1294	250	274	818	728	1344	798	271	444	217	735	530	600	840	591	250	351	776	3743	660	1636	1351	584	1732	1460
OTU_12	6	12	797	326	54	17	112	104	495	120	9	367	32	13	8	46	292	157	498	40	343	1237	40	101	65	471	0	57	191	40	203	682	54	33	17	141
OTU_13	284	0	0	2	2	8	1018	15	1	16	14	0	24	0	3	215	0	3	3	29	52	16	2	15	1812	1	0	6	19	0	102	2	0	80	0	0
OTU_14	549	273	191	56	351	970	614	58	142	835	492	1335	214	189	2158	275	142	125	234	249	46	53	549	598	1119	72	303	27	3261	64	439	162	45	84	168	739
OTU_15	2355	321	450	3231	2880	2080	667	1062	514	849	2078	1584	1759	739	1458	1343	799	481	1615	1195	1216	1536	1057	2812	692	460	151	1740	342	611	577	937	619	1654	1097	990
OTU_16	453	84	72	338	2833	129	819	330	329	832	276	1737	466	168	526	495	732	467	402	240	36	86	806	439	503	85	202	127	1380	177	547	116	291	769	645	2903
OTU_17	185	26	15	110	193	109	1802	114	102	102	4978	132	202	257	392	415	6002	193	103	63	13	0	125	83	4800	200	971	27	139	134	1146	274	179	104	9596	1552
OTU_18	97	25	201	38	15	265	43	28	22	20	92	49	60	80	39	14	16	47	23	58	2	18	53	6	23	8	1	2	34	29	27	55	47	28	2	29
OTU_19	213	34	177	303	196	45	369	224	236	156	226	251	741	158	398	246	250	204	283	349	269	525	107	506	748	957	259	1999	282	140	426	936	457	189	337	555
OTU_20	1	20174	339	3	5	323	3	4	21	11	4	11	0	258	5	22	7	15	0	1	0	0	1	2	1	3	0	0	150	2	3	1	9	7	1	4
OTU_21	4	0	0	10	54	1	12	13	14	0	25	1	14	0	48	15	4	2	22	389	0	6	24	0	9	84	7493	0	13	13	34	171	233	7	15	19
OTU_22	3	44	6514	1	155	374	3	1	14	11	214	3	0	53	5565	54	5	251	0	6	2	56	4	10	0	0	198	3	106	3010	4	0	29	3	52	37
OTU_23	107	2	24	73	227	43	160	69	112	34	179	654	112	1	33	169	64	70	168	3342	2	44	783	70	492	778	241	1	1100	43	633	187	167	17	209	1586
OTU_24	3	0	0	10	39	2	7	3	3	18916	5	0	10	0	1	26	3	224	2	7	42	56	0	0	6	2	3	32	484	0	471	0	0	9	0	2
OTU_25	477	515	436	275	822	1752	1163	63	197	271	234	579	706	453	747	276	702	544	65	155	40	153	368	246	111	59	459	57	461	217	349	41	315	127	130	494
OTU_26	34	5466	58	49	52	102	29	38	92	79	23	30	40	90	20	12533	59	31	10	12	0	1	23	6	15	14	0	7	27	41	9	281	5	11	9	4
OTU_27	171	135	190	487	343	299	236	128	303	109	330	388	190	203	112	387	2261	243	463	138	111	1006	6371	470	149	50	316	98	265	218	162	88	58	703	154	337
OTU_28	38	13	31	94	134	12	88	83	157	93	54	151	68	6	261	161	293	96	304	105	30	81	56	112	507	409	111	20	243	2614	958	633	1370	153	1697	1590
OTU_29	511	95	1238	206	101	933	330	289	248	547	79	442	188	1208	204	207	99	1053	134	812	64	65	68	94	444	157	152	532	143	521	190	296	1550	354	112	109
OTU_30	141	52	786	128	38	373	382	55	1457	573	751	1954	1916	1042	411	289	383	1824	84	45	9	13	15	49	31	32	9	19	220	54	138	163	32	76	21	264
OTU_31	25	55	71	130	228	142	1205	132	158	391	137	820	6819	4757	458	1764	4255	1962	107	74	9	9	71	24	54	60	12	37	200	97	165	67	452	311	36	116
OTU_32	85	112	30	18	610	58	8	81	101	55	194	53	36	40	19	267	25	4343	4	206	15	256	13	37	30	33	15	2	159	39	143	167	87	9	14	262
OTU_33	493	117	74	594	533	109	526	293	233	105	389	516	1759	853	420	434	297	138	446	172	87	389	109	243	234	164	360	677	424	994	506	112	142	364	413	455
OTU_34	405	47	165	479	132	522	318	34	170	55	118	303	838	1762	44	96	183	154	231	250	135	87	463	60	290	37	66	40	542	155	254	14	40	77	321	784
OTU_35	0	149	1	0	2	1	1	0	0	3	0	0	2	1	9	1	2	5	4	1	0	0	0	0	0	0	6	0	3	0	9	1	0	0	2	0
OTU_36	3	0	7	2	3	3	3	12	5	24	2	3	5	11	3	4	1	2	0	2	18338	29	12	204	11	53	0	16	1	1	4	12	3	177	1	12
OTU_37	25	1	3	6	5	3	480	20858	1850	3	17	40	9	27	2	62	23	3	14	5	3	0	11	192	201	45	1	90	4	46	15	130	2379	12	366	1
OTU_38	3	0	1	2	4	4	79	0	46	7	2	2836	1182	18	1	2	36	47	28	12	0	1	0	39	3	10	0	0	6	16	124	4	0	0	0	52
OTU_39	111	9	19	2	2	1	7	11866	47	2	4	1	6	33	62	0	3	0	7	1	0	2	0	98	1406	48	3	2	7	0	29	30	17	3	32	0
OTU_40	374	135	536	134	48	189	185	67	237	251	223	1165	619	186	352	422	421	238	228	161	15	29	34	51	1293	369	146	42	356	667	186	1003	437	74	367	526
OTU_41	15	9	11	70	66	37	239	39	287	55	63	3487	142	8	51	68	189	136	364	75	0	7	239	91	331	81	120	3	209	62	150	1298	31	9	96	1355
OTU_42	24	12	2	87	8	139	145	45	28	614	369	217	50	2	3	68	28	85	38	30	8	6	6	61	990	99	0	8	116	5	529	565	10	12	8	54
OTU_43	51	12	12	12	53	15	24	14	139	796	4	3912	7	13	1	55	63	102	84	38	19	13	5	23	218	28	94	30	75	11	760	47	42	36	10	33
OTU_44	0	0	2	3	1	1	0	19	17820	3	4	94	12	0	0	4	190	1	109	0	7	56	5	0	1	24	0	1	23	2	5	17	20	61	4	2
OTU_45	72	7	23	281	101	30	165	32	118	418	1510	310	441	45	6290	959	1280	128	70	40	54	85	47	24	144	12	51	55	217	311	352	283	234	4580	609	227
OTU_46	33	1	12	26	215	12	1	51	73	3	1693	103	11	0	4	31	39	6	2	93	1	30	32	4	4	46	6	10	24	3	1	58	56	28	9	126
OTU_47	16	8	20	567	78	1	34	34	40	63	45	13	7	9	111	25	47	13	14	81	215	341	15	210	61	49	1	188	50	34	80	290	370	46	53	23
OTU_48	57	164	156	21	1790	161	25	24	86	8	57	284	9	75	11	111	70	178	16	85	32	26	39	20	52	13	1	5	55	1079	19	35	111	20	83	219
OTU_49	197	40	68	295	38	46	47	1946	240	5	65	9	83	40	281	863	107	89	10	20	5	302	27	41	30	20	1	0	30	24	13	21	18	19	155	7
OTU_50	16	5	337	1327	167	15	64	67	133	148	55	182	16	116	155	353	179	58	442	273	858	2296	225	391	78	74	7	142	333	701	148	102	103	196	75	149
OTU_51	24	11	2	31	34	15	29	38	87	9	9	24	96	186	11	82	49	27	204	41	5	6	14	45	53	213	966	6	144	78	849	362	374	18	1313	201
OTU_52	31	0	0	12	26	0	29	12	18	2	13	21	24	0	21	28	237	21	38	37	4	1	97	10	74	14	189	0	41	27	81	15	79	9	875	186
OTU_53	2	0	0	10	14	0	160	5	152	26	6	5236	6	0	0	3	140	50	86	14	3	2	68	35	13	1	0	0	630	31	99	41	4	1	1	147
OTU_54	18	447	4552	81	11	30	36	7	24	0	0	0	2	22	15	14	9	0	37	356	0	2	5	3	29	0	0	0	3	0	2	4	2	2	1	5
OTU_55	174	36	14	44	70	8	44	81	110	107	819	239	112	57	77	77	72	959	26	28	13	17	20	50	56	29	245	87	206	64	116	31	125	88	89	180
OTU_56	4	1	2	3	0	0	3	26	6065	4	1	99	2	1	2	9	109	15	49	2	1	0	0	3	3	34	1	0	10	1	23	21	32	9	3	2
OTU_57	6	2	47	67	24	9	50	21	73	55	15	89	6	0	5	9	37	74	186	13	69	89	4	55	20	9	0	39	103	239	364	38	73	10	66	33
OTU_58	21	0	0	10	15	1	51	24	25	13	28	1	20	0	9	2	12	11	4	77	8	7	19	4	7	482	6	973	20	18	21	12	515	50	86	3
OTU_59	96	7	23	115	81	71	62	66	83	48	46	142	0	868	9	51	62	38	8	23	0	12	11	43	28	20	1	6	121	91	28	492	116	11	1003	56
OTU_60	12	0	0	7	1	0	16	0	0	0	0	0	25	1	0	67	0	2	6	20	0	0	0	1	5	3	0	0	0	0	11	6	0	0	0	2
OTU_61	134	125	15	53	13	410	1843	41	69	3	10	9	1509	55	51	127	171	92	37	27	27	0	7	3	38	171	0	16	8	0	27	24	44	59	10	4
OTU_62	91	28	3274	39	57	45	117	113	47	18	9	46	68	42	19	19	15	7	52	23	0	5	2	22	224	44	61	1	13	37	26	561	22	0	19	57
OTU_63	99	47	14	109	74	135	164	12	56	82	354	123	17	60	77	73	104	99	61	57	11	5	82	43	60	15	61	12	276	59	61	11	43	54	134	115
OTU_64	3	936	191	9	114	2220	85	360	71	3	5	3	9	171	3	17	16	1	3	54	1	10	42	14	22	9	0	1	7	17	1	2	45	5	163	13
OTU_65	824	179	112	13	72	18	18	68	134	8	56	22	392	143	61	67	463	75	48	71	2	20	36	1	33	24	2	2	369	0	39	72	8	37	28	2
OTU_66	197	502	117	139	193	457	123	31	99	52	44	55	202	93	205	63	285	24	130	154	3	6	14	231	238	13	10	3	63	5	44	225	15	26	33	21
OTU_67	0	2	0	8	0	10	172	9	7	12	4	40	0	0	0	4	3	67	0	0	10	0	2	45	0	2	0	0	336	45	22	6	7	2	4	32
OTU_68	295	225	79	117	278	331	113	16	73	26	105	198	114	74	67	45	70	83	37	143	45	39	70	22	23	12	14	4	85	20	61	26	18	12	73	46
OTU_69	36	58	364	45	1020	312	124	70	39	18	29	89	81	238	141	57	77	97	36	59	8	46	11	21	22	7	28	2	61	15	311	16	4	19	22	49
OTU_70	11	64	5	19	153	47	1	12	1	37	916	0	3	2	112	590	9	4	1	121	0	1	16	5	86	42	0	2	19	1	3	55	23	7	345	5
OTU_71	1	1	0	6	26	5	0	0	0	18	12	0	0	0	0	6	4	4	0	10	4	14	0	0	0	2	0	1	3871	30	13	0	1	46	1	1
OTU_72	6	2	0	5	71	28	12	23	56	5	3	20	6	0	0	11	16	31	28	55	108	271	5	28	126	16	423	10	27	3456	95	63	459	127	83	359
OTU_73	65	182	186	223	201	31	118	228	132	261	103	37	23	15	7	29	37	78	109	307	599	2624	5256	163	202	1771	2	564	124	9719	62	218	11076	134	1572	196
OTU_74	2	0	0	4296	11	0	737	4	0	18	12	0	6	0	0	16	30	1	3	3	0	0	14	0	2	2	0	0	26	0	3	63	1	11	11	0
OTU_75	0	1	15	2	0	0	9	0	1	1	0	0	2	1	15	2	1	6	1	3	0	0	0	0	0	0	4997	0	0	0	1	1	0	0	0	0
OTU_76	19	166	380	6	369	2545	104	6	5	16	9	2	49	235	493	23	19	26	2	16	5	4	6	12	8	7	0	1	12	37	8	5	3	1	6	10
OTU_77	59	54	3864	111	9	44	86	8	8	39	92	67	19	61	15	288	20	2	7	5	0	36	17	0	4	2	0	1	17	2	4	14	6	6	12	4
OTU_78	49	42	56	14	27	3257	14	42	24	24	9	14	24	65	15	28	19	52	12	14	3	109	6	8	15	31	3	44	11	25	32	98	40	7	9	29
OTU_79	631	125	31	5	68	446	93	8	19	16	80	111	260	321	200	26	37	10	51	32	5	6	18	14	21	10	0	2	47	2	79	4	0	14	23	25
OTU_80	7	0	13	62	34	31	70	36	30	19	11	87	26	3	20	27	57	72	10	12	12	14	4	33	80	19	74	11	69	1764	215	143	80	613	53	55
OTU_81	186	62	479	44	6	555	34	29	24	60	22	52	27	65	18	12	10	169	8	55	3	8	68	11	36	79	12	15	46	627	66	209	303	24	118	18
OTU_82	7	15	228	22	50	140	68	25	9	27	16	27	10	35	140	20	86	599	7	29	1	19	17	100	41	9	0	2	80	28	48	59	29	12	29	376
OTU_83	50	72	14	69	47	13	253	26	46	41	436	115	102	64	244	187	62	16	17	39	8	20	85	243	39	379	5	12	53	3	26	134	15	5	23	52
OTU_84	123	228	2	31	0	4	732	12	10	573	4	0	12	4	0	2	0	6	8	6	10	1	0	3	284	0	0	1	28	0	205	1494	2	13	0	0
OTU_85	0	0	0	49	10	0	0	4	21	0	0	6	0	0	5	0	110	2	1	3	1	0	1	2	0	2	0	0	0	4	1	4729	78	53	25	526
OTU_86	35	1	6	141	45	7	33	30	32	20	4	11	1	2	28	10	20	30	27	24	62	518	13	19	15	10	30	11	92	19	72	39	22	95	29	31
OTU_87	317	270	319	228	9	14	67	65	32	8	24	51	57	29	32	3	20	15	22	90	7	6	3	14	247	134	22	0	25	5	8	278	12	24	183	241
OTU_88	45	15	336	38	2	49	64	37	34	189	4	155	43	49	16	7	26	495	31	12	2	3	0	19	66	9	0	1	54	12	47	468	44	3	3	11
OTU_89	97	0	16	134	174	3	36	91	46	120	130	15	15	10	8	94	16	33	14	13	4	18	30	41	4	31	797	6	16	7	20	3	22	8	29	36
OTU_90	14	2	40	0	151	0	3	39	33	4	29	0	3	2	0	16	1	1	3	97	0	41	2	0	0	0	1	2	7	0	0	29	26	0	2	69
OTU_91	0	2	0	1	6	1	0	6	0	4	9	0	4	1	97	79	3	1	0	1	3	0	6	3	4	2	0	1	48	1	8	5	7	2	1	0
OTU_92	11	87	34	52	19	10	43	11	114	27	95	313	18	9	43	62	127	39	70	3	1	0	20	11	13	6	0	1	1139	10	129	105	14	10	87	30
OTU_93	0	0	0	3	0	3	0	4	3	19	4	0	0	0	0	4	5	10	0	1	0	0	0	0	1	1	0	0	2387	13	22	4	933	6	38	11
OTU_94	1	1	0	20	2185	5	7	4	1	101	34	29	3	1	5	16	23	10	4	35	61	18	9	11	0	2	1	12	31	1	8	1	4	178	11	37
OTU_95	61	90	34	16	35	78	183	6	16	7	63	87	300	36	40	38	29	15	21	25	0	4	116	23	20	11	6	3	96	92	48	6	10	76	15	77
OTU_96	16	9	13	77	26	38	34	13	34	26	39	35	45	32	683	16	25	30	24	9	4	4	13	8	14	19	1	6	90	35	142	301	22	179	14	24
OTU_97	40	6	43	225	54	27	518	3	80	21	16	135	206	59	13	42	26	88	25	56	0	6	17	15	5	67	40	2	81	23	83	43	12	2	6	38
OTU_98	84	95	8	43	477	17	33	115	134	104	167	60	11	8	58	124	82	61	28	27	1	12	106	47	53	7	0	3	119	10	22	30	15	4	82	52
OTU_99	8	20	24	0	2	73	4	0	0	0	2	0	616	4155	2	0	1	0	2	1	1	0	1	1	3	3	0	0	11	0	8	0	0	112	3	0
OTU_100	0	3343	47	2	1	51	0	3	1	0	20	3	5	40	3	0	0	0	0	0	0	0	8	0	0	0	0	0	1	0	0	0	0	0	0	0
OTU_101	20	1	20	80	9	36	71	9	4	18	7	2	17	1	4	21	19	15	26	11	49	3	8	19	72	3	0	3	1520	7	112	6	1	52	6	0
OTU_102	113	44	47	281	82	79	34	7	34	13	41	32	195	80	221	56	89	78	19	15	4	8	29	5	10	17	7	29	41	54	51	59	41	50	177	107
OTU_103	26	138	8	1	2	126	95	89	16	1	2	7	5	118	16	22	47	39	4	7	9	0	0	8	24	1	0	15	2	9	7	2	382	36	12	7
OTU_104	231	0	0	10	531	2	43	17	339	4424	38	13	2438	3	1	1	121	119	1235	31	16	22	3	9	25	63	0	19	227	2	276	27	2	4	3	9
OTU_105	0	32	69	6	2	90	11	2	6	118	0	4	4	2644	4	1	5	8	4	6	1	2	5	3	14	6	8	2	16	51	56	35	19	0	10	12
OTU_106	0	0	0	8	9	0	23	1	6	5	0	14	0	0	0	4	0	10	1	18	1	5	1	8	0	4	0	0	2	15	4	126	3	2	0	1426
OTU_107	142	60	69	19	117	233	221	11	42	15	63	51	247	40	96	75	379	59	101	40	3	11	26	23	15	17	27	2	50	10	44	36	13	36	13	99
OTU_108	16	6	0	17	50	11	6	23	51	24	18	30	50	2	0	16	30	7	68	14	8	17	7	15	22	1373	40	289	6	5	55	14	15	3	36	92
OTU_109	355	14	17	3	14	29	15	0	5	33	26	27	17	30	12	10	58	19	22	4	1	2	4	1	3	7	10	12	32	11	8	1	7	1	14	5
OTU_110	10	0	0	7	15	1	2	32	19	4	7	4	1	0	6	29	13	2	0	4	13	1	16	29	29	0	0	2	6	0	1	0	0	14	5	3
OTU_111	3247	88	200	19	74	6	16	3	6	0	51	11	108	109	12	34	117	112	34	14	0	1	4	5	13	9	0	16	11	0	25	74	26	2	3	26
OTU_112	2	26	57	5	57	4	10	16	14	13	49	22	37	6	2	89	11	84	2	11	2	442	25	10	5	2	0	1	20	0	9	1	1	2	2	11
OTU_113	79	0	0	7	17	0	6	38	14	10	58	4	4	2	8	15	11	1	4	91	9	11	42	5	39	93	1	1353	3	3	14	19	17	106	30	6
OTU_114	6	0	0	0	34	0	8	0	0	0	0	0	7	0	0	0	0	0	4	5131	0	14	1	0	8	0	0	0	0	0	8	0	0	0	0	46
OTU_115	5	1	2	1	402	1	1	1	4	1583	6	3	1	6	4	31	8	23	3	14	2	27	2	9	1	2	35	11	112	0	58	0	0	5	2	20
OTU_116	267	32	7	566	15	10	11	38	41	7	25	11	31	3	52	40	71	4	209	49	81	24	6	1	24	48	2	3	10	3	23	15	16	41	10	9
OTU_117	0	0	1	0	17	0	1	1	56	2	2	36	0	16	0	2	84	0	43	16	25	15	1	3	0	0	5	0	2	1	1	0	2	548	2	445
OTU_118	9	17	98	1	0	78	0	0	10	1	2	1	0	45	2	0	2	0	1	0	0	0	0	0	0	0	0	0	113	0	0	0	5	0	0	0
OTU_119	191	0	0	0	30	0	11	2	2	1	6	1	7	0	1	1	4	0	68	1036	27	24	36	29	61	2	819	3	12	16	3	0	3	2	33	22
OTU_120	0	1	53	16	7	699	19	33	16	0	7	0	1	9	7	5	5	2	1	9	2	0	2	1	4	3	0	0	29	26	1	1	0	3	1	1
OTU_121	0	0	1	0	0	3	0	0	14	122	0	0	0	1	1	0	0	1	0	0	0	0	0	0	0	0	0	0	8	0	5	0	0	0	0	0
OTU_122	6	52	6	12	0	1	11	28	15	9	11	0	21	4	23	0	1	21	2	16	0	2	14	2	77	24	0	66	8	1	14	304	21	8	5	2
OTU_123	60	22	29	95	158	167	41	28	24	95	343	55	130	19	92	125	78	113	15	13	11	39	59	106	19	15	5	22	68	36	38	15	21	21	49	34
OTU_124	0	0	0	1	1	0	0	0	32	8	28	1620	5	22	0	5	82	142	6	0	0	0	1	6	0	0	0	0	378	6	9	1	1	0	16	6
OTU_125	70	50	18	32	36	7	52	20	48	15	91	12	102	17	113	33	27	12	53	19	3	11	25	41	74	33	8	16	10	12	14	65	9	16	15	8
OTU_126	14	4	4	20	44	14	38	40	46	22	53	1001	31	29	11	32	44	32	36	11	3	4	11	15	6	9	0	6	10	27	15	9	1	15	5	232
OTU_127	488	251	16	180	136	7	24	62	6	22	23	42	257	133	59	11	57	24	13	19	8	16	4	21	6	3	3	2	38	35	28	55	6	4	9	2
OTU_128	4	18	12	1	33	20	3	0	2	0	10	57	1	19	1	4	1	5	4	7	3	2	14	2	1	1	0	0	1	18	2	1	11	2	5	6
OTU_129	0	0	0	0	0	0	0	0	0	0	0	0	0	0	4	0	0	0	0	0	0	0	0	0	0	0	0	0	0	0	0	0	0	0	0	0
OTU_130	25	0	1	10	18	5	1	34	0	0	6	3	0	0	0	18	11	1	0	0	0	2	7	48	25	0	4	0	11	0	1	0	0	7	19	1
OTU_131	0	2	0	3	5	1	30	7	2	0	1	0	2	0	11	1578	5	6	0	1	2	0	6	1	2	2	0	0	3	0	5	0	0	6	3	0
OTU_132	86	65	13	1117	19	13	52	51	39	17	12	21	10	9	4	15	44	5	242	31	75	3	3	21	11	1	2	18	15	3	5	76	4	30	55	1
OTU_133	0	0	0	1	1	0	0	0	0	2	0	0	0	0	1463	4	2	0	1	0	6	1	2	0	1	0	18	0	2	12	3	1	0	441	3	0
OTU_134	5	0	33	2	0	0	16	9	25	339	65	44	290	3	0	14	25	14	17	2	4	3	1	6	194	4	0	11	31	4	30	13	21	0	1	0
OTU_135	2	53	6	9	1	2	13	9	4	2	4	1	1	15	0	12	1	5	0	1	0	14	30	1	3	1	0	3	17	313	12	4	642	0	69	2
OTU_136	57	30	22	33	29	36	34	13	31	26	23	44	58	31	70	23	38	60	12	20	10	8	23	13	59	24	8	3	64	18	205	47	31	15	33	223
OTU_137	34	42	28	76	34	94	62	21	37	31	91	95	288	70	62	24	81	237	17	24	2	24	5	12	22	9	11	6	56	23	68	51	6	6	18	36
OTU_138	90	10	30	18	30	46	221	40	55	1	7	25	133	34	45	8	54	37	138	26	3	2	23	10	83	24	0	1	8	8	38	137	8	8	22	5
OTU_139	0	0	0	16	2	0	0	2	10	0	0	0	0	0	0	0	33	0	0	1	0	1	0	0	0	1	0	0	1	5	0	1918	158	28	46	26
OTU_140	512	0	0	0	0	0	5	1	0	0	9	0	4	0	7	0	0	0	4	1	0	0	5	0	1	0	1	5	0	0	5	0	0	2	0	0
OTU_141	69	35	35	90	31	18	72	41	9	27	108	24	57	6	138	44	38	15	69	12	8	21	43	21	14	7	7	19	56	20	171	47	34	44	127	8
OTU_142	26	19	1	110	208	30	54	102	34	135	8	225	261	13	46	150	33	44	11	23	6	5	33	14	8	26	1	0	42	8	44	12	10	89	25	69
OTU_143	2	0	0	3	1	1	20	4	5	1	2	0	8	0	0	101	1	0	1	0	0	0	2	0	67	24	1	26	0	0	4	8	4	0	2	0
OTU_144	0	0	0	3	0	0	1	12	1	0	1	2	0	0	0	0	0	1	1	0	5	1	1	8	5	0	322	6	0	0	0	0	0	16	0	0
OTU_145	25	231	98	66	11	8	195	8	33	0	27	40	104	77	2	16	82	11	0	0	0	2	23	4	15	0	13	2	22	0	46	241	0	0	3	0
OTU_146	0	7	10	24	3	48	0	0	0	0	0	0	0	991	0	3	0	0	0	3	0	14	1	0	0	0	0	0	14	12	1	1	0	0	1	2
OTU_147	83	28	38	7	54	68	7	6	10	9	42	10	135	32	7	25	5	8	10	8	1	2	29	5	9	5	4	0	9	1	4	2	0	5	13	3
OTU_148	79	15	4	10	2	8	96	443	18	1	10	0	2	14	0	2	1	0	3	35	104	22	2	6	16	7	0	0	6	0	10	5	14	15	0	0
OTU_149	220	0	18	25	8	1	24	25	41	12	59	358	7	2	0	13	163	20	55	48	5	9	27	16	474	6	0	25	26	0	45	39	5	2	2	11
OTU_150	0	0	0	39	3	1	17	14	25	6	0	11	3	0	0	1	6	10	4	23	51	5	3	18	10	17	1	3	4	8	9	438	32	2	0	12
OTU_151	44	25	157	3	144	302	112	14	16	10	9	14	13	11	45	40	18	36	13	22	0	2	19	3	22	3	0	0	24	1	16	4	2	5	44	5
OTU_152	69	25	1	0	0	1	21	1	15	0	0	0	1806	0	0	2	1	0	2	7	0	0	2	0	3	5	0	0	0	0	5	0	0	1	0	0
OTU_153	3	0	0	9	8	16	1	0	0	0	9	2	1	0	2	7	31	0	0	1	2	0	4	3	1	3	5	0	9	32	0	0	46	13	2044	4
OTU_154	1	0	0	0	4	0	3	14	0	0	1	1	7	0	2	3	2	1	0	0	0	7	7	0	1	6	0	7	0	0	6	0	4	3	0	0
OTU_155	34	52	7	9	0	4	13	4	11	13	2	1	54	1	99	2	4	1	3	4	0	0	18	0	2	8	4	0	3	0	25	69	7	0	0	0
OTU_156	5	0	2	7	8	1	7	13	3	6	4	1	2	24	67	12	18	30	1	25	3	3	5	6	3	0	1	17	38	29	420	56	74	78	8	151
OTU_157	26	6	21	97	29	100	48	181	18	20	77	59	27	4	8	23	31	143	20	7	3	22	2	18	26	7	0	1	52	3	207	37	6	14	8	7
OTU_158	1	0	0	0	0	0	19	5	11	0	0	0	8	0	0	16	0	0	0	1	0	0	0	0	2	29	0	8	0	0	0	1	3	0	0	0
OTU_159	1	0	0	0	0	0	1	12	2265	0	0	31	0	0	0	1	57	0	36	0	1	0	1	0	0	11	0	0	2	0	0	17	40	36	1	0
OTU_160	40	0	10	17	3	2	5	4	6	0	41	40	753	31	3	4	170	167	8	5	0	0	9	1	6	9	0	1	41	0	22	3	1	4	2	4
OTU_161	0	0	0	16	0	0	0	5	1	3	0	0	0	0	0	2	0	0	0	1	0	0	0	2	2	0	0	1	2	0	59	933	0	25	0	0
OTU_162	5	2	8	4	9	6	2	3	8	7	3	115	82	213	22	18	7	164	13	18	0	5	1	9	9	3	4	5	66	20	315	2	94	11	6	152
OTU_163	176	15	17	110	28	10	160	55	48	35	32	44	75	37	85	102	82	34	141	26	2	10	18	11	122	40	12	20	29	11	97	48	8	24	94	1
OTU_164	104	3	13	31	388	46	28	451	22	13	47	26	106	23	18	30	8	9	13	18	3	7	13	33	14	10	0	3	19	5	10	8	1	16	29	10
OTU_165	6	27	135	28	14	15	42	13	11	6	2	18	51	10	9	34	14	18	46	13	3	2	6	13	178	7	4	1	15	10	21	7	1	8	4	23
OTU_166	108	14	4	23	579	11	11	5	12	5	38	81	57	5	199	70	69	29	13	36	0	6	24	5	9	27	1	6	23	9	35	4	16	2	76	41
OTU_167	70	11	71	31	12	0	12	15	16	0	6	16	5	2	15	2	44	2	5	16	7	63	43	0	0	11	1	1	22	4	3	4	17	9	50	3
OTU_168	2	0	0	15	31	4	22	5	15	17	8	63	2	0	6	49	104	12	15	16	0	6	8	9	29	13	59	0	26	31	18	11	43	6	541	287
OTU_169	0	0	3	19	69	21	1	0	1	12	1	8	3	0	746	190	48	52	1	1	11	0	10	2	5	1	3	0	13	2	2	3	2	4	21	22
OTU_170	37	6	273	121	12	478	38	13	38	39	14	30	49	21	99	17	24	112	30	13	18	9	8	18	44	10	14	14	57	76	58	30	47	14	16	102
OTU_171	49	0	253	63	5	2	7	7	75	14	311	10	0	2	2	53	8	226	4	2	7	2	1	8	2	3	0	5	17	2	8	6	0	2	0	2
OTU_172	14	0	3	7	38	52	12	17	10	3	14	12	35	13	42	10	17	4	104	9	5	3	22	103	12	7	0	1	29	11	64	12	4	185	6	6
OTU_173	6	0	1	26	94	1	7	10	24	20	31	25	20	1	11	43	119	47	6	10	4	6	2	94	6	0	0	168	47	50	12	25	51	11	17	102
OTU_174	31	4	13	32	9	3	30	27	29	17	53	86	50	4	121	21	70	35	36	16	3	7	6	16	29	18	8	5	71	18	62	58	12	2	11	63
OTU_175	1	0	8	24	10	11	5	5	6	1	1	2	1	1	10	5	8	17	8	4	0	10	4	11	0	1	2	2	13	9	14	5	32	9	12	33
OTU_176	136	16	72	2	23	84	59	0	35	46	10	5	2	5	26	2	48	6	4	3	78	28	0	4	1	4	0	2	20	88	7	5	35	9	29	63
OTU_177	0	0	0	2	1	5	23	8	6	2	1	1	2	0	0	1	1	0	1	0	22	1	0	4	93	20	0	4	13	0	1	2	9	2	6	0
OTU_178	11	8	37	77	8	1	4	25	17	7	14	83	5	2	3	241	21	1	39	12	4	3	5	6	7	14	0	97	24	69	0	12	115	34	18	25
OTU_179	64	19	33	5	14	126	41	20	24	28	16	103	6	9	89	74	55	11	39	7	4	1	10	13	36	2	1	4	42	11	10	6	3	16	33	4
OTU_180	0	0	0	1	10	0	1	0	0	1	0	9	2	0	1	0	0	0	2	617	0	6	9	0	4	0	3728	0	5	0	2	0	0	0	0	10
OTU_181	2	0	0	0	0	0	1	0	15	30	71	745	38	7	32	13	60	148	6	0	0	0	0	3	1	0	0	0	275	3	10	0	0	1	3	3
OTU_182	15	57	3	0	0	12	2	2	11	1	263	1	0	86	269	9	6	3	3	0	7	2	2	0	0	0	0	32	6	0	121	0	0	1	0	0
OTU_183	14	0	0	4	5	9	1	10	23	0	4	49	24	1	11	25	21	14	5	7	0	0	3	7	22	10	128	2	15	15	123	26	162	6	133	287
OTU_184	14	0	1	3	7	1	3	11	2	12	45	1	2	4	27	4	3	2	0	4	3	5	1	8	22	1	0	284	12	1	27	25	9	21	7	4
OTU_185	71	20	328	56	19	41	20	134	14	20	25	22	13	3	23	13	19	79	5	8	0	9	5	18	23	9	0	4	15	3	13	17	30	7	9	4
OTU_186	283	141	2	19	6	2	59	5	23	0	28	185	8	10	1	13	19	16	9	7	0	0	2	2	1	161	0	1	21	16	80	70	15	2	771	12
OTU_187	19	31	21	5	67	18	673	2	16	145	21	18	6	33	8	16	40	57	5	12	4	4	30	3	5	2	3	1	52	0	96	1	2	4	5	5
OTU_188	50	1	17	29	11	11	56	99	23	6	21	27	18	17	12	16	19	20	6	129	5	5	14	33	60	8	0	193	94	539	31	21	65	11	18	23
OTU_189	7	85	0	0	9	0	6	0	0	3	2	2	5	1	17	5	3	96	0	12	0	0	45	7	3	0	14	1	5	254	3	1	6	1	39	326
OTU_190	3	0	0	845	0	0	10	4	8	3	7	1	0	0	0	1	15	0	1	0	190	2	2	0	0	0	0	2	2	0	0	15	0	14	2	0
OTU_191	56	0	0	11	12	0	19	27	25	17	11	13	48	3	24	54	58	48	4	17	3	13	11	26	125	9	1	11	17	48	22	52	6	10	49	113
OTU_192	2	0	0	13	22	1	5	0	11	17	7	5	1	0	0	16	1	0	1	35	0	0	764	3	11	3	0	0	10	1	2	6	2	2	8	68
OTU_193	17	7	51	6	1	33	8	2	1	11	22	16	26	577	62	8	2	2	11	2	1	0	4	1	7	2	1	3	47	47	42	30	1	15	2	0
OTU_194	23	21	25	22	12	25	44	8	13	33	53	85	63	42	41	21	30	51	6	5	5	7	5	6	11	4	3	1	14	6	15	18	3	7	8	56
OTU_195	13	1	1	13	25	67	4	6	37	2	19	70	4	1	6	12	16	5	18	16	2	17	61	110	12	22	0	19	8	35	6	5	8	26	17	6
OTU_196	10	26	15	20	7	36	23	12	0	9	5	23	53	50	98	11	11	63	7	13	1	0	1	5	4	2	0	3	36	15	5	7	12	10	1	365
OTU_197	81	3	22	45	49	15	32	347	25	25	18	17	9	4	32	8	23	3	29	13	17	30	74	10	20	56	1	72	14	18	12	71	41	89	42	11
OTU_198	0	5	3	1823	1	2	31	14	1	2	0	0	0	3	0	6	5	0	0	1	0	0	7	0	1	0	0	0	4	0	0	6	0	1	5	0
OTU_199	0	0	0	2	15	2	0	0	30	0	6	13	1	0	0	10	805	5	16	0	0	0	8	0	1	2	0	0	27	12	9	0	19	5	189	0
OTU_200	3	60	28	1	12	34	21	3	2	70	0	10	2	13	3	8	2	5	3	27	0	6	5	3	2	1	0	1	12	10	41	8	0	0	0	358
OTU_201	3	0	0	59	1	4	10	21	19	0	0	3	4	4	0	2	0	20	3	0	1	6	11	8	5	0	0	0	33	0	30	168	72	13	9	8
OTU_202	2	0	0	2	2	0	4	0	0	7	7	2	4	10	17	214	0	10	2	1	2	0	0	0	3	0	0	1	34	0	713	0	5	3	0	2
OTU_203	0	0	0	11	10	0	0	0	23	0	9	79	1	16	74	439	423	18	12	0	1	0	5	3	0	0	1	0	11	0	0	0	0	7	10	3
OTU_204	22	0	1	13	4	6	7	1	4	3	660	32	2	0	38	12	82	6	8	1	0	2	5	2	0	0	7	4	20	12	32	3	5	2	12	4
OTU_205	27	40	52	20	1	8	31	3	5	31	2	2	0	29	61	4	2	3	2	0	25	0	2	2	10	4	0	4	6	46	8	5	63	4	10	1
OTU_206	1	2	0	5	4	0	0	11	2	1	4	4	0	1	12	1	7	1	0	0	1	0	1	3	4	0	0	4	4	0	0	0	1	0	2	0
OTU_207	72	12	99	34	8	64	15	9	11	17	8	61	0	8	1	4	14	18	12	50	46	7	8	24	3	0	11	4	13	5	18	10	2	17	0	4
OTU_208	0	0	0	1	4	0	0	10	10	0	1	6	5	0	0	2	11	0	1	0	2	2	0	1	0	561	13	0	3	2	0	4	10	0	323	0
OTU_209	1	0	0	1	3	0	0	1409	7	0	0	0	1	0	0	255	5	0	1	2	0	0	0	12	20	6	0	0	1	0	4	1	3	4	0	0
OTU_210	28	91	35	14	3	24	148	17	4	1	10	32	82	102	11	4	12	14	20	10	1	6	1	62	10	0	1	1	16	17	15	2	5	7	4	21
OTU_211	50	44	29	228	46	3	40	15	23	2	28	0	9	2	11	8	15	0	76	73	28	61	21	10	4	7	1	2	5	0	14	9	3	11	4	7
OTU_212	22	11	5	6	7	7	10	6	22	8	3	33	13	33	82	19	10	10	3	7	1	3	5	5	1	12	24	0	57	3	13	67	22	339	4	17
OTU_213	7	6	2	52	63	0	6	2	27	49	7	6	2	1	49	12	8	21	1	1	77	1	99	1	0	4	1	3	248	4	9	3	50	456	6	9
OTU_214	13	1	0	4	9	3	2	4	14	8	6	37	6	5	25	38	14	6	14	21	3	3	5	5	25	2	74	65	15	25	135	18	146	37	103	608
OTU_215	33	1	0	9	50	0	38	2	1	0	2	3	12	0	1	1	2	0	12	1269	1	20	0	2	16	3	0	6	2	0	25	79	0	3	0	31
OTU_216	10	2	15	298	8	3	7	10	16	11	25	3	4	6	2	19	42	13	1	11	38	5	4	7	4	5	0	88	17	5	0	14	26	8	28	3
OTU_217	51	6	4	17	12	0	40	26	72	55	7	25	21	2	20	20	107	5	271	73	1	0	11	5	55	4	1	7	18	23	30	90	102	12	21	7
OTU_218	0	0	0	3	0	0	0	10	7	2	0	0	2	10	0	0	0	8	0	0	0	0	1	0	2	26	0	0	2	20	2	5	1007	0	14	0
OTU_219	25	12	28	11	1	1	20	64	18	2	151	30	72	151	57	3	21	7	15	1	0	10	1	2	2	2	37	0	30	4	20	19	1	1	1	0
OTU_220	4	24	31	1	56	21	893	0	0	0	6	0	2	36	0	0	3	0	1	8	2	0	1	0	2	2	0	74	0	0	10	4	0	2	0	2
OTU_221	3082	3439	465	0	0	23	10	4	87	0	32	3	8	28	0	3	3	1	7	6	0	0	1	6	316	0	0	3	0	0	3	0	1	0	2	0
OTU_222	6	2	93	10	4	97	32	15	7	9	1	5	8	2	3	5	5	4	22	33	0	0	7	4	0	23	0	2	61	137	61	29	4	54	13	7
OTU_223	1	3	5	0	3	8	12	11	5	0	0	3	0	699	5	30	43	0	3	1	0	0	4	0	4	0	0	0	1	0	0	2	0	1	1	0
OTU_224	2	0	0	4	11	0	9	0	20	0	10	19	7	0	2	10	1087	1	8	0	0	0	13	0	0	0	0	5	14	0	7	1	0	6	3	2
OTU_225	18	2	72	62	7	75	25	8	12	7	9	160	7	3	12	14	20	174	8	2	0	4	3	53	7	0	0	0	10	1	36	2	1	6	0	9
OTU_226	1	23	59	0	32	1	4	18	21	1	2	0	1	1	0	15	0	15	1	42	1	7	3	2	105	12	0	0	4	4	72	3	399	445	13	15
OTU_227	12	4	22	27	23	21	22	31	16	94	22	10	5	1	24	50	11	16	0	10	1	10	5	0	20	0	0	0	45	1	3	3	1	22	16	3
OTU_228	66	2	19	32	18	7	13	10	17	10	24	6	6	5	11	8	12	3	21	12	9	14	22	1	18	9	1	47	14	4	7	34	11	14	16	3
OTU_229	369	3	2	0	5	18	336	1	16	4	12	16	3	2	2	0	2	23	14	10	0	1	0	0	1	0	0	1	115	4	6	0	0	2	0	57
OTU_230	1	2	50	4	1	0	37	0	265	0	0	0	5	4	5	3	14	4	5	0	0	0	0	0	2	7	22	4	4	0	36	4	3	1	2	0
OTU_231	1	9	568	5	1	42	8	1	2	4	6	7	6	19	0	5	6	14	6	1	0	0	2	12	7	1	0	0	6	1	5	3	0	1	5	11
OTU_232	0	2	6	1	20	12	0	1	1	0	0	0	0	17	3	1	12	0	0	0	0	0	1	0	0	0	0	0	1	0	0	0	1	0	0	1
OTU_233	1	0	1	39	7	0	4	11	12	0	3	2	10	0	4	4	6	5	9	0	0	8	9	0	2	0	0	0	25	0	4	166	148	4	156	2
OTU_234	30	16	10	52	24	10	25	40	13	38	128	20	76	29	33	37	99	11	7	8	3	6	14	3	27	3	5	0	22	2	7	8	0	7	2	26
OTU_235	0	0	0	0	12	0	0	2	5	0	0	0	0	0	8	0	0	0	0	10	0	4	0	0	0	3	0	0	0	0	0	2	2	0	0	8
OTU_236	34	41	90	41	10	46	79	5	21	7	4	11	63	58	0	5	12	34	3	4	0	4	12	26	4	2	14	1	12	10	44	0	1	1	3	19
OTU_237	26	27	93	27	22	689	4	26	8	12	113	6	18	90	10	51	48	132	6	2	0	3	2	14	7	2	0	1	26	9	8	13	1	8	5	4
OTU_238	1	0	0	12	10	0	14	9	26	5	0	13	3	0	0	0	10	7	3	2	14	5	0	7	4	4	0	1	1	1	0	64	9	0	1	12
OTU_239	9	0	1	67	2	3	122	2	17	0	0	4	22	1	4	29	18	0	151	7	0	0	26	1	6	159	0	0	1	2	3	2	14	0	5	0
OTU_240	13	13	18	1	0	4	19	0	24	9	10	12	6	105	2	1	36	1	386	5	17	8	0	0	7	2	0	101	3	0	13	0	12	1	5	0
OTU_241	0	0	0	803	9	0	6	0	0	0	2	0	0	1	0	0	1	0	0	0	0	16	4	0	0	1	0	0	1	0	0	4	0	0	1	0
OTU_242	0	0	0	0	4	0	0	6	17	0	0	2	0	0	0	27	0	2	0	8	0	2	3	4	0	9	8	0	0	0	3	16	8	0	3	182
OTU_243	17	0	0	328	2	0	92	9	47	0	14	3	1	0	0	8	20	1	126	0	1	0	1	0	5	0	0	0	3	0	2	15	1	7	3	0
OTU_244	4	0	1	45	7	0	3	5	7	21	2	20	3	0	0	16	3	28	9	45	4	2	6	5	8	2	17	3	681	10	33	3	16	44	5	10
OTU_245	1	4	3	24	18	5	4	7	22	4	3	14	2	0	5	9	14	4	6	2	6	5	3	8	5	12	2	5	28	18	7	45	4	2	5	2
OTU_246	4	1	0	1	2	24	7	0	0	4	0	0	432	28	0	0	3	183	2	9	0	1	0	6	6	7	0	2	9	2	7	0	0	0	1	6
OTU_247	0	0	0	0	0	0	299	7	9	6	0	2	1	0	1	2	2	6	0	1	0	0	0	0	53	1	0	0	3	7	10	4	778	1	12	0
OTU_248	0	0	0	32	1	0	17	1	17	1	0	1	5	0	2	15	56	0	4	1	0	0	2	0	1	3	0	0	0	0	0	1016	4	1	9	0
OTU_249	200	5	6	0	0	11	2	36	19	0	3	0	1	11	1	0	0	0	0	1	0	0	0	1	0	2	0	1	9	0	3	2	2	0	0	0
OTU_250	0	0	30	36	40	1	3	0	14	14	0	4	3	4	0	4	7	3	100	26	5	367	17	0	2	0	0	2	9	0	6	0	1	15	0	14
OTU_251	7	1	4	4	3	5	11	8	2	18	102	3	178	16	6	16	15	207	3	5	1	2	1	5	4	1	0	1	29	2	14	0	3	7	3	2
OTU_252	1	6	10	15	20	19	20	8	16	0	5	40	9	9	49	5	27	5	7	0	10	95	1	14	11	1	2	0	95	0	18	12	4	8	10	15
OTU_253	18	0	6	9	1	31	0	14	2	49	22	44	0	2	0	7	4	476	0	1	1	0	0	10	11	0	0	1	19	0	23	1	0	1	1	0
OTU_254	0	0	0	0	0	0	0	2	3	2	0	0	0	0	0	0	0	3	0	0	0	0	0	0	0	0	359	0	10	2	8	2	81	0	6	0
OTU_255	0	0	0	1	0	0	10	1	1	0	0	1	0	0	0	1	0	4	0	0	0	0	0	3	0	0	0	0	1	1	0	1	0	0	0	2
OTU_256	7	2	14	8	6	8	13	36	2	90	128	2	0	0	0	12	8	3	1	3	0	0	6	2	1	1	0	1	21	26	6	1	0	5	5	42
OTU_257	70	13	2	28	9	0	25	21	14	8	10	27	16	11	3	5	19	2	95	8	1	0	16	3	19	26	1	7	6	3	28	19	10	1	0	6
OTU_258	9	0	0	3	0	0	6	0	1	0	815	5	0	0	0	1	2	0	0	0	0	0	4	0	0	0	0	4	3	0	0	0	0	5	1	0
OTU_259	30	22	0	2	6	2	0	3	0	1	7	0	0	0	2	0	0	1	1	21	0	157	0	5	620	0	0	1	0	0	0	0	0	0	0	4
OTU_260	3	0	2	11	8	1	13	5	10	6	7	22	23	1	45	55	115	14	8	14	1	2	6	5	51	10	26	24	40	13	34	70	92	6	100	168
OTU_261	7	8	13	3	1	45	773	1	29	0	42	110	181	7	0	6	59	0	17	3	1	0	2	0	0	1	0	0	20	5	5	1	3	0	0	0
OTU_262	3	3	2	4	23	4	55	3	9	3	14	2	0	0	0	14	6	3	1	1	0	1	458	1	0	1	0	0	10	1	9	1	1	15	6	11
OTU_263	1	0	5	5	1	0	1	0	2	9	25	24	3	34	22	443	4	1	0	0	1	2	1	1	0	2	0	7	13	2	37	0	5	19	1	10
OTU_264	4	166	103	11	0	333	40	19	2	0	1	0	3	15	2	1	0	2	0	0	0	3	1	0	1	1	0	0	0	2	1	0	3	0	0	2
OTU_265	23	21	24	72	79	4	29	12	18	16	63	4	13	10	8	22	6	8	2	21	2	10	8	12	8	12	0	6	23	0	5	25	4	13	14	2
OTU_266	78	39	10	26	8	12	18	2	7	0	25	12	35	42	2	10	67	3	4	1	0	0	6	0	2	2	0	0	16	2	3	4	4	10	0	2
OTU_267	0	11	3	10	12	0	0	31	4	0	0	0	7	6	20	5	0	0	0	0	0	6	5	0	0	1	0	0	2	0	0	1	0	2	1	0
OTU_268	13	14	9	2	4	31	8	0	6	0	3	3	0	3	1	0	1	4	1	1	1	5	2	8	0	0	0	0	1	2	6	0	0	0	0	2
OTU_269	193	1	1	242	3	92	7	11	76	3	13	5	11	13	175	43	20	5	5	0	0	0	5	5	11	2	0	1	3	0	0	14	0	1	5	0
OTU_270	2	1	13	1	0	0	4	0	2	0	1	2	3	0	45	3	0	0	0	0	0	0	0	5	1	0	3	1	6	1	2	0	0	0	0	0
OTU_271	4	5	68	5	4	46	3	2	2	21	7	22	55	11	44	11	16	35	1	7	2	0	1	14	4	4	0	2	8	1	6	7	9	6	3	3
OTU_272	1	170	4	67	1	42	10	2	9	2	0	55	21	24	25	4	8	3	10	1	0	0	2	2	34	2	3	0	37	0	18	21	1	0	1	3
OTU_273	44	1	4	0	0	7	19	12	41	1	1	0	77	584	0	19	6	30	1	4	1	0	0	0	16	1	0	0	2	1	5	0	0	0	0	0
OTU_274	9	144	24	34	4	1	18	0	2	3	168	1	3	56	8	21	19	0	0	6	0	15	3	6	1	0	0	4	15	1	0	0	15	3	6	2
OTU_275	7	14	11	41	16	48	8	3	305	7	25	14	125	20	4	11	24	16	65	22	2	3	7	5	3	10	0	0	13	198	7	4	13	190	25	24
OTU_276	5	0	0	0	23	0	6	0	0	0	0	0	8	0	0	0	0	0	13	590	0	4	0	0	13	0	0	0	1	0	19	0	0	0	0	18
OTU_277	193	5	6	15	3	150	8	6	50	2	6	21	5	12	15	7	22	1	30	10	14	36	2	0	3	2	0	14	4	0	7	0	5	5	4	7
OTU_278	4	0	0	4	9	0	13	5	24	6	7	2	1	0	0	1	6	2	6	29	0	10	1	4	3	0	0	41	90	0	13	44	1	0	0	5
OTU_279	12	4	9	91	33	21	12	2	1	8	4	4	13	83	16	1	1	6	2	1	1	6	7	1	2	2	0	0	9	3	1	8	4	2	1	6
OTU_280	65	3	113	19	4	1	3	0	2	69	4	1	10	2	0	21	11	3	13	13	2	4	0	2	1	8	0	2	13	3	22	2	0	0	0	161
OTU_281	0	0	0	0	0	0	0	3	3	0	0	0	0	0	0	12	0	1	0	0	0	0	0	0	0	4	0	0	1	0	0	1	3	0	0	0
OTU_282	1	0	0	3	0	0	4	0	0	3	0	0	0	0	0	0	1	7	1	0	0	0	3	5	0	0	0	0	17	3	590	0	0	0	0	0
OTU_283	15	0	6	35	2	1	7	8	28	50	19	5	72	7	21	5	45	3	4	2	3	8	0	2	0	15	0	372	32	1	15	22	12	18	0	1
OTU_284	2	0	0	0	0	0	43	4	5	0	0	0	0	0	0	2	0	0	1	3	5	0	0	2	30	0	0	0	0	0	5	2	0	13	0	0
OTU_285	10	0	0	27	2	0	13	10	8	0	27	6	11	6	2	19	13	6	0	0	5	8	9	3	6	0	5	20	3	0	99	71	11	0	12	0
OTU_286	70	11	3	2	3	0	76	19	6	14	6	5	11	0	27	4	46	5	12	4	2	3	11	15	1	6	0	1	5	3	12	15	5	13	4	7
OTU_287	2	0	1	1	10	0	36	0	4	0	0	1	7	0	3	101	81	0	2	251	0	3	0	0	4	1	0	1	0	0	6	1	0	1	17	5
OTU_288	22	0	0	0	0	0	0	0	0	1	39	0	0	0	0	0	0	0	0	0	0	3	0	0	0	0	0	716	0	0	0	0	0	0	0	0
OTU_289	0	16	12	5	4	0	10	29	6	13	0	8	6	11	23	4	9	0	3	1	1	3	4	2	3	37	0	0	128	0	5	5	5	10	1	1
OTU_290	1	0	2	2	12	14	4	1	4	1	2	36	89	8	15	7	7	7	7	23	2	5	90	8	9	26	9	0	17	8	54	11	99	5	13	41
OTU_291	42	19	4	40	8	5	16	13	14	3	3	7	3	1	4	2	5	1	85	22	5	25	0	5	3	10	7	3	6	2	6	4	1	3	2	1
OTU_292	0	2	6	11	3	65	1	1	2	10	0	1	1	223	64	1	17	115	1	5	0	0	6	1	4	0	8	0	10	18	5	0	4	0	4	9
OTU_293	0	6	1	5	78	127	59	6	3	3	0	38	3	2	6	1	8	4	0	6	0	3	1	1	3	0	1	0	70	5	5	6	1	3	5	5
OTU_294	9	1	2	1	7	0	15	6	13	6	3	6	19	3	101	90	39	7	134	6	1	0	2	0	6	1	0	0	47	7	7	1	1	7	7	1
OTU_295	1	0	0	48	0	0	0	4	6	0	0	0	0	0	0	0	0	2	0	3	0	0	0	0	0	3	0	0	2	0	14	617	1	0	0	0
OTU_296	0	0	1	0	1	0	3	14	18	2	5	3	5	2	27	2	0	18	2	1	0	2	0	0	5	1	863	0	4	0	0	1	1	0	2	1
OTU_297	1	2	287	60	6	12	9	0	9	13	0	33	9	6	0	39	33	6	28	0	0	2	0	1	1	3	0	0	2	0	21	1	0	3	1	12
OTU_298	1	0	46	2	0	0	155	5	7	0	4	0	32	0	2	1	5	1	37	4	1	1	0	3	3	2	0	0	0	4	8	21	1	2	1	1
OTU_299	0	0	0	3	3	0	2	1	1	1	0	3	4	0	0	6	1	191	4	4	0	5	5	9	1	2	0	0	9	3	6	1	7	0	3	87
OTU_300	1	0	9	2	5	0	9	1	11	5	10	69	58	3	91	2	34	53	13	2	1	0	1	5	4	3	0	0	6	2	42	6	30	28	3	3
OTU_301	1	0	0	2	1	3	3	24	2	37	40	5	1	0	0	6	3	29	0	2	0	2	2	3	6	2	0	0	54	3	31	1	44	2	2	82
OTU_302	39	0	0	0	7	0	28	1	1	1	5	3	5	2	0	3	1	74	20	5	1	1	3	4	2	0	0	0	6	1	13	0	0	25	1	228
OTU_303	12	0	4	190	13	4	50	0	4	4	4	0	2	2	0	2	2	0	2	10	2	219	3	0	0	0	0	0	2	1	0	2	0	2	0	10
OTU_304	71	2	36	79	6	148	2	50	12	3	4	24	5	22	0	9	5	12	10	13	0	2	2	1	8	2	0	0	4	0	9	3	4	1	1	3
OTU_305	4	13	87	0	4	2	7	3	12	1	0	6	3	9	1	9	2	3	1	16	2	9	18	3	2	1	0	3	1	1	8	7	17	1	1	14
OTU_306	0	2	2	5	1	193	18	0	2	0	0	0	1	4	33	0	0	0	1	1	0	2	2	0	0	1	0	0	4	0	1	1	0	1	12	0
OTU_307	6	15	37	30	5	33	44	15	20	13	26	123	63	53	41	21	34	17	7	4	1	8	4	6	3	41	10	1	29	6	8	3	7	4	5	13
OTU_308	0	0	0	1	0	0	1	0	0	0	0	0	9	0	588	87	2	0	0	0	0	0	1	0	0	0	0	0	0	0	2	0	0	0	0	0
OTU_309	0	3	2	5	102	14	17	8	42	29	2	1	1	3	5	119	6	37	0	5	1	2	1	0	0	1	1	0	5	2	2	0	0	3	2	2
OTU_310	11	1	0	1	19	0	21	3	74	29	4	16	4	26	0	5	4	19	4	4	19	4	16	21	0	1	0	1	4	0	3	0	2	3	2	1
OTU_311	20	14	81	17	32	5	36	1	82	87	310	9	2	41	4	31	19	15	3	2	0	3	164	0	0	6	0	2	27	1	17	5	2	141	8	7
OTU_312	0	0	0	3	0	0	0	0	0	0	1	0	0	0	0	3	5	0	0	0	0	0	0	0	0	0	0	0	1	5	0	0	16	1	611	0
OTU_313	1	0	0	3	22	0	6	0	1	0	0	2	1	0	0	0	0	0	3	450	0	4	20	0	5	0	0	0	0	0	6	1	0	0	0	21
OTU_314	3	0	0	0	0	0	5	6	7	4	0	0	7	0	0	0	2	9	36	8	0	0	0	0	5	28	0	0	8	2	368	2	33	2	3	0
OTU_315	5	0	0	2	0	0	4	5	14	2	15	8	0	0	1	0	20	4	5	2	1	3	12	4	2	0	1	2	5	6	18	0	1	1	42	0
OTU_316	4	2	2	23	29	10	13	0	15	0	9	25	3	8	4	6	36	15	0	6	0	3	5	4	0	87	0	3	9	3	2	26	6	11	15	28
OTU_317	23	9	71	36	10	194	0	1	12	22	2	0	2	4	0	1	3	0	1	1	0	0	0	1	6	0	0	0	7	0	3	2	1	1	0	1
OTU_318	2	6	28	71	4	2	0	8	2	22	66	3	0	0	1	22	10	14	3	7	1	3	7	2	3	1	0	69	10	13	2	47	14	7	10	3
OTU_319	7	8	1	0	0	3	9	1	31	0	0	0	0	29	27	3	19	0	4	0	0	1	0	0	6	0	0	0	0	0	0	0	0	0	0	0
OTU_320	2	0	0	4	1	0	30	1	7	15	19	151	34	0	0	19	14	18	4	0	1	0	0	7	24	1	38	3	8	2	8	8	0	5	5	1
OTU_321	2	0	0	1	19	0	4	10	12	13	2	11	4	0	3	22	6	6	8	144	3	12	2	1	6	7	28	1	7	3	66	4	9	5	10	28
OTU_322	23	0	8	151	15	3	7	35	9	3	13	2	3	0	1	29	6	8	22	8	9	102	4	3	5	2	2	1	4	1	12	6	2	2	1	2
OTU_323	3	7	3	8	12	19	0	0	0	1	0	0	4	6	3	1	4	14	0	0	0	0	4	2	0	0	0	0	52	0	11	0	0	0	0	0
OTU_324	7	2	3	4	16	2	3	5	11	256	6	25	8	0	0	4	11	12	50	13	1	4	5	2	13	0	0	1	28	0	19	26	7	1	0	3
OTU_325	12	5	0	18	24	18	0	4	3	14	33	10	10	5	4	26	0	34	5	12	5	3	9	14	1	118	0	2	58	70	8	4	352	6	41	95
OTU_326	6	0	85	5	9	2	3	4	1	6	26	12	11	1	50	1	11	2	5	7	10	6	6	2	3	1	0	3	8	18	29	7	5	250	24	70
OTU_327	1	0	0	2	2	0	2	0	4	0	3	1	1	0	0	5	4	1	1	7	0	25	47	3	0	0	1	2	2	48	2	3	13	1	3	2
OTU_328	0	0	0	35	0	0	0	1	4	0	0	0	0	0	2	2	16	0	1	1	2	0	0	0	0	2	0	0	0	0	0	397	2	6	0	0
OTU_329	0	0	0	7	0	0	0	0	0	0	0	0	0	0	0	0	0	0	0	0	0	0	0	0	0	0	0	0	0	0	0	511	1	0	0	1
OTU_330	54	28	7	32	72	18	31	27	32	34	22	27	51	108	6	31	36	10	12	12	3	0	16	25	17	2	12	0	16	24	16	9	7	7	10	92
OTU_331	1	0	0	235	0	0	1	2	1	1	1	0	0	0	0	0	0	0	0	1	0	0	3	1	15	5	0	25	2	35	20	30	51	0	3	48
OTU_332	0	4	0	3	6	3	2	0	2	64	0	1	1	2	0	0	1	1	0	0	2	1	2	1	0	26	0	1	8	2	7	0	0	102	0	0
OTU_333	2	0	5	1	9	0	0	1	291	0	0	4	0	0	1	163	85	0	10	1	0	0	5	0	0	1	0	5	0	0	1	0	5	4	2	0
OTU_334	0	2	1	0	1	11	0	5	2	0	0	3	9	200	5	0	2	1	0	0	0	0	2	41	4	102	0	0	0	0	0	1	1	0	7	2
OTU_335	5	0	0	2	0	0	1	0	1	0	3	1	6	0	0	1	4	0	3	4	1	1	5	0	9	12	0	9	1	0	3	0	1	171	1	0
OTU_336	0	0	0	0	17	0	0	0	0	0	0	0	0	0	0	0	0	0	0	525	0	0	0	0	1	0	0	0	0	0	1	0	0	0	0	15
OTU_337	0	0	0	33	1	0	0	1	0	0	0	3	0	0	0	0	0	17	0	0	0	0	0	3	0	0	0	0	3	2	0	14	0	0	0	6
OTU_338	72	0	0	2	0	0	3	0	14	5	0	24	6	0	1	1	22	35	343	7	2	0	0	0	4	1	0	0	0	1	12	12	10	4	1	1
OTU_339	0	0	2	0	0	224	0	0	5	0	0	1	1	18	2	0	1	0	0	0	0	0	0	0	0	0	0	0	11	45	6	0	4	2	7	2
OTU_340	5	2	0	20	3	0	6	8	10	34	6	21	4	2	1	7	9	18	11	1	2	1	12	8	20	7	0	3	18	7	21	67	19	21	4	6
OTU_341	0	5	0	0	0	15	0	0	4	4	0	0	2	0	2	0	0	0	0	0	161	2	12	0	0	19	0	0	2	0	1	6	1	13	0	0
OTU_342	10	0	0	7	98	0	0	7	10	9	18	4	2	0	0	3	8	5	7	9	0	2	10	9	1	11	1	47	1	4	4	0	1	17	2	330
OTU_343	4	0	0	3	7	0	2	0	2	2	0	4	0	2	3	19	4	4	6	4	1	2	1	1	14	1	23	5	17	5	30	1	32	10	53	249
OTU_344	3	0	7	21	26	3	0	10	9	30	64	0	3	17	47	26	2	13	0	0	0	4	0	39	4	1	0	1	3	8	4	0	4	5	21	2
OTU_345	9	0	0	5	1	5	252	5	104	6	18	7	31	0	5	10	248	65	12	10	0	1	2	2	24	2	0	27	3	2	37	14	2	8	14	11
OTU_346	4	0	6	6	1	4	19	2	97	3	6	123	27	8	5	14	22	21	5	6	1	0	1	2	2	1	1	0	5	4	5	8	2	3	2	4
OTU_347	5	0	0	3	6	0	8	2	5	5	2	5	8	0	0	9	3	0	2	175	4	4	1	13	5	0	0	32	2	2	7	12	0	0	2	13
OTU_348	44	17	18	5	384	81	17	41	9	58	18	26	8	6	60	75	27	29	4	9	1	2	13	51	6	6	0	1	20	1	15	3	3	10	19	12
OTU_349	1	0	1	0	12	1	19	1	4	0	3	1	5	0	3	61	54	0	3	230	0	10	0	0	2	2	0	0	0	1	0	0	2	3	23	3
OTU_350	3	0	0	26	1	0	1	7	4	3	4	5	0	3	0	5	0	4	0	1	12	5	0	32	9	6	3	40	7	2	0	0	13	4	2	2
OTU_351	2	3	6	22	11	5	5	6	9	9	3	17	2	3	0	3	7	1	21	10	4	17	9	42	23	0	0	3	25	7	5	9	20	5	4	4
OTU_352	11	0	0	28	3	0	16	5	18	14	25	36	10	0	3	3	23	25	37	16	7	34	71	85	10	3	0	56	26	12	34	17	7	4	5	9
OTU_353	337	469	68	230	219	74	250	95	163	78	662	195	62	61	265	337	146	94	186	137	286	362	131	207	167	81	128	138	98	32	160	50	72	175	178	49
OTU_354	0	0	0	0	0	0	0	0	0	0	0	0	0	0	0	0	0	0	0	2	0	0	5	0	0	3	0	0	0	0	0	0	0	0	0	0
OTU_355	1	0	0	1	2	0	0	2	22	0	0	0	0	0	5	2	4	0	5	1	0	0	0	3	7	1	0	0	1	0	0	1	1	0	0	0
OTU_356	143	0	6	1	5	0	12	4	3	0	8	3	12	7	0	0	1	0	3	20	0	1	9	1	9	2	2	2	1	4	3	23	90	1	9	1
OTU_357	0	0	0	0	0	0	0	0	0	0	0	0	0	0	0	0	0	0	0	0	0	0	0	0	0	0	473	0	0	0	0	0	0	0	0	0
OTU_358	0	1	0	2	7	0	1	2	28	135	21	5	0	2	2	2	6	4	0	3	2	2	104	16	3	3	0	4	19	0	10	2	1	0	3	13
OTU_359	0	0	0	0	0	0	0	13	3	6	0	0	0	0	0	6	0	0	0	0	0	4	0	7	8	1	0	0	0	0	0	2	0	0	0	0
OTU_360	0	0	0	0	0	0	0	0	0	1	0	3	0	0	0	0	0	358	0	0	0	0	0	3	0	0	0	0	22	3	12	0	0	0	0	5
OTU_361	20	0	2	9	25	0	90	13	30	55	228	71	50	0	0	22	15	33	261	29	1	8	3	13	28	95	0	5	56	8	718	23	0	39	7	1241
OTU_362	1	0	0	0	0	1	0	668	1	0	0	0	3	0	1	219	6	0	1	0	0	0	3	7	12	1	0	0	2	0	4	1	1	3	0	0
OTU_363	2	0	0	0	0	0	3	4	5	0	0	1	3	0	0	5	0	3	1	3	0	1	0	0	3	48	0	3	2	1	17	7	4	0	0	39
OTU_364	5	20	7	12	1	4	23	0	10	0	1	3	6	8	1	1	99	2	8	3	1	0	1	0	2	0	0	0	2	1	30	0	3	4	0	39
OTU_365	42	0	0	2	0	1	32	2	4	1	2	2	25	0	1	5	7	8	7	6	0	0	1	0	4	6	0	0	30	0	187	51	0	0	1	0
OTU_366	11	1	79	144	9	11	75	1	7	18	40	76	5	2	1	24	37	11	15	13	29	13	1	2	3	1	0	2	21	2	172	12	1	15	4	1
OTU_367	4	0	0	6	6	0	4	4	16	2	2	2	3	0	4	6	25	5	28	9	0	0	1	6	0	2	0	0	4	5	11	113	48	4	10	0
OTU_368	0	0	0	0	18	0	0	1	1	0	0	0	0	0	0	0	0	0	1	24	0	3	1	3	0	1	0	0	0	0	0	6	8	0	0	10
OTU_369	11	8	3	45	5	6	7	6	7	9	0	3	12	10	2	5	9	4	5	7	1	57	2	6	32	1	3	16	4	2	9	16	3	7	2	5
OTU_370	27	1	0	0	4	0	1	2	2	1	2	0	19	5	271	10	9	5	0	1	0	0	2	4	3	2	0	2	1	0	0	8	0	0	0	0
OTU_371	4	2	1	28	2	66	8	16	8	13	9	15	3	2	0	3	13	11	2	0	0	1	2	2	143	2	0	6	2	1	11	1	0	7	17	1
OTU_372	0	0	0	5	6	0	34	2	2	0	3	13	0	0	8	25	5	3	4	1	0	0	3	2	28	1	64	0	6	31	1	11	20	1	137	6
OTU_373	1	0	1	1	2	4	0	5	2	3	17	5	1	36	57	5	13	1	0	1	6	3	2	4	1	2	0	1	2	14	0	0	17	74	7	4
OTU_374	73	1	1	0	0	1	23	0	0	1	5	0	0	3	0	0	0	54	0	0	0	0	0	0	0	0	0	3	5	0	3	0	0	0	0	1
OTU_375	5	1	0	0	7	0	9	0	0	0	6	0	3	13	0	0	0	0	2	137	0	7	1	2	29	1	15	0	22	137	4	1	3	8	7	3
OTU_376	0	0	0	2	1	0	16	5	9	2	2	1	0	0	0	5	5	0	1	1	10	0	0	1	8	3	0	17	1	0	0	9	1	4	0	3
OTU_377	9	0	0	9	81	31	51	0	0	6	1	1	13	7	7	1	4	1	1	3	8	5	56	8	3	1	12	0	5	0	2	1	0	44	3	5
OTU_378	0	0	0	0	3	0	0	0	1	0	0	0	0	0	0	0	0	0	0	1	0	0	0	1	1	0	0	0	0	0	0	0	0	0	0	1
OTU_379	2	0	0	0	84	0	69	0	1	0	0	11	61	0	11	73	4	0	1	9	0	0	2	1	24	3	0	0	3	6	2	2	60	2	10	2
OTU_380	9	0	2	3	2	1	5	1	3	0	2	0	5	1	0	7	125	2	10	2	0	1	0	0	0	0	0	11	0	1	1	0	0	1	1	0
OTU_381	0	0	0	0	3	0	0	3	11	4	0	11	0	0	0	0	16	3	7	3	1	9	0	0	0	4	0	2	2	2	2	1	1	0	0	2
OTU_382	0	0	0	1	0	0	5	6	4	1	0	1	1	0	0	0	0	0	0	2	10	1	0	2	0	0	0	0	0	4	1	1	81	0	7	1
OTU_383	0	0	0	0	0	0	441	0	0	0	0	0	1	0	0	0	0	0	2	0	0	0	0	0	2	0	0	0	0	0	2	0	0	0	0	0
OTU_384	16	1	2	0	13	9	2	0	5	11	2	13	2	4	1	1	1	8	2	10	0	4	4	6	2	0	0	2	1	13	4	3	1	6	2	210
OTU_385	55	862	143	862	1868	4483	262	384	2991	16	1359	31	67	3590	904	304	124	5	58	294	17	3889	223	108	236	165	1	85	22	1255	12	39	173	128	126	134
OTU_386	4	88	8	19	8	12	11	4	13	1	94	0	19	159	12	2	11	3	1	3	0	12	1	0	0	3	0	1	3	11	2	1	0	1	1	7
OTU_387	2	0	0	7	25	1	12	3	9	13	3	7	1	0	0	15	11	7	67	36	7	8	81	38	16	8	28	0	23	17	58	39	7	83	2	13
OTU_388	3	0	0	0	0	0	4	0	0	0	0	0	0	0	0	0	0	1	1	7	0	1	6	4	0	0	10	0	0	2	7	1	0	0	0	160
OTU_389	3	0	0	0	1	0	2	0	1	112	0	2	5	0	0	1	1	2	6	0	0	1	7	0	23	3	0	0	19	2	25	7	1	0	17	21
OTU_390	11	0	2	0	0	0	1	1	1	0	0	0	1	0	0	8	3	0	1	1	0	0	3	0	0	2	0	0	0	0	3	0	2	0	1	0
OTU_391	174	21	10	1	0	17	187	5	6	3	3	8	42	5	5	9	30	22	7	7	0	3	0	2	61	4	0	0	5	3	3	30	0	2	1	0
OTU_392	0	1	0	2	3	0	0	24	3	8	0	0	0	0	0	2	1	2	0	0	28	1	1	1	0	1	0	0	4	0	0	0	1	262	1	2
OTU_393	0	0	3	0	13	4	1	2	12	66	3	4	0	4	0	1	3	3	0	1	2	1	0	1	2	3	0	1	7	0	3	5	2	0	6	5
OTU_394	28	5	3	153	1	0	2	2	1	1	19	2	4	0	17	11	0	0	0	2	0	0	10	0	2	2	0	1	16	0	16	88	0	2	3	1
OTU_395	12	3	2	3	0	4	273	7	3	184	12	31	257	1	1	0	6	32	8	16	1	3	2	2	31	8	0	2	24	5	24	27	3	1	0	2
OTU_396	0	5	2	0	1	3	3	0	1	0	2	22	0	0	0	0	0	4	6	1	0	0	5	0	4	0	3	0	4	0	10	2	1	0	17	1
OTU_397	2	0	0	0	2	1	15	2	10	2	0	89	5	0	12	0	7	1	7	5	0	5	0	7	84	0	24	1	3	3	5	1	0	0	10	40
OTU_398	5	2	1	1	0	2	2	0	1	127	1	2	0	1	0	18	1	170	0	0	2	0	1	0	0	0	0	0	21	0	13	0	0	1	0	2
OTU_399	0	11	9	232	3	7	41	32	12	28	7	10	6	10	3	19	7	1	2	5	4	0	1	9	9	4	0	11	5	0	4	45	2	1	2	0
OTU_400	0	0	0	8	0	0	1	0	0	1	0	0	0	0	0	13	0	0	0	0	3	1	0	0	1	0	0	2	0	0	0	1	0	0	0	0
OTU_401	0	0	0	6	16	0	2	3	1	5	5	3	34	0	1	392	13	41	2	8	2	45	4	1	4	3	0	1	82	2	11	0	1	5	10	11
OTU_402	0	0	0	6	0	0	1	1	1	0	0	0	0	0	0	6	0	11	3	8	0	0	0	0	0	0	0	0	9	0	175	65	0	0	0	74
OTU_403	15	0	12	31	18	33	4	4	5	1	3	6	1	1	0	6	6	35	0	28	8	73	3	15	12	1	0	3	14	59	4	2	6	8	8	17
OTU_404	0	0	0	350	0	0	0	0	1	0	0	0	0	0	0	0	0	0	0	0	0	0	1	0	0	0	0	0	0	0	0	1	8	0	1	0
OTU_405	43	4	4	7	0	0	8	9	2	2	7	0	59	0	12	148	9	1	5	1	1	0	20	0	31	1	0	0	5	0	2	0	0	4	0	0
OTU_406	31	2	34	0	8	15	10	3	6	0	9	1	3	41	1	1	4	0	0	2	1	0	4	0	2	2	0	1	10	4	0	2	105	1	16	1
OTU_407	3	1	0	1	2	1	10	7	3	3	12	63	109	10	6	46	25	45	7	3	0	2	1	2	8	1	0	19	8	1	3	0	5	0	1	6
OTU_408	0	0	21	46	0	59	11	4	41	14	4	3	0	30	26	5	22	19	4	2	1	0	2	2	2	0	0	2	8	3	4	19	2	1	1	0
OTU_409	0	1	3	0	0	694	0	21	1	0	0	0	0	9	7	3	1	2	0	0	0	0	0	0	0	0	0	0	0	0	0	0	0	0	0	0
OTU_410	10	0	26	7	5	1	7	17	3	83	19	5	6	9	52	29	24	23	4	4	0	1	0	0	3	2	0	2	12	3	10	6	1	15	4	2
OTU_411	1	13	0	12	5	1	14	9	2	0	5	0	39	0	0	3	0	2	0	2	0	1	4	0	1	2	0	1	1	0	10	10	1	0	2	0
OTU_412	33	3	1	0	4	10	1	2	7	1	63	4	24	4	60	15	36	0	1	1	0	0	2	7	8	1	0	3	10	0	0	5	0	5	0	3
OTU_413	7	2	17	2	2	0	0	0	0	0	0	0	0	0	0	0	2	1	1	1	1	0	4	0	1	0	0	0	327	0	11	0	1	3	2	0
OTU_414	0	0	0	0	0	0	0	0	1374	0	0	3	0	0	0	0	16	0	8	0	0	0	0	0	0	2	0	0	0	0	0	0	3	0	0	0
OTU_415	5	0	0	0	0	0	4	0	0	0	0	0	4	0	1	11	0	0	4	6	0	0	0	0	5	0	0	0	0	0	14	0	0	0	0	0
OTU_416	2	2	0	0	7	179	5	1	1	1	14	3	2	4	0	2	4	2	3	0	4	0	0	1	1	2	0	0	14	2	6	0	1	3	7	7
OTU_417	0	8	0	13	2	2	4	3	1	1	10	0	1	1	3	7	1	5	0	1	1	9	1	3	1	59	1	13	8	3	5	2	66	3	4	2
OTU_418	6	2	7	24	50	34	11	13	5	8	11	16	42	5	9	4	9	11	3	23	0	10	34	7	11	2	4	7	9	33	11	2	3	14	20	3
OTU_419	15	3	4	1	28	5	8	3	5	8	4	19	6	2	11	8	11	12	0	9	0	7	1	7	0	3	4	0	20	5	5	1	2	7	5	192
OTU_420	4	0	0	1	1	0	0	0	1	2	11	0	0	0	0	0	0	7	0	0	0	1	0	0	0	0	0	261	10	0	3	1	2	1	0	0
OTU_421	85	93	89	69	112	72	125	28	47	34	62	51	85	93	51	84	77	59	30	49	13	38	52	76	65	29	420	7	116	51	145	23	36	53	80	106
OTU_422	1	0	0	0	0	0	0	2	0	1	0	0	0	0	0	0	0	1	1	0	0	0	1	6	33	4	1	0	2	252	10	2	7	2	10	3
OTU_423	3	0	0	2	0	0	1	2	2	0	1	0	1	0	0	6	1	2	13	2	0	0	10	4	11	12	32	3	52	0	181	12	13	8	46	0
OTU_424	0	1	2	3	9	6	11	0	8	12	16	101	1	23	5	6	5	2	3	0	3	0	5	5	2	4	0	0	5	0	7	4	3	7	14	64
OTU_425	22	53	21	7	3	2	8	5	2	1	15	13	2	4	0	4	7	1	4	1	0	0	1	16	20	3	0	1	7	0	9	7	1	1	5	0
OTU_426	15	0	3	0	2	3	14	5	13	0	31	6	11	3	20	14	5	5	0	0	1	2	7	4	15	0	19	18	2	0	13	24	17	0	6	0
OTU_427	0	0	0	0	13	0	2	1	2	0	0	0	0	0	0	0	0	0	0	0	0	1	0	0	0	0	0	0	0	0	6	0	1	0	0	6
OTU_428	18	10	3	0	0	3	15	0	33	0	0	1	3	34	88	2	21	0	1	0	0	0	1	0	1	2	0	0	0	0	1	1	1	0	0	0
OTU_429	3	0	0	0	0	0	13	0	8	2	1	194	13	0	5	7	13	14	13	0	0	0	0	5	5	0	2	0	10	5	3	0	1	2	1	1
OTU_430	7	0	0	12	9	0	10	5	13	8	20	12	1	0	0	5	11	11	11	6	4	10	31	46	4	2	0	20	5	3	20	5	7	1	1	5
OTU_431	1	1	1	0	9	1	210	4	7	8	0	39	1	0	0	0	5	2	5	1	0	1	0	3	1	0	0	0	0	1	0	0	0	0	2	35
OTU_432	0	0	72	21	2	1	11	31	0	0	1	24	1	2	3	1	3	1	2	1	1	0	0	1	0	10	0	2	42	33	13	0	41	2	8	1
OTU_433	1	0	0	10	0	0	0	3	1	2	0	0	0	0	0	0	3	0	0	0	2	9	0	1	3	0	0	20	1	0	2	0	16	1	1	0
OTU_434	6	0	4	12	4	2	9	4	7	10	6	34	5	2	1	4	10	3	1	3	9	2	0	3	7	11	0	28	22	4	13	13	9	2	1	26
OTU_435	2	4	4	13	5	3	7	2	5	3	11	6	4	0	6	6	3	2	4	2	2	15	5	28	11	6	0	0	16	6	25	7	8	4	8	2
OTU_436	2	0	0	12	4	0	4	5	16	1	0	10	7	0	0	7	5	8	5	4	1	4	10	3	4	21	0	2	19	1	83	70	10	15	1	1
OTU_437	1	0	0	0	0	0	0	3	540	0	0	2	0	0	0	0	9	0	5	0	0	0	0	0	0	0	0	0	0	0	0	2	0	0	0	0
OTU_438	4	0	0	3	0	2	0	0	0	0	0	0	0	20	0	2	32	4	7	1	0	1	6	1	2	1	0	2	5	0	3	28	3	0	2	13
OTU_439	0	0	0	4	4	0	2	0	0	11	2	0	0	1	0	5	5	0	0	0	4	0	0	0	0	0	0	1	6	0	2	0	0	272	3	0
OTU_440	0	0	0	0	0	7	0	7	2	0	0	0	0	0	0	0	0	1	0	0	0	0	7	0	0	1	0	0	0	0	0	7	3	0	0	0
OTU_441	2	0	40	6	1	0	116	2	2	5	7	4	2	2	12	7	9	7	0	0	0	1	0	0	0	0	0	0	2	1	1	0	8	1	5	0
OTU_442	6	0	0	19	3	0	10	4	16	5	14	23	0	0	0	3	12	27	8	3	1	6	26	30	8	0	0	34	13	7	20	6	1	4	1	3
OTU_443	0	0	0	0	0	2	0	0	34	0	0	94	2	65	1	0	34	6	1	0	1	0	0	8	0	0	0	0	0	0	0	0	0	1	0	0
OTU_444	9	11	4	12	2	3	15	56	22	2	8	4	4	5	9	4	18	8	33	3	0	0	1	0	4	3	0	0	15	1	15	2	1	23	1	4
OTU_445	202	0	0	0	0	0	8	1	2	0	3	1	2	0	0	0	0	5	1	4	0	0	0	44	3	0	0	0	6	5	46	0	0	0	0	23
OTU_446	5	0	0	6	3	1	10	5	4	2	4	13	5	2	2	7	3	3	6	2	4	8	2	20	11	15	5	50	5	0	34	1	6	156	5	14
OTU_447	23	0	0	14	6	4	24	34	41	0	137	41	6	1	6	0	22	6	2	2	0	0	21	2	0	5	0	1	7	0	2	24	0	2	0	17
OTU_448	0	6	0	1	1	0	125	0	4	0	0	2	1	0	0	11	3	0	17	0	0	0	0	1	5	5	0	0	0	0	0	1	2	4	0	0
OTU_449	21	5	3	29	28	5	39	69	63	2	32	30	20	3	11	141	28	11	57	45	35	47	75	75	575	177	29	106	22	19	125	269	38	47	61	356
OTU_450	8	2	136	0	1	2	1	1	4	0	0	6	5	0	2	3	1	0	28	1	0	0	0	2	4	1	0	0	10	2	2	0	4	0	1	12
OTU_451	5	0	15	5	1	7	5	13	1	23	31	0	13	3	1	1	6	98	5	1	0	0	0	0	0	0	0	0	8	2	6	0	0	0	0	0
OTU_452	8	1	53	3	0	40	1	0	6	0	0	12	6	2	1	2	27	32	2	7	0	4	1	0	0	0	0	0	4	0	5	5	0	5	1	0
OTU_453	3	1	0	2	1	1	126	4	1	0	1	8	4	0	0	7	0	1	3	1	1	0	0	2	3	1	0	0	7	0	31	8	0	1	0	0
OTU_454	4	3	3	12	10	7	15	8	5	6	11	9	9	3	8	8	6	10	11	5	2	20	6	29	7	7	0	8	14	4	27	18	16	5	7	4
OTU_455	1	0	0	7	1	0	0	0	0	0	1	0	0	0	0	1	0	0	0	0	2	0	0	0	0	0	0	0	0	1	1	7	0	541	0	6
OTU_456	0	0	0	0	0	0	18	4	0	3	0	1	0	0	0	0	0	2	0	9	6	8	0	6	0	0	0	0	4	0	50	1	1	0	0	2
OTU_457	30	1	91	0	0	4	2	0	0	0	3	0	0	1	0	0	0	0	2	0	0	0	1	0	0	0	0	0	16	0	2	0	0	0	0	0
OTU_458	0	0	0	0	0	0	10	0	0	0	0	5	0	0	0	0	0	3	0	0	0	0	0	1	0	0	0	0	0	2	0	0	0	0	0	2
OTU_459	14	0	0	19	8	1	5	7	11	0	19	19	1	0	2	4	26	15	9	9	4	9	35	37	5	0	0	51	19	0	12	14	5	7	7	12
OTU_460	0	0	0	0	0	0	3	0	15	0	0	2	0	0	0	0	10	0	1	0	0	1	0	0	0	1	0	0	0	0	0	3	0	0	0	0
OTU_461	0	0	0	2	32	3	8	32	82	17	0	1	0	1	6	57	3	18	1	4	0	2	1	2	0	0	0	0	2	0	4	0	1	1	6	7
OTU_462	9	17	3	9	8	1	4	3	0	2	144	4	3	13	2	112	3	0	0	0	29	0	3	3	2	2	0	1	18	0	1	0	0	4	1	2
OTU_463	0	9	72	20	53	10	7	22	12	15	11	11	8	18	34	7	20	7	3	1	2	4	13	8	5	7	1	4	14	3	8	5	4	19	11	35
OTU_464	0	0	0	6	0	0	0	0	6	0	0	0	0	0	0	0	2	0	1	0	2	0	1	0	0	1	0	0	1	0	5	38	14	217	3	0
OTU_465	9	14	1	0	0	0	45	2	1	0	0	0	0	0	0	0	1	0	2	2	0	0	7	0	1	0	0	0	1	0	0	0	0	0	0	0
OTU_466	0	0	0	0	0	0	1	1	1	0	0	3	3	0	0	1	0	0	1	3	1	0	0	0	1	0	0	0	2	0	0	0	0	10	0	0
OTU_467	1	0	0	2	0	0	0	0	0	17	2	0	0	0	0	0	1	6	0	0	0	5	3	0	0	0	0	0	269	0	7	0	0	2	0	0
OTU_468	0	0	0	0	0	0	1	0	0	0	0	0	1	0	0	0	0	4	4	0	0	0	0	0	1	0	0	0	4	0	283	2	0	0	0	0
OTU_469	0	0	0	0	0	0	0	0	0	0	0	0	0	0	0	0	0	0	0	0	0	0	0	0	0	0	470	0	0	0	0	0	0	0	0	0
OTU_470	2	1	3	52	5	1	2	25	1	7	18	12	0	10	3	3	7	19	0	1	1	3	2	1	14	0	0	0	5	0	3	2	1	6	2	2
OTU_471	0	0	0	0	0	0	8	2	2	0	0	1	120	0	0	0	7	250	3	1	0	0	0	1	0	1	0	0	13	0	18	0	0	0	0	2
OTU_472	0	0	0	7	0	0	10	1	16	0	0	2	0	0	3	4	2	0	0	1	0	0	2	0	0	3	0	0	0	0	4	134	0	0	0	7
OTU_473	3	7	5	40	13	0	24	8	4	6	87	32	9	2	3	31	38	30	1	0	0	1	3	3	0	1	0	5	13	4	1	11	0	3	8	0
OTU_474	0	0	0	0	0	0	3	2	0	1	1	0	3	0	0	0	0	4	0	0	0	0	0	4	0	0	0	0	3	0	313	0	0	0	0	0
OTU_475	0	1	0	1	0	0	0	1	0	0	0	30	5	4	0	0	2	0	0	0	0	1	0	1	3	2	1	0	0	0	13	0	6	0	0	1
OTU_476	3	0	0	0	1	1	2	0	1	0	5	0	0	3	0	0	0	4	0	1	0	0	0	1	1	0	0	3	14	2	255	0	4	0	2	31
OTU_477	1	0	0	8	0	0	4	0	7	1	0	1	6	0	0	1	1	6	7	2	0	0	0	0	6	0	0	0	14	0	205	0	0	0	2	3
OTU_478	3	0	0	1	0	0	2	0	0	0	0	1	0	0	1	0	0	0	0	0	0	1	4	0	0	2	304	0	0	0	0	0	0	0	0	0
OTU_479	0	0	0	2	1	0	0	4	4	4	0	0	0	0	0	1	1	4	1	1	0	0	1	0	0	1	0	0	15	1	7	1	50	1	22	0
OTU_480	1	0	0	0	3	0	5	1	3	9	2	30	9	0	0	1	3	20	1	3	0	1	0	1	8	1	0	1	6	4	50	1	1	0	43	16
OTU_481	0	45	0	5	3	4	13	22	0	5	11	0	0	7	0	2	0	0	0	3	0	1	1	0	0	0	0	1	1	0	0	0	0	0	1	0
OTU_482	4	58	0	1	9	0	28	26	3	1	15	7	5	3	2	0	5	1	2	1	0	0	23	0	2	5	0	0	3	1	5	0	2	3	24	0
OTU_483	0	123	3	0	2	3	0	2	0	1	0	0	2	1	2	4	1	2	0	3	0	0	0	5	18	0	0	0	1	12	29	0	1	1	2	0
OTU_484	38	1	1	0	6	3	10	0	8	0	16	3	21	81	24	0	12	7	0	0	0	0	0	0	0	0	0	0	8	0	8	11	0	0	0	0
OTU_485	2	5	1	15	1	4	1	3	7	15	6	4	1	6	2	2	6	4	0	6	7	2	1	2	16	0	0	1	21	4	7	2	8	5	2	0
OTU_486	3	0	0	4	0	0	2	2	0	2	15	0	0	1	7	0	0	0	1	1	4	0	2	2	5	1	0	91	1	2	1	8	2	2	1	1
OTU_487	35	0	0	2	96	0	4	0	1	0	2	22	9	0	0	0	81	5	0	2	0	0	2	1	2	0	0	0	0	19	4	0	2	1	2	2
OTU_488	0	1	111	2	1	4	0	0	0	2	3	1	1	198	0	1	1	1	1	6	0	1	8	0	1	2	0	0	1	2	0	0	1	2	1	1
OTU_489	0	0	0	0	3	0	0	0	0	0	0	0	0	0	0	0	0	1	0	10	0	0	1	0	0	0	1	0	1	0	1	0	0	10	0	303
OTU_490	1	0	0	0	1	0	0	2	114	1	13	1	2	0	0	3	6	0	5	0	0	0	0	1	3	3	1	4	5	5	0	0	4	0	5	1
OTU_491	0	0	0	1	1	0	0	0	1	4	0	0	0	0	6	1	1	1	0	0	0	0	0	0	0	0	0	0	143	2	9	0	3	1	96	0
OTU_492	2	6	19	6	31	3	3	3	3	2	2	14	2	4	3	5	4	2	12	11	6	9	46	43	9	2	3	4	8	10	10	4	0	6	4	7
OTU_493	0	10	0	0	0	1	0	0	0	28	0	5	0	0	0	1	0	0	0	0	1	0	2	0	0	0	1	0	5	2	1	0	1	6	0	0
OTU_494	0	0	0	3	2	0	3	2	0	1	2	0	0	0	8	1	0	2	1	5	5	30	0	5	22	1	0	0	5	42	0	4	18	32	13	2
OTU_495	115	1	13	3	2	9	62	0	28	0	8	1	169	478	0	16	61	2	6	4	1	0	1	0	28	9	0	0	2	0	43	4	8	4	2	0
OTU_496	0	0	0	0	0	0	0	0	0	2	0	0	0	0	2	0	0	216	0	0	0	0	0	0	0	0	0	0	7	3	12	0	0	0	0	1
OTU_497	0	34	140	0	1	7	0	0	14	0	0	2	0	5	1	16	2	0	0	0	0	0	0	0	0	0	0	0	0	7	0	0	1	0	0	0
OTU_498	0	0	0	1	2	0	0	3	2	0	0	0	0	0	0	21	4	0	1	0	0	0	1	0	0	1	0	0	3	14	6	1	156	6	20	1
OTU_499	3	0	0	1	33	0	7	19	5	2	1	2	2	0	0	2	3	5	1	21	21	5	96	15	23	89	3	8	16	284	21	4	52	25	22	14
OTU_500	0	0	0	8	0	0	0	1	1	0	0	0	0	0	0	0	0	0	0	0	0	0	0	0	0	2	0	0	2	0	0	247	1	1	0	0
OTU_501	0	0	0	0	0	0	0	0	2	0	0	0	0	0	1	1	0	0	0	0	0	0	0	0	0	0	0	0	0	0	0	0	0	0	0	0
OTU_502	30	0	26	2	0	18	0	19	7	2	15	44	0	0	0	2	5	16	3	2	1	0	3	4	1	0	0	0	35	2	4	1	2	2	2	1
OTU_503	0	5	0	6	0	0	7	25	9	3	0	0	4	0	0	9	9	3	19	2	0	0	0	1	6	26	1	0	5	3	61	45	5	0	0	0
OTU_504	0	0	0	0	1	0	0	0	0	0	0	0	0	0	31	2	0	1	0	0	0	0	0	0	0	1	0	6	14	9	0	2	296	0	9	15
OTU_505	0	0	0	2	9	0	2	1	5	0	1	2	0	0	0	6	4	5	0	3	0	0	0	1	0	6	1	1	3	3	23	1	5	0	66	47
OTU_506	1	0	0	2	3	4	2	1	2	0	0	1	4	0	0	0	0	1	0	8	0	5	12	0	2	0	0	2	1	0	1	1	5	0	26	37
OTU_507	30	4	10	5	5	1	6	0	10	0	4	1	2	3	16	7	17	0	1	10	5	1	1	2	0	0	0	0	2	0	3	0	2	8	0	3
OTU_508	0	0	0	0	0	304	11	0	0	0	1	0	0	4	0	0	3	0	0	0	0	1	52	0	0	0	0	0	0	0	0	0	0	0	0	0
OTU_509	17	0	0	3	9	1	4	1	11	11	2	8	7	0	5	1	13	2	16	7	2	9	5	5	2	12	0	5	12	0	6	13	5	0	8	3
OTU_510	2	0	0	4	3	0	3	4	7	0	5	3	1	0	2	5	129	17	6	0	0	0	1	0	4	1	0	0	1	6	0	3	0	1	3	0
OTU_511	3	12	6	0	1	11	10	0	7	1	0	0	3	0	1	6	7	0	4	3	0	1	5	3	2	3	3	0	0	0	20	2	0	0	0	6
OTU_512	0	4	4	0	0	1	0	5	5	1	7	8	0	1	11	0	4	0	0	5	0	0	2	1	5	4	0	0	9	0	0	1	0	2	3	1
OTU_513	0	14	5	34	15	26	0	0	1	4	1	2	0	4	26	1	7	6	0	2	2	2	2	0	0	1	0	0	6	3	0	11	1	59	7	3
OTU_514	27	3	31	214	2	323	1	2	10	101	162	30	2	3	0	24	11	38	3	1	9	7	15	9	15	0	0	3	26	1	13	8	3	16	2	2
OTU_515	0	0	0	0	0	0	0	145	0	0	0	0	0	0	0	0	0	0	0	0	0	0	1	115	105	0	0	0	0	0	1	0	0	0	0	0
OTU_516	3	0	0	0	5	1	9	1	4	1	1	7	2	0	40	10	7	4	13	7	0	0	2	3	3	1	7	1	3	25	8	9	9	0	9	5
OTU_517	0	2	0	0	7	2	26	2	6	3	1	55	5	0	0	2	5	3	5	5	0	1	8	5	1	0	0	0	8	1	3	14	0	1	0	23
OTU_518	0	0	0	1	6	0	110	2	0	0	0	3	5	0	0	0	25	2	6	5	0	0	0	0	0	1	0	0	9	0	51	0	2	0	4	2
OTU_519	0	2	2	1	0	258	183	1	0	15	0	0	2	5	0	0	0	1	0	0	0	0	0	0	5	0	0	0	2	0	3	2	0	0	0	0
OTU_520	1	135	1	0	6	3	8	3	30	0	11	0	0	0	1	0	2	1	2	0	0	1	4	1	0	0	0	0	1	0	2	0	0	1	0	2
OTU_521	1	2	4	3	10	16	3	9	2	3	4	2	4	5	3	8	36	14	5	5	1	25	9	0	0	0	0	0	10	22	5	0	9	5	4	5
OTU_522	2	5	0	0	7	0	3	3	5	1	25	9	2	3	14	1	5	0	1	3	0	4	3	3	2	1	0	2	5	1	1	0	2	7	0	0
OTU_523	0	6	246	0	0	6	0	0	0	0	0	0	0	27	0	0	0	0	0	0	0	0	0	0	0	0	0	0	0	1	0	0	0	0	1	0
OTU_524	0	0	0	0	5	0	0	0	0	1	0	2	0	0	0	0	0	2	0	4	0	0	0	2	0	0	4	0	0	0	24	0	0	0	0	229
OTU_525	0	0	0	0	0	0	0	0	10	0	0	211	0	0	0	0	9	1	5	0	0	0	0	1	0	0	0	0	0	0	0	0	0	0	0	3
OTU_526	0	0	0	1	0	0	0	0	0	0	0	0	0	0	0	5	0	1	0	0	1	1	0	0	0	0	0	2	0	0	0	0	0	0	0	1
OTU_527	3	2	1	7	4	2	13	4	0	2	52	3	1	3	8	4	22	40	0	1	0	1	0	0	0	0	0	0	5	1	0	0	1	8	12	2
OTU_528	3	0	0	0	1	24	1	0	6	0	0	180	0	2	0	31	10	2	5	1	0	1	0	3	0	0	0	0	0	0	0	0	0	0	0	0
OTU_529	0	3	1	0	0	1	0	0	0	0	0	0	0	5	0	0	0	0	0	0	0	0	0	0	0	0	0	0	0	0	0	0	0	0	0	0
OTU_530	0	2	0	2	0	2	0	0	0	0	0	0	0	2	0	0	0	0	0	0	0	0	0	0	21	4	3	0	0	0	0	0	0	0	0	23
OTU_531	2	1	9	4	6	69	8	4	11	3	1	3	23	8	1	0	1	8	8	20	0	4	1	11	6	2	0	0	0	6	6	2	3	2	6	8
OTU_532	1	0	0	9	6	5	8	0	1	10	0	0	1	1	14	2	6	3	0	8	0	8	2	3	6	3	0	0	5	5	29	4	1	37	0	72
OTU_533	0	0	0	0	0	0	0	0	0	0	0	0	0	0	2	0	0	1	0	0	0	0	0	1	0	0	695	0	0	0	0	0	0	0	0	0
OTU_534	366	0	0	0	0	0	1	0	0	0	14	0	4	0	0	0	0	0	1	1	0	0	0	0	0	5	0	2	0	0	1	0	0	0	0	0
OTU_535	1	16	8	0	5	2	1	3	0	0	6	12	7	88	2	12	3	1	2	4	0	0	2	1	15	1	0	0	0	0	19	8	0	23	9	55
OTU_536	1	1	1	1	0	7	17	0	2	4	6	39	23	5	17	6	3	8	17	8	0	0	6	9	4	3	2	1	69	0	9	3	0	0	0	4
OTU_537	5	0	0	0	0	0	32	1	0	1	3	0	6	0	1	0	0	39	3	2	1	2	0	0	26	0	0	104	5	2	30	7	1	0	3	1
OTU_538	2	2	0	4	0	8	0	11	2	10	102	0	1	0	2	4	2	9	2	0	1	1	1	7	0	0	0	55	3	41	0	0	79	0	4	1
OTU_539	0	0	3	0	0	0	0	1	440	0	0	2	0	0	0	0	4	0	1	0	0	0	0	0	0	1	0	0	0	0	0	1	1	0	0	0
OTU_540	5	0	0	3	23	0	2	12	2	1	0	0	1	0	0	3	4	1	0	0	0	0	7	1	4	2	0	3	0	0	0	0	4	2	8	5
OTU_541	4	0	0	9	2	0	29	5	6	6	37	21	11	1	20	1	9	20	2	0	2	0	1	3	1	0	7	23	16	1	6	35	29	1	1	2
OTU_542	0	0	0	1	8	0	10	1	1	0	1	0	0	0	0	3	3	4	0	0	0	0	1	0	0	0	0	0	4	0	0	0	2	2	1	2
OTU_543	52	11	0	0	0	1	17	0	1	0	4	2	64	1	11	0	11	15	18	1	0	5	0	5	0	2	0	0	0	1	13	0	0	0	0	1
OTU_544	0	0	0	4	2	0	0	0	0	0	8	0	0	0	0	2	1	2	0	0	0	1	371	2	0	0	0	0	6	2	5	1	0	12	9	2
OTU_545	1	13	1	1	6	19	48	15	5	2	1	0	0	21	0	1	0	3	0	1	0	2	1	1	1	0	0	0	1	4	1	0	2	0	5	2
OTU_546	0	0	0	1	4	0	1	0	0	2	3	0	0	0	0	3	6	0	0	0	102	1	2	0	0	1	0	0	4	0	0	0	8	142	0	0
OTU_547	1	7	0	2	75	0	0	0	0	11	4	0	0	0	2	3	3	0	0	2	0	2	2	0	1	0	0	20	4	0	3	1	10	0	11	4
OTU_548	2	1	0	0	0	2	1	0	0	0	0	0	115	48	0	0	0	9	2	1	1	0	0	0	1	2	0	0	1	0	8	0	0	5	0	0
OTU_549	1	26	90	2	6	3	13	1	2	0	6	4	20	63	10	2	46	0	13	2	0	5	9	2	3	3	1	1	3	7	2	3	2	4	4	9
OTU_550	0	0	0	4	1	0	1	0	2	3	1	2	0	11	2	2	4	1	2	0	8	0	2	0	0	0	0	0	11	0	2	0	1	148	1	0
OTU_551	0	0	0	0	0	0	0	0	0	0	1	0	6	0	0	1	3	0	0	0	0	0	3	0	0	3	15	0	4	0	0	0	0	0	1	0
OTU_552	0	0	0	3	0	0	0	2	0	1	2	0	0	0	0	0	0	0	6	0	3	0	0	0	5	1	145	3	0	2	1	2	18	1	2	0
OTU_553	10	0	0	2	12	0	13	3	4	7	6	27	6	2	2	24	32	4	2	4	0	0	0	16	8	0	1	1	3	2	3	3	1	3	7	5
OTU_554	31	0	3	0	51	0	193	2	2	2	1	8	4	0	0	3	0	0	1	9	0	2	20	11	4	3	0	0	3	6	7	8	2	1	0	11
OTU_555	0	0	0	1	0	0	0	5	2	1	0	0	0	0	0	0	0	0	0	2	0	0	5	0	2	1	0	0	0	3	0	3	226	4	12	0
OTU_556	0	0	0	6	1	0	0	0	0	0	0	0	1	0	0	0	0	0	0	0	0	0	1	0	0	1	0	0	0	0	0	239	0	0	0	0
OTU_557	38	1	4	15	18	0	11	2	7	31	5	56	7	0	3	6	6	5	41	27	2	2	3	4	23	5	0	1	10	3	42	97	11	1	3	17
OTU_558	3	0	0	5	1	0	2	4	0	6	12	0	1	5	13	8	3	0	0	5	18	0	2	0	3	1	91	15	0	5	2	4	2	10	5	2
OTU_559	0	1	0	13	4	0	3	11	17	3	12	11	1	8	14	13	3	4	0	2	0	4	2	0	0	1	4	1	26	7	35	19	2	1	2	4
OTU_560	0	0	0	0	2	0	0	0	4	0	0	186	0	0	0	15	16	4	4	0	0	0	0	1	0	0	0	0	0	0	0	0	0	0	0	1
OTU_561	17	0	5	17	0	2	2	0	1	7	0	2	33	2	0	1	1	22	7	1	0	1	0	0	4	0	0	2	2	0	3	0	0	0	2	0
OTU_562	5	0	0	0	0	0	0	0	9	0	2	1	1	0	0	0	238	0	4	0	0	0	0	0	0	0	0	0	0	0	0	0	0	2	0	0
OTU_563	2	0	0	10	3	0	28	1	0	6	6	0	1	3	3	37	9	6	0	2	1	12	2	0	0	1	0	3	2	0	0	21	3	1	21	2
OTU_564	0	0	0	0	1	0	0	0	0	0	0	0	1	0	9	0	2	2	0	0	0	0	0	0	1	0	0	0	2	2	61	0	2	0	116	0
OTU_565	0	0	6	0	1	0	0	0	3	22	1	0	0	8	1	11	6	5	2	2	0	0	2	1	0	0	0	0	10	1	0	6	14	3	7	1
OTU_566	3	0	1	0	0	0	0	2	4	23	1	2	0	1	3	0	1	1	1	0	87	3	9	0	3	3	0	33	4	2	3	0	0	4	4	0
OTU_567	0	2	4	0	0	2	0	0	1	0	1	0	1	1	4	17	5	8	1	0	0	0	0	0	0	0	0	0	3	0	0	0	4	0	1	0
OTU_568	0	0	0	0	0	0	3	2	1	0	1	0	1	0	75	0	4	1	0	0	0	0	0	0	3	0	0	0	7	0	101	4	4	8	3	2
OTU_569	0	0	0	0	0	0	0	0	0	0	0	2	0	0	0	46	1	2	0	0	0	0	0	2	1	0	0	0	0	300	3	0	3	0	4	2
OTU_570	10	10	6	12	17	22	5	1	1	3	11	2	12	7	4	13	7	2	1	2	0	3	2	3	2	1	0	0	3	4	3	0	0	2	2	4
OTU_571	0	0	0	1	1	0	0	0	0	0	0	0	0	0	0	1	0	0	0	0	2	0	0	0	0	0	0	0	0	0	0	0	8	277	0	0
OTU_572	1	5	0	24	2	7	7	4	3	12	9	2	1	0	0	5	3	0	7	1	5	4	9	0	1	0	0	73	4	0	1	20	7	3	1	1
OTU_573	0	0	0	0	0	0	0	1	3	0	0	0	0	0	0	6	0	0	0	0	0	0	0	0	0	0	0	0	0	0	0	1	1	0	0	0
OTU_574	1	0	0	4	2	0	1	0	1	0	6	0	2	0	0	0	1	1	0	6	0	0	14	2	3	5	0	0	5	27	2	3	4	0	7	0
OTU_575	1	13	6	0	2	56	17	17	1	0	3	0	2	15	1	1	1	1	2	0	0	0	1	1	0	0	0	0	5	1	0	0	0	0	1	1
OTU_576	3	0	0	0	0	0	3	0	7	0	0	0	1	0	0	0	3	0	166	0	0	0	0	0	0	0	0	0	0	0	2	0	0	0	0	0
OTU_577	5	3	37	1	0	0	0	0	0	9	0	0	1	42	0	0	0	17	0	0	0	0	1	0	0	0	0	0	3	0	2	0	0	10	0	0
OTU_578	32	0	0	29	13	1	4	0	4	8	5	2	3	0	12	13	15	0	3	4	1	0	3	0	3	0	1	0	3	1	5	7	2	3	9	0
OTU_579	0	0	0	3	1	0	0	1	8	0	0	9	0	0	0	0	7	0	2	2	5	24	0	0	0	0	0	3	2	0	0	1	0	1	0	2
OTU_580	10	11	1	17	9	2	6	5	6	17	5	1	1	2	4	0	4	0	9	4	2	6	1	2	0	2	2	3	7	1	22	9	2	1	3	2
OTU_581	3	0	4	1	1	1	22	0	4	8	11	32	5	0	0	15	16	5	1	2	1	0	0	1	3	1	2	0	4	7	5	2	0	5	4	3
OTU_582	0	1	17	83	0	87	0	0	8	0	0	0	0	1	0	1	0	8	0	0	0	0	1	0	0	0	0	0	0	0	3	3	0	4	0	0
OTU_583	4	0	3	2	3	5	4	1	6	7	32	0	0	6	1	6	8	2	2	2	0	4	2	4	3	0	0	5	5	0	6	0	2	2	1	6
OTU_584	1	1	1	5	3	0	9	2	2	7	37	5	1	9	2	5	16	8	2	4	6	13	0	1	4	0	1	33	7	3	13	7	98	2	14	0
OTU_585	0	24	3	8	5	4	59	2	3	0	2	0	17	21	7	4	2	3	1	2	0	1	1	0	0	0	2	0	4	0	9	2	0	1	1	4
OTU_586	2	1	0	2	3	6	3	0	2	1	15	4	0	0	2	44	1	5	1	1	0	1	0	0	0	0	0	0	1	0	2	9	1	0	0	0
OTU_587	0	2	2	0	0	142	0	0	0	0	0	0	0	5	0	0	5	0	0	0	0	0	0	0	0	0	0	0	0	0	0	0	0	0	0	0
OTU_588	6	3	0	2	17	0	5	2	4	1	23	6	8	3	4	6	5	4	0	2	1	1	9	2	0	2	0	1	15	2	3	1	2	1	17	5
OTU_589	0	0	0	0	0	1	4	0	4	6	0	8	0	0	2	3	7	328	2	1	1	2	8	6	0	4	1	0	13	5	15	2	5	2	2	4
OTU_590	0	0	1	3	2	1	0	2	6	1	2	6	8	1	13	9	36	9	1	1	0	0	1	2	1	4	0	0	4	0	3	0	1	2	9	6
OTU_591	5	0	0	7	3	0	1	3	5	0	8	5	2	0	0	5	4	7	1	7	4	5	13	8	3	0	0	11	5	0	3	1	0	2	0	7
OTU_592	0	0	2	3	0	1	1	0	1	0	2	9	0	6	149	0	1	0	1	1	0	2	2	2	7	0	0	4	15	1	0	0	0	1	0	15
OTU_593	2	30	4	0	0	0	10	3	5	1	13	1	0	33	0	4	25	0	0	0	0	4	1	4	0	0	0	2	2	0	0	0	0	0	0	0
OTU_594	15	3	9	9	18	8	4	1	51	4	5	11	4	3	2	9	12	43	16	4	3	8	5	2	6	5	0	0	16	3	10	18	6	20	7	1
OTU_595	8	0	13	14	1	12	6	0	1	8	2	12	14	0	1	1	0	9	0	2	0	2	1	2	2	0	3	0	4	2	34	9	0	3	1	15
OTU_596	1	2	0	4	3	1	18	6	6	1	20	5	4	3	1	13	125	18	2	0	0	2	5	1	0	0	0	0	23	16	7	0	0	6	16	2
OTU_597	0	0	0	1	0	0	0	0	0	0	0	0	1	0	0	0	0	0	2	0	0	0	4	0	2	1	0	0	0	0	14	12	0	0	0	0
OTU_598	9	0	2	11	3	4	5	0	0	0	5	0	3	0	2	6	3	9	9	2	0	1	0	0	13	1	0	0	2	0	9	19	5	1	1	3
OTU_599	0	1	4	1	0	7	0	1	1	1	0	2	2	738	7	1	13	0	0	0	0	0	0	0	0	0	0	0	0	0	0	3	42	1	0	1
OTU_600	1	0	0	6	0	0	2	0	10	5	9	12	2	0	0	1	2	6	7	1	3	10	9	29	0	0	0	18	3	3	9	2	3	1	0	9
OTU_601	0	0	0	1	3	0	0	0	1	4	8	0	4	0	2	3	12	1	0	0	1	0	0	1	5	1	85	0	4	3	6	1	1	1	11	12
OTU_602	1	1	1	81	0	0	0	0	2	0	20	0	5	32	9	6	1	0	0	0	0	0	3	0	0	2	0	0	1	0	0	5	0	0	1	0
OTU_603	0	0	0	0	0	0	0	0	1	2	0	6	15	1	187	3	35	62	1	0	0	0	0	0	0	1	0	1	26	3	38	0	6	3	2	15
OTU_604	3	0	3	2	1	0	0	20	1	0	102	0	0	0	0	41	3	1	1	0	1	0	13	0	0	0	0	1	3	0	1	0	0	0	0	0
OTU_605	0	0	0	0	0	0	0	0	0	1	0	0	0	0	4	0	0	0	0	0	0	0	0	0	0	0	0	0	0	0	0	0	0	0	0	0
OTU_606	11	0	2	0	0	0	3	2	3	0	2	0	66	6	0	3	3	2	2	0	0	0	1	3	2	0	1	0	2	0	0	0	1	0	2	0
OTU_607	9	0	0	39	0	6	7	14	45	0	2	13	8	2	17	12	7	1	1	2	0	6	2	7	0	0	0	6	1	1	1	2	1	0	1	9
OTU_608	5	12	2	13	3	5	9	0	0	2	2	0	4	5	13	5	8	5	3	2	2	0	1	2	1	0	0	1	2	2	1	2	0	0	1	12
OTU_609	0	0	0	3	0	0	0	4	1	1	0	0	0	0	0	0	0	0	0	0	0	1	0	3	5	0	0	0	0	0	0	0	0	0	0	0
OTU_610	18	0	0	8	0	20	15	0	6	1	3	3	16	6	4	2	4	16	1	0	0	0	0	2	0	0	0	1	3	0	5	1	0	0	0	1
OTU_611	268	0	0	0	0	5	2	0	0	0	4	0	7	0	0	0	0	0	0	1	0	0	0	0	1	0	0	1	0	0	3	0	0	0	1	0
OTU_612	18	9	4	13	13	4	14	11	10	2	7	4	4	1	2	5	5	0	8	1	0	3	10	1	2	0	0	1	4	1	4	3	0	2	3	0
OTU_613	3	0	0	0	0	0	238	0	0	0	0	0	3	0	0	0	0	0	1	2	0	0	0	0	3	0	0	0	0	0	6	0	0	2	0	0
OTU_614	0	0	0	0	0	0	0	0	3	0	1	0	1	0	0	4	0	0	0	0	0	0	0	0	13	0	1	0	1	0	0	0	0	0	2	0
OTU_615	3	0	2	1	1	0	30	0	0	0	0	0	79	0	0	6	1	0	4	6	0	0	9	0	4	8	0	0	0	0	4	0	0	0	0	0
OTU_616	0	0	0	0	0	0	0	0	0	0	0	0	0	0	0	5	0	0	0	0	0	0	0	0	0	0	0	0	0	0	0	0	0	0	0	0
OTU_617	9	3	3	2	2	0	11	3	3	0	4	6	2	1	1	0	4	4	5	2	3	3	6	0	10	3	2	5	2	6	4	13	0	1	6	0
OTU_618	105	1	0	1	3	3	5	2	3	0	9	0	1	1	2	0	1	1	14	0	0	0	3	2	0	0	0	3	0	1	0	7	1	0	12	0
OTU_619	0	0	0	1	215	2	0	2	0	2	0	0	0	0	0	2	1	0	0	5	0	1	0	0	0	0	0	0	1	0	0	0	0	2	0	3
OTU_620	2	0	3	19	4	4	1	1	3	20	2	25	0	8	0	13	7	14	107	3	1	0	0	0	0	0	0	0	2	0	3	1	0	0	0	3
OTU_621	4	0	3	48	0	17	0	2	3	16	3	48	1	0	1	0	3	15	3	1	2	2	1	3	0	0	0	1	6	0	3	4	1	2	1	0
OTU_622	0	0	0	0	238	2	0	0	0	0	0	0	0	0	0	1	1	0	0	2	0	1	0	0	0	0	0	0	1	0	0	0	0	0	0	0
OTU_623	3	0	0	1	0	1	0	0	0	2	0	1	4	0	0	1	2	0	1	0	0	0	1	0	1	4	0	0	0	0	0	0	0	0	0	0
OTU_624	1	115	63	0	0	6	0	0	0	0	0	3	0	6	5	1	1	0	0	0	0	0	6	0	0	4	0	0	0	0	0	0	0	0	0	0
OTU_625	14	0	0	3	1	0	0	1	3	0	0	102	0	1	0	1	5	0	3	8	0	0	0	1	1	0	0	0	3	1	0	10	2	0	13	6
OTU_626	3	0	1	0	1	21	10	0	0	0	0	0	2	0	0	2	0	0	1	6	0	0	0	0	0	0	0	0	0	0	4	0	0	0	0	0
OTU_627	0	0	0	0	0	0	0	0	1	1	0	2	0	0	0	0	0	150	0	0	0	0	0	2	0	0	0	0	6	1	5	6	1	0	0	3
OTU_628	0	1	5	0	0	3	4	0	1	0	0	9	2	1	0	1	3	0	2	1	0	0	0	0	0	0	0	0	0	0	3	0	0	0	0	0
OTU_629	7	4	6	3	2	12	10	1	0	9	5	15	5	1	8	5	4	11	3	1	3	1	1	0	3	5	0	0	5	3	6	3	4	11	3	1
OTU_630	0	9	16	4	1	14	7	0	0	0	0	0	0	2	0	0	2	0	0	0	0	0	0	0	0	0	0	0	1	2	0	0	3	1	1	0
OTU_631	0	0	0	0	0	0	0	2	1	0	0	0	0	0	0	0	0	0	0	0	0	0	0	0	0	3	0	0	0	7	0	2	332	0	8	0
OTU_632	0	1	14	4	1	1	4	0	4	0	0	1	6	50	4	24	1	16	0	2	0	11	8	5	6	0	32	0	21	4	3	0	0	2	0	0
OTU_633	4	3	0	4	4	1	89	0	1	0	0	4	3	0	1	2	5	0	2	2	2	0	1	0	3	5	0	0	1	0	1	24	2	0	0	0
OTU_634	1	0	42	1	45	1	12	2	6	2	0	12	0	2	0	0	1	1	0	0	0	0	0	0	0	0	0	0	4	0	24	0	0	0	0	2
OTU_635	0	0	2	0	3	0	7	3	0	1	1	0	0	0	0	2	1	1	0	7	0	1	2	1	12	8	0	0	0	0	22	1	108	70	4	1
OTU_636	2	10	14	0	1	0	0	0	0	0	23	0	0	13	2	11	6	0	0	0	0	0	2	0	0	0	0	0	0	0	0	0	0	0	0	0
OTU_637	0	24	3	1	0	0	0	0	1	0	1	2	2	3	33	0	37	0	1	0	0	0	2	0	0	1	0	0	0	0	0	0	1	0	1	0
OTU_638	2	0	1	1	1	8	2	0	0	0	23	9	0	0	0	1	4	0	2	0	1	0	55	0	0	0	0	0	0	0	0	0	0	13	1	0
OTU_639	4	0	2	5	0	0	3	1	1	1	4	1	0	1	3	8	2	6	5	2	0	10	0	0	1	1	0	1	5	8	13	2	2	14	9	5
OTU_640	49	0	0	1	2	1	2	3	7	13	11	0	6	1	24	1	4	2	4	11	1	1	0	0	11	1	3	4	11	2	4	4	4	1	1	3
OTU_641	0	0	0	0	3	0	0	0	0	0	0	1	0	0	86	1	0	1	0	0	0	0	0	0	0	0	0	0	0	0	0	0	0	1	0	0
OTU_642	15	0	1	1494	5	0	0	2	1	6	6	4	7	0	17	10	10	17	0	0	0	1	6	3	0	0	0	0	5	8	5	18	5	5	4	14
OTU_643	1	0	0	0	0	0	1	0	0	3	1	0	0	0	0	1	0	0	2	1	0	0	0	0	0	0	0	0	3	0	237	0	0	1	0	0
OTU_644	0	1	0	0	1	105	0	0	5	0	0	17	0	0	0	11	3	5	1	0	0	3	0	0	0	0	0	0	0	0	0	0	0	0	0	0
OTU_645	6	7	7	1	1	1	8	17	4	0	0	0	4	2	1	2	0	0	8	0	0	2	3	3	1	1	0	1	3	0	1	3	0	0	0	0
OTU_646	0	0	0	0	0	7	0	0	4	5	1	4	0	1	1	1	9	17	3	0	6	0	1	6	0	0	17	2	1	2	2	0	1	1	0	0
OTU_647	11	0	10	2	0	23	1	2	2	1	1	5	1	1	8	0	1	3	3	0	0	0	8	0	0	0	0	0	3	3	0	0	8	1	15	0
OTU_648	0	0	0	0	0	0	0	0	0	0	0	0	0	0	0	0	0	0	0	0	0	0	0	0	0	0	0	0	0	0	0	0	0	0	0	0
OTU_649	9	9	0	23	2	1	2	1	0	0	7	0	1	1	4	4	1	0	0	0	0	0	0	0	0	2	0	1	0	0	0	0	0	0	0	0
OTU_650	1	0	1	2	6	0	1	2	0	6	0	11	3	7	2	7	18	16	0	1	0	0	8	4	2	1	1	0	29	25	14	0	22	10	17	29
OTU_651	0	0	0	6	0	0	1	1	3	0	1	0	16	0	0	1	0	0	0	2	0	0	2	0	0	1	0	0	17	0	0	84	0	0	9	0
OTU_652	1	0	0	0	2	0	0	1	6	0	0	0	1	0	0	0	2	2	83	7	5	0	0	17	19	0	0	4	0	9	8	0	8	6	3	1
OTU_653	8	0	0	0	6	0	69	0	2	1	8	50	11	0	3	29	0	1	1	2	0	0	0	0	0	0	0	0	14	1	1	2	4	0	3	0
OTU_654	322	0	0	11	0	0	0	0	1	0	3	0	4	0	0	2	0	0	8	0	0	2	0	0	2	1	0	4	0	0	2	0	0	0	8	0
OTU_655	2	0	0	0	5	0	0	0	0	0	0	1	0	0	0	0	0	2	0	4	0	1	1	2	0	0	1	0	0	1	0	0	1	0	0	121
OTU_656	0	0	0	0	0	0	0	1	0	0	0	0	0	0	0	0	0	0	0	1	0	0	0	0	0	0	0	0	0	1	0	0	31	0	0	0
OTU_657	0	13	0	3	6	5	58	14	2	2	0	0	0	12	0	0	0	1	0	1	0	2	0	0	0	0	0	0	0	0	1	0	1	1	3	0
OTU_658	10	2	232	2	2	5	3	2	1	7	6	0	4	5	2	1	1	4	0	7	0	0	0	0	0	1	0	0	2	2	0	6	0	1	2	0
OTU_659	17	0	0	1	0	0	32	3	5	0	2	0	0	0	1	38	8	58	0	0	0	0	4	0	2	2	0	0	11	0	10	2	0	0	2	0
OTU_660	3	6	26	4	0	0	1	1	12	3	7	123	5	4	3	2	10	5	2	3	0	0	3	2	4	1	7	0	18	0	0	0	1	1	1	5
OTU_661	0	0	0	0	24	0	0	0	1	3	0	0	0	0	0	0	2	1	0	0	0	0	1	0	0	0	0	0	143	0	6	0	0	1	1	1
OTU_662	23	3	0	0	0	0	2	1	2	0	0	0	2	2	0	0	0	0	1	3	0	0	2	0	0	1	0	0	0	0	0	3	1	0	0	0
OTU_663	0	0	2	1	6	1	7	0	0	8	2	3	7	0	3	8	6	1	1	0	1	1	14	4	0	1	8	0	12	0	2	0	0	2	5	6
OTU_664	0	1	0	1	0	8	4	1	3	0	1	1	18	14	48	1	70	0	1	3	1	0	1	0	2	0	0	0	1	0	0	1	0	3	3	0
OTU_665	28	4	1	1	13	7	11	17	2	7	3	7	6	5	2	16	4	22	5	1	2	0	7	1	8	0	0	0	15	0	14	3	1	0	7	12
OTU_666	0	0	0	0	4	0	0	0	1	0	0	0	0	0	0	0	0	0	0	2	0	142	0	0	0	0	0	0	0	0	0	0	1	0	0	1
OTU_667	2	0	0	4	0	0	0	0	3	4	5	7	1	0	0	0	8	2	3	0	0	3	0	0	3	1	0	48	3	0	82	27	0	0	0	0
OTU_668	9	0	0	0	10	0	2	4	8	0	2	0	7	0	0	0	6	1	20	12	0	1	2	0	0	98	0	17	2	1	20	3	9	2	4	1
OTU_669	7	11	91	1	0	10	0	16	2	0	0	0	0	1	0	2	0	0	0	3	0	2	0	0	0	0	0	0	0	0	0	0	1	0	0	1
OTU_670	0	2	0	0	0	11	1	1	2	3	9	10	4	0	0	3	3	4	0	0	0	0	0	19	2	7	2	0	2	0	4	0	7	0	1	3
OTU_671	1	1	3	4	2	0	3	0	3	4	4	3	0	4	4	3	4	8	0	3	0	4	4	2	2	0	0	0	4	1	2	11	1	4	1	1
OTU_672	2	0	0	3	19	0	3	28	20	3	1	2	10	0	54	13	15	2	20	2	0	0	13	2	5	3	0	0	1	9	3	5	4	8	22	1
OTU_673	11	0	0	10	3	0	5	1	6	3	15	6	0	0	2	1	2	7	7	1	6	25	16	36	4	1	0	36	9	1	18	4	1	2	0	1
OTU_674	1	13	9	2	0	2	0	1	8	1	0	0	0	2	8	5	6	0	1	0	2	1	0	0	0	0	0	9	0	2	0	3	50	0	9	0
OTU_675	0	0	0	0	1	0	0	0	0	4	0	8	0	0	0	0	0	1	0	0	0	0	0	0	0	0	0	1	145	0	0	0	4	0	2	0
OTU_676	0	0	0	0	0	1	0	0	16	2	1	3	2	0	0	1	6	0	0	0	1	0	0	1	0	0	0	0	3	0	1	0	0	1	0	1
OTU_677	2	9	4	8	16	21	9	12	3	2	1	1	3	9	0	2	2	1	2	4	0	3	12	9	3	0	0	0	1	9	2	0	4	2	7	3
OTU_678	0	0	0	0	0	0	0	0	0	0	0	0	0	0	0	0	0	0	0	0	1	0	0	0	0	0	0	0	3	0	0	0	0	178	0	0
OTU_679	0	4	0	4	3	1	1	6	0	2	14	1	0	8	0	0	0	0	0	0	0	6	0	0	1	1	0	0	1	0	0	0	4	1	9	0
OTU_680	7	36	4	8	0	7	9	6	3	12	7	28	12	5	10	5	7	31	3	0	0	2	0	2	1	0	0	0	2	0	9	3	2	2	0	2
OTU_681	5	0	7	6	16	1	3	0	4	2	5	0	0	0	1	5	5	3	5	3	2	3	1	3	4	1	0	5	4	0	2	4	0	3	1	0
OTU_682	1	0	0	0	0	0	0	0	0	0	0	18	3	0	0	1	0	1	0	0	0	0	2	0	0	1	231	0	1	1	0	0	1	11	1	1
OTU_683	0	0	0	1	2	0	0	1	1	0	0	0	0	0	0	0	0	0	0	0	0	1	1	0	0	2	0	6	73	3	2	0	50	0	10	0
OTU_684	0	0	0	0	0	1	0	1	2	0	0	0	0	103	3	2	2	1	0	0	0	0	0	0	0	0	0	0	2	1	0	0	10	0	7	0
OTU_685	0	12	276	0	0	10	0	0	0	0	0	0	1	233	2	0	1	0	0	2	0	0	0	0	0	0	0	0	0	1	1	0	0	0	1	0
OTU_686	0	0	11	1	2	57	9	6	2	0	1	0	1	1	2	2	0	0	0	6	0	0	0	0	1	0	0	0	2	7	0	0	0	1	0	0
OTU_687	0	1	0	3	16	0	8	1	134	2	1	2	0	0	0	1	7	0	0	1	0	0	4	1	0	1	0	0	1	0	0	2	0	30	1	0
OTU_688	7	0	9	4	3	0	2	1	1	0	5	0	1	0	0	1	2	0	10	2	2	5	1	6	2	2	0	2	5	9	37	4	2	2	2	2
OTU_689	0	14	0	0	16	0	8	8	4	3	1	3	2	0	2	9	6	9	6	4	0	6	0	1	0	1	0	0	2	1	9	0	0	1	4	48
OTU_690	0	0	2	2	2	91	31	0	2	0	7	0	1	9	0	5	0	1	0	1	0	3	0	0	0	1	1	0	6	0	2	0	0	0	0	0
OTU_691	20	0	4	23	0	4	12	0	8	4	2	6	7	0	1	3	2	1	5	2	0	0	0	0	0	0	0	1	1	0	12	1	0	0	2	0
OTU_692	6	0	0	0	0	0	0	1	0	7	27	4	0	0	3	2	2	1	0	0	1	0	0	3	0	0	0	31	1	0	0	0	0	0	0	0
OTU_693	0	0	0	0	1	0	20	5	10	0	0	3	0	0	0	18	14	0	8	1	0	1	0	0	0	0	0	2	0	13	0	8	3	0	1	0
OTU_694	6	7	0	0	1	0	57	2	0	0	0	0	0	2	0	1	0	0	0	5	0	0	0	0	0	0	0	0	1	0	4	4	0	0	0	1
OTU_695	132	51	72	40	571	45	710	32	83	283	89	218	255	40	229	635	157	61	466	314	22	20	1335	46	72	34	6	4	811	21	376	157	41	64	403	421
OTU_696	0	0	0	3	0	1	11	83	3	0	0	0	1	0	0	0	0	0	0	0	1	4	0	2	2	0	0	0	0	2	0	0	1	2	0	0
OTU_697	0	0	7	7	0	0	0	0	1	0	0	0	0	0	58	0	0	0	0	0	0	8	0	0	3	0	0	0	7	2	0	0	0	0	0	0
OTU_698	0	0	0	11	0	1	4	2	3	0	2	0	0	0	0	0	0	1	1	1	2	0	1	19	1	0	0	0	0	0	5	38	0	1	0	0
OTU_699	3	16	3	5	5	16	0	13	2	1	11	0	1	7	1	6	0	0	0	2	1	3	7	7	1	0	1	1	1	2	2	0	10	1	4	1
OTU_700	0	0	0	4	2	1	6	3	0	0	0	2	8	15	0	0	0	3	1	1	0	0	4	8	0	0	1	0	8	155	22	2	2	32	7	2
OTU_701	19	0	0	0	1	0	3	0	24	0	1	0	39	2	0	4	0	8	0	0	0	0	0	0	1	2	0	0	0	0	0	0	0	0	0	0
OTU_702	2	3	0	3	17	3	3	3	13	2	1	4	2	29	15	4	3	1	1	6	0	0	7	3	4	2	0	1	6	1	1	2	1	27	2	3
OTU_703	9	0	5	4	8	0	3	7	0	0	3	2	10	0	0	0	0	0	2	4	0	1	7	0	1	2	0	1	0	2	2	2	0	1	0	0
OTU_704	1	0	0	0	1	0	2	0	38	0	148	1	0	0	0	0	2	0	0	0	0	11	1	0	0	3	0	2	1	0	0	0	0	1	1	3
OTU_705	1	0	0	2	0	0	1	0	0	2	2	5	1	7	0	0	9	5	2	0	0	0	3	9	8	0	0	0	19	2	421	0	0	6	51	1
OTU_706	5	0	0	6	5	0	0	1	9	1	17	11	0	0	0	2	7	12	7	3	4	11	22	26	2	1	0	25	10	1	15	3	4	2	3	1
OTU_707	0	0	0	1	543	3	0	2	1	0	0	0	0	0	0	3	0	0	1	10	0	3	0	0	0	0	0	0	0	0	0	0	0	0	1	2
OTU_708	0	0	0	4	0	0	2	6	134	4	3	2	0	0	0	0	4	9	2	0	0	0	1	0	1	0	2	0	8	0	5	1	0	0	0	0
OTU_709	6	6	2	0	4	37	16	2	2	0	0	3	1	1	1	0	0	1	2	32	1	1	0	0	0	0	0	0	0	0	2	0	0	0	2	4
OTU_710	0	0	0	0	0	0	1	0	0	0	0	0	3	1	0	0	0	0	0	1	3	0	0	0	1	0	0	0	0	0	3	0	0	2	0	0
OTU_711	0	0	0	7	6	0	0	1	1	8	1	5	0	0	0	0	1	1	0	0	0	0	1	0	0	1	0	35	40	0	0	0	0	1	0	0
OTU_712	0	10	10	3	4	1	8	0	0	11	2	5	0	3	12	0	2	1	0	0	0	1	1	2	3	0	1	0	3	0	0	0	0	4	3	6
OTU_713	4	7	0	0	13	0	3	1	1	0	16	0	46	0	5	2	2	0	2	1	1	1	0	0	1	0	0	0	1	0	2	0	0	0	0	3
OTU_714	6	0	0	7	4	0	4	4	2	9	3	0	3	0	2	1	3	5	1	5	1	1	0	0	6	0	0	4	2	2	4	13	2	2	2	2
OTU_715	20	14	1	8	2	3	6	0	2	0	1	1	29	9	10	0	26	0	5	5	0	0	0	0	2	1	0	0	0	2	3	1	1	50	1	2
OTU_716	17	1	1	0	1	0	6	2	2	3	5	1	2	1	0	1	3	2	3	2	1	0	1	0	3	0	0	1	4	0	6	5	0	0	2	0
OTU_717	31	0	0	0	0	10	0	2	2	0	5	0	0	2	0	5	1	0	0	0	1	0	4	0	0	0	0	1	2	1	0	1	1	4	11	1
OTU_718	0	0	6	1	2	3	3	13	4	0	0	1	1	24	1	0	0	0	1	12	2	2	0	0	0	1	16	0	0	4	2	4	3	11	9	1
OTU_719	0	0	0	0	1	0	0	0	0	0	2	0	0	0	87	0	92	0	0	0	0	0	0	0	0	0	0	0	1	0	0	0	1	0	1	0
OTU_720	1	0	0	8	1	3	6	5	1	0	1	7	0	0	0	0	9	6	0	1	0	0	1	93	2	2	0	0	1	5	2	0	0	1	1	0
OTU_721	18	0	0	0	0	0	20	0	0	2	1	0	1	0	7	12	0	252	1	0	0	0	1	0	0	0	0	0	3	0	5	0	1	0	0	1
OTU_722	0	0	0	0	0	0	0	0	0	1	0	2	0	0	0	0	0	123	0	0	0	0	0	1	0	0	0	0	6	0	1	0	0	0	0	0
OTU_723	0	0	0	0	0	0	2	10	0	0	0	0	0	0	0	0	0	0	0	0	0	0	0	0	0	0	1	0	0	0	0	0	1	1	0	0
OTU_724	0	2	6	3	7	6	2	19	4	0	0	0	6	63	2	1	4	1	1	0	0	1	0	5	2	0	0	0	4	0	0	2	0	0	0	4
OTU_725	0	0	0	3	11	3	2	0	16	0	3	1	0	17	1	1	2	3	0	1	0	0	1	0	2	0	0	0	1	1	0	0	0	0	0	1
OTU_726	0	0	0	12	1	0	9	3	6	0	0	3	1	0	1	7	2	1	24	1	0	0	21	1	0	4	0	0	0	2	0	0	1	0	12	0
OTU_727	28	2	0	1	0	0	6	0	1	0	8	3	0	0	0	0	1	0	2	2	0	0	1	0	15	0	0	0	2	0	2	11	3	1	1	0
OTU_728	0	0	0	0	1	0	0	1	0	0	0	0	3	0	0	2	0	0	0	0	0	0	0	0	0	0	0	0	0	0	6	0	0	0	0	0
OTU_729	0	0	0	0	0	0	0	3	0	0	0	0	0	0	0	0	0	0	0	0	2	4	0	1	0	0	0	1	0	0	0	0	0	0	0	0
OTU_730	7	3	0	2	4	0	9	0	0	0	0	0	2	1	9	2	3	3	0	0	1	0	1	0	2	0	0	0	0	0	10	1	1	0	8	0
OTU_731	15	0	0	0	5	0	0	5	2	55	12	16	1	1	0	39	1	0	0	1	2	0	1	2	0	1	0	0	27	0	10	0	3	0	4	0
OTU_732	3	0	0	2	3	3	0	1	3	1	1	0	1	2	20	1	1	2	0	0	0	2	2	0	0	0	0	1	14	0	0	1	0	5	0	0
OTU_733	0	0	0	0	0	0	0	2	1	0	2	0	0	0	0	0	0	1	0	0	0	4	0	0	0	0	0	6	0	1	1	1	28	0	1	0
OTU_734	0	0	0	0	0	0	1	0	4	0	0	0	0	0	0	0	6	2	3	0	2	0	0	0	0	0	0	0	2	0	0	0	34	0	0	0
OTU_735	0	0	3	6	2	0	2	0	0	2	0	1	3	0	0	0	3	0	0	0	0	0	0	0	1	0	5	0	3	0	1	0	1	0	1	2
OTU_736	0	0	128	3	1	0	0	0	0	0	0	0	18	0	0	0	25	8	0	0	0	0	0	0	0	1	0	0	0	0	0	18	0	3	0	0
OTU_737	10	0	1	10	11	0	15	4	1	2	0	3	0	0	0	14	10	3	0	4	0	4	0	30	1	0	5	1	1	0	2	0	7	1	1	10
OTU_738	0	1	1	0	0	1	0	0	0	0	0	0	0	0	0	0	0	0	0	0	0	0	0	0	0	0	0	0	0	0	0	0	0	0	0	0
OTU_739	0	0	0	2	0	0	1	0	1	0	0	0	1	0	0	0	154	0	0	0	0	0	0	2	0	0	1	0	0	0	0	0	0	0	0	1
OTU_740	8	5	4	1	2	0	6	8	9	0	21	4	6	8	0	5	8	0	1	3	0	1	2	8	4	2	0	1	10	1	3	3	0	1	8	2
OTU_741	0	0	0	20	1	0	0	0	4	0	2	9	2	0	0	1	4	2	0	8	0	1	5	1	4	0	0	0	1	0	0	1	1	1	6	1
OTU_742	0	0	0	30	1	0	0	1	2	0	0	0	0	0	1	1	0	0	0	0	0	0	0	1	0	0	1	0	0	0	0	36	0	0	1	0
OTU_743	0	0	0	0	4	0	1	0	1	0	0	3	13	1	2	11	9	1	1	4	0	4	0	0	0	3	1	0	5	0	9	0	5	0	9	23
OTU_744	0	0	0	1	0	0	35	0	1	0	0	0	0	1	0	0	0	1	0	0	0	0	0	0	1	0	0	0	1	0	55	2	0	0	0	0
OTU_745	1	0	0	8	0	1	0	6	1	0	0	0	2	14	2	1	5	0	0	0	0	0	0	2	1	0	0	0	0	0	0	2	1	0	0	1
OTU_746	0	0	4	2	0	0	0	21	3	0	2	0	0	0	0	0	0	0	1	2	0	0	1	0	0	13	0	1	9	1	12	4	2	0	0	0
OTU_747	0	0	0	1	1	0	0	0	0	0	0	0	0	0	1	33	0	0	0	0	0	0	20	0	0	0	0	0	0	0	0	0	0	0	1	0
OTU_748	4	0	0	0	0	0	13	0	0	1	0	0	0	0	0	0	0	3	0	0	0	0	0	1	0	0	0	0	5	0	87	0	0	0	0	0
OTU_749	0	0	0	1	0	0	0	3	146	0	0	1	0	0	0	0	3	0	1	0	0	0	0	0	0	1	0	0	0	0	0	0	2	0	0	0
OTU_750	0	0	0	2	26	0	2	6	2	5	13	0	0	0	0	2	2	4	0	4	0	2	3	0	0	0	1	1	3	0	1	0	0	5	0	3
OTU_751	1	0	0	0	0	0	21	1	2	0	0	0	1	0	0	7	0	0	0	0	0	0	0	0	0	0	0	0	0	0	0	4	0	0	0	2
OTU_752	13	0	0	0	0	0	29	0	0	0	2	0	18	0	0	0	0	0	1	0	1	0	0	0	2	0	0	1	8	0	1	0	0	1	0	0
OTU_753	1	2	0	0	163	0	0	0	0	0	0	0	0	0	0	0	0	0	0	2	0	1	0	0	0	0	0	0	0	0	0	0	0	0	0	5
OTU_754	5	12	7	1	9	7	6	4	1	2	4	4	7	4	5	16	0	0	1	3	0	0	1	1	1	1	0	0	1	0	6	0	0	0	0	0
OTU_755	0	0	0	3	2	0	1	2	4	4	0	1	0	0	0	0	1	0	1	4	1	0	0	2	0	23	0	1	3	0	33	3	1	4	0	4
OTU_756	4	0	0	11	0	0	2	3	4	1	12	9	1	0	0	1	7	7	14	2	2	3	16	21	2	1	0	13	5	3	4	3	2	2	2	2
OTU_757	1	0	0	0	0	0	17	0	1	0	11	5	2	2	0	1	0	1	0	0	0	0	1	1	1	0	0	0	5	3	0	2	3	0	26	0
OTU_758	1	2	1	1	0	6	0	0	0	1	1	1	6	165	1	0	0	0	0	5	0	0	0	2	0	0	0	2	1	2	1	1	1	0	2	0
OTU_759	0	0	2	0	0	1	0	0	0	6	0	0	0	0	36	1	30	0	0	0	0	0	1	1	0	0	0	0	1	2	0	0	0	2	0	0
OTU_760	0	0	0	13	0	0	0	1	3	1	8	16	0	0	0	3	0	0	1	1	0	2	0	0	0	0	0	0	0	0	0	9	1	0	0	1
OTU_761	7	1	1	0	8	1	3	0	0	1	16	0	14	2	6	3	3	0	2	2	1	0	0	0	2	2	1	1	1	0	1	3	0	1	2	0
OTU_762	1	0	0	0	2	0	0	1	1	0	0	0	1	0	0	1	4	3	0	4	0	0	1	1	0	0	2	0	3	0	4	0	0	9	0	15
OTU_763	1	3	0	6	2	0	0	3	0	51	11	0	1	0	5	56	1	3	1	2	1	2	1	2	23	0	0	1	3	1	40	7	5	0	6	0
OTU_764	1	0	0	0	0	0	0	0	4	0	2	77	0	0	0	0	4	1	0	0	0	0	5	0	0	0	0	0	0	0	0	0	0	0	12	1
OTU_765	0	0	0	9	0	0	2	1	3	1	0	5	0	0	0	4	0	5	2	1	0	0	0	3	0	3	0	0	0	0	20	1	7	0	1	1
OTU_766	0	0	0	0	0	0	0	0	0	0	0	0	0	0	0	0	0	0	0	0	123	0	0	0	0	0	0	1	0	0	0	0	0	3	0	0
OTU_767	0	0	1	3	0	0	0	0	0	0	0	0	0	1	0	0	0	0	0	0	0	0	0	0	0	0	0	0	6	0	0	99	0	0	0	0
OTU_768	0	0	0	0	1	0	15	0	0	0	0	1	178	0	0	2	51	3	3	1	0	0	0	0	2	3	0	0	1	0	6	0	0	0	0	0
OTU_769	1	2	1	1	1	1	25	1	0	0	1	0	0	2	9	2	4	0	0	0	0	0	1	0	1	0	0	0	1	0	0	0	3	0	1	0
OTU_770	0	0	3	0	0	1	0	2	10	0	0	96	3	1	0	0	1	2	3	0	0	0	2	0	18	0	0	0	0	0	0	0	0	0	0	4
OTU_771	0	0	0	0	0	0	1	2	0	0	0	1	0	0	0	0	0	1	1	7	0	0	0	6	106	0	0	0	0	0	34	0	0	0	0	60
OTU_772	0	0	0	6	8	0	0	1	3	10	0	2	27	0	0	0	62	1	6	0	1	0	1	0	2	1	0	0	2	0	1	3	6	89	1	2
OTU_773	0	0	1	14	2	1	0	0	0	0	1	0	0	0	0	0	0	0	0	0	0	0	0	0	0	0	0	0	1	0	0	0	0	0	0	1
OTU_774	1	0	0	0	0	1	5	0	1	0	0	7	0	1	2	1	16	12	0	0	0	0	1	0	0	0	0	0	56	7	1	0	1	17	5	19
OTU_775	0	0	0	5	1	1	13	2	9	0	0	1	38	0	58	4	57	0	1	0	0	0	0	0	0	0	0	0	1	0	0	0	0	0	0	0
OTU_776	0	0	1	0	13	6	0	2	3	3	4	2	7	5	2	1	0	247	0	11	0	1	0	1	0	1	0	0	7	0	6	1	0	1	1	11
OTU_777	1	0	0	0	0	0	0	0	0	0	0	0	0	0	0	0	0	0	0	0	0	0	0	0	0	0	0	0	0	76	7	0	41	0	2	0
OTU_778	0	0	0	0	2	0	1	0	0	0	0	0	2	0	0	0	0	2	1	1	5	3	0	0	37	13	6	0	3	0	37	2	1	9	0	1
OTU_779	0	0	0	0	0	0	0	1	0	0	0	0	0	0	1	0	0	1	0	0	0	0	0	2	0	1	0	0	0	47	0	0	80	0	6	4
OTU_780	0	0	6	2	3	1	0	0	1	0	1	0	0	0	0	1	6	0	0	0	0	0	2	0	1	0	0	0	0	2	0	0	8	0	85	0
OTU_781	0	0	0	2	0	0	1	0	0	0	0	0	3	0	0	0	0	7	0	0	0	0	0	1	0	0	0	0	1	0	1	0	0	2	0	0
OTU_782	6	1	0	0	2	2	20	0	1	2	1	2	4	0	11	0	7	3	0	0	0	2	0	0	1	0	0	0	4	5	0	4	0	3	0	0
OTU_783	0	0	0	0	1	0	1	0	1	0	0	6	0	0	0	2	0	0	1	0	0	0	0	0	0	1	0	0	2	4	0	2	66	3	19	0
OTU_784	6	6	12	0	2	10	9	0	1	0	0	1	1	5	6	2	4	5	0	1	0	0	0	4	2	1	0	0	3	0	1	0	0	0	0	5
OTU_785	10	2	3	11	12	6	5	6	2	0	15	0	1	3	2	2	5	4	1	3	0	3	1	6	7	1	0	6	0	1	3	4	0	2	1	7
OTU_786	0	1	3	1	3	0	1	0	0	5	30	2	0	2	0	6	1	1	0	1	4	2	2	4	3	0	0	0	3	0	2	5	4	2	3	7
OTU_787	1	25	0	3	9	0	15	20	4	3	0	1	0	1	1	1	25	2	3	8	0	0	2	0	3	0	0	0	2	0	2	0	2	0	1	2
OTU_788	6	0	1	21	1	0	1	0	2	1	31	0	3	2	7	18	10	5	1	1	0	0	0	0	2	0	0	0	1	0	1	0	0	2	2	0
OTU_789	63	1	3	0	0	2	0	0	1	0	3	0	2	0	0	0	0	0	0	1	0	0	0	0	0	6	0	2	0	3	0	10	2	0	0	0
OTU_790	5	0	0	4	4	0	1	1	3	0	0	3	0	0	0	0	1	3	6	2	0	5	6	24	1	1	0	5	3	0	5	2	1	1	1	1
OTU_791	1	0	0	0	2	0	0	0	4	0	7	1	1	0	4	4	7	0	1	0	2	0	0	0	3	0	0	1	0	0	0	0	1	11	0	0
OTU_792	0	0	1	0	3	0	0	1	2	1	8	0	0	0	4	3	1	0	0	1	0	0	0	0	0	1	0	6	0	0	0	2	2	0	3	0
OTU_793	1	0	0	3	3	0	3	1	2	3	2	1	7	4	4	6	6	2	1	1	0	0	2	0	0	0	0	0	8	3	5	5	2	5	3	1
OTU_794	0	0	0	1	2	0	0	0	0	0	0	4	3	0	0	0	1	0	0	0	0	0	0	1	25	0	0	0	1	4	0	0	5	0	66	1
OTU_795	0	0	0	3	3	5	1	2	1	5	1	0	5	0	0	1	0	0	0	2	0	0	0	4	45	14	0	0	0	0	0	16	10	0	3	1
OTU_796	1	0	0	1	0	0	4	0	0	0	0	1	84	0	0	0	0	0	0	1	0	0	0	0	0	0	0	0	6	0	3	4	0	0	0	0
OTU_797	1	0	0	0	0	0	1	0	2	1	0	0	1	0	0	0	0	1	1	0	0	0	0	0	0	0	0	0	3	0	51	1	1	0	0	0
OTU_798	0	0	0	2	2	0	5	0	2	1	1	1	0	0	2	13	1	2	1	0	0	0	2	1	2	1	0	0	5	3	14	22	2	1	9	0
OTU_799	0	0	0	2	2	0	0	0	0	0	1	0	0	0	0	0	0	0	0	0	2	0	0	0	0	0	0	0	0	0	0	0	0	119	0	0
OTU_800	0	0	0	0	0	0	1	0	0	1	0	0	2	0	0	0	0	2	0	3	0	0	0	0	0	0	1	0	6	0	136	0	0	0	0	0
OTU_801	0	0	0	0	0	0	1	0	8	0	0	14	74	0	0	0	1	0	1	0	0	2	0	0	0	1	0	0	0	138	0	0	12	0	1	2
OTU_802	0	1	10	0	1	0	0	0	0	0	1	0	0	91	0	1	1	0	0	0	0	0	0	0	0	0	0	0	0	0	0	0	0	0	0	0
OTU_803	1	0	2	8	1	5	0	7	5	0	4	0	0	0	2	13	2	0	1	0	0	3	2	2	0	0	0	0	2	7	2	1	2	15	3	6
OTU_804	0	0	0	0	2	0	3	0	0	0	0	1	0	0	0	1	20	0	1	79	0	1	0	0	0	0	0	0	0	0	1	0	0	0	0	5
OTU_805	6	8	14	3	3	17	8	3	8	11	7	5	9	18	3	3	6	4	1	2	0	1	0	3	0	2	0	0	7	0	1	2	1	1	0	2
OTU_806	0	0	0	0	0	0	6	1	6	1	2	36	4	2	2	21	24	7	5	1	0	0	0	0	0	3	1	1	1	1	0	1	0	1	1	5
OTU_807	0	0	0	1	1	0	1	1	0	0	2	2	0	0	0	0	1	11	0	1	2	22	0	12	3	2	0	19	9	1	12	5	4	0	18	0
OTU_808	2	0	0	0	1	0	0	2	0	1	0	2	1	0	0	0	1	1	1	2	3	31	7	17	0	2	0	9	2	0	2	2	1	3	0	0
OTU_809	0	0	0	0	2	41	7	2	0	0	1	0	3	3	3	0	1	5	0	0	0	1	0	4	0	0	0	0	9	0	1	10	0	0	0	0
OTU_810	0	0	0	3	3	0	9	1	6	6	3	2	1	1	8	2	8	8	0	1	0	0	4	2	2	0	3	0	1	1	4	0	1	1	4	0
OTU_811	1	4	3	2	0	0	1	0	0	0	16	0	0	0	0	1	2	0	0	5	1	0	2	1	0	1	0	0	0	0	0	0	11	0	4	0
OTU_812	0	0	0	0	1	0	0	0	0	0	0	0	0	3	0	0	3	0	0	0	0	0	1	0	0	0	0	0	1	0	0	0	0	1	1	0
OTU_813	0	0	0	0	0	0	4	0	2	0	0	0	121	0	0	13	0	5	1	1	0	0	0	0	0	3	0	0	0	0	2	0	0	0	1	0
OTU_814	0	12	0	2	380	7	0	5	0	1	1	0	0	0	1	2	0	0	0	8	0	0	1	0	0	0	0	0	0	0	0	0	0	2	0	1
OTU_815	3	0	0	1	2	0	0	3	0	0	85	0	0	0	0	0	3	0	0	0	0	0	0	1	1	0	0	0	0	0	0	0	0	2	1	0
OTU_816	0	0	0	0	0	0	1	0	4	0	0	12	0	0	0	0	5	1	36	1	0	0	0	2	0	0	0	0	0	1	0	0	0	1	5	3
OTU_817	0	0	0	0	0	0	0	0	0	0	1	0	0	0	0	0	1	0	0	1	0	0	0	0	0	0	0	0	0	0	0	0	0	128	0	0
OTU_818	1	0	0	3	1	1	0	0	3	3	0	1	0	0	6	2	8	4	0	2	0	0	1	2	1	3	0	0	2	0	1	5	0	0	0	19
OTU_819	0	0	0	0	0	0	4	0	1	0	0	0	0	0	0	0	0	1	0	0	0	3	0	3	0	5	0	0	9	0	1	0	0	1	0	0
OTU_820	54	0	0	0	0	0	0	0	0	0	4	0	0	0	0	1	0	0	0	1	0	0	0	0	0	0	0	2	0	3	0	0	1	0	32	0
OTU_821	4	2	49	0	0	0	0	5	0	0	0	0	2	1	1	0	0	0	1	1	0	0	0	3	20	0	0	0	0	0	0	1	0	0	0	0
OTU_822	1	0	2	1	0	0	2	2	0	3	5	10	6	6	7	4	4	13	0	0	0	0	0	0	0	0	0	0	3	1	2	6	0	0	3	0
OTU_823	15	0	2	1	0	17	2	12	6	5	0	4	0	3	0	1	1	1	1	0	0	0	2	9	2	0	0	1	0	1	2	2	1	0	0	0
OTU_824	0	0	0	0	0	0	0	0	8	1	0	0	0	0	0	0	0	1	0	0	14	0	1	2	0	0	0	0	2	0	3	0	0	87	0	0
OTU_825	0	0	0	0	2	0	0	0	0	0	0	0	0	0	0	0	0	0	0	23	0	0	0	0	0	0	0	0	0	0	0	0	0	0	0	0
OTU_826	0	1	0	0	0	22	1	0	0	0	0	0	5	1	0	0	0	0	0	0	0	0	0	0	0	0	0	0	0	0	0	0	0	0	0	0
OTU_827	11	2	6	0	20	2	5	1	0	0	2	2	1	4	1	5	4	0	1	1	1	6	1	2	1	1	0	1	1	0	1	0	0	1	0	0
OTU_828	5	0	4	10	4	1	2	4	3	0	11	3	5	0	0	2	2	2	2	0	1	3	3	5	1	2	3	0	8	4	8	12	3	6	6	3
OTU_829	0	1	0	0	0	3	3	0	4	0	2	4	2	1	2	2	7	3	5	1	0	1	0	2	2	3	0	1	2	0	0	2	11	0	1	0
OTU_830	1	10	1	0	0	0	2	4	3	0	0	0	4	0	15	0	1	1	3	3	0	0	1	4	43	0	0	0	1	1	13	3	0	0	0	0
OTU_831	3	3	0	4	61	1	4	4	10	12	12	3	0	0	1	5	9	13	2	2	1	0	4	18	3	0	5	5	2	99	5	0	3	12	17	14
OTU_832	0	0	0	13	0	7	15	1	0	0	0	0	1	0	0	0	0	0	0	0	1	4	3	0	0	0	0	2	1	4	3	0	23	0	2	0
OTU_833	0	5	9	3	5	2	0	0	1	0	0	0	9	1	0	1	3	1	0	0	0	0	0	4	3	0	0	2	1	0	0	7	0	0	0	0
OTU_834	1	0	0	0	0	0	1	0	0	0	0	2	3	0	0	0	2	4	0	3	0	0	1	41	1	0	0	0	2	1	49	6	0	1	0	0
OTU_835	0	0	0	0	139	0	0	0	0	0	0	0	0	0	0	0	1	1	0	3	0	0	0	0	0	0	0	0	0	0	0	0	0	1	0	1
OTU_836	11	0	0	0	0	0	2	0	2	0	1	5	0	0	0	0	7	0	0	0	0	0	3	0	1	0	0	0	0	0	2	0	0	0	0	0
OTU_837	0	13	4	13	0	0	4	2	2	0	0	2	1	0	1	0	14	0	0	3	0	8	1	0	0	0	0	0	2	0	0	0	0	2	2	1
OTU_838	0	0	2	1	1	1	3	0	0	0	0	3	6	18	5	8	38	0	1	0	0	4	0	0	0	0	2	0	0	0	0	0	0	6	0	0
OTU_839	1	1	3	1	3	2	17	1	1	0	19	0	1	0	0	8	9	0	0	2	1	0	0	0	1	0	0	2	1	1	2	0	0	0	3	0
OTU_840	0	0	0	0	0	0	1	3	5	0	0	0	2	0	0	0	0	0	4	0	0	0	0	1	162	0	0	0	0	0	2	0	0	0	3	0
OTU_841	0	0	1	1	1	4	0	0	3	0	1	0	2	0	0	0	0	4	3	3	4	0	3	9	0	1	17	0	1	3	30	2	1	6	0	3
OTU_842	1	0	0	5	1	0	12	1	0	10	0	3	24	2	3	6	0	9	0	0	0	0	1	0	3	0	0	0	7	0	15	22	2	3	41	3
OTU_843	0	0	0	0	0	0	0	0	2	0	0	0	0	0	0	0	0	3	0	0	1	0	0	0	0	0	0	0	5	0	3	1	1	3	0	0
OTU_844	2	0	0	7	5	0	0	0	4	0	18	6	7	0	0	9	8	0	3	0	0	0	4	3	4	10	0	0	11	2	0	1	10	0	76	0
OTU_845	0	0	0	0	3	1	14	0	0	0	1	0	0	0	0	2	0	0	0	38	0	0	2	0	0	0	0	0	1	0	0	0	0	0	2	0
OTU_846	0	0	6	0	4	36	12	4	4	4	0	10	10	14	16	2	0	28	2	4	2	1	4	17	3	0	0	0	8	5	3	0	2	26	0	19
OTU_847	0	0	0	1	0	0	1	3	3	0	0	0	0	0	0	3	0	1	0	0	0	0	0	0	1	0	0	0	0	0	32	11	1	0	0	0
OTU_848	0	0	0	0	0	0	0	0	0	5	2	0	0	3	0	0	1	1	0	0	0	0	2	0	0	0	0	0	131	0	2	2	0	0	0	0
OTU_849	2	42	1	1	13	33	0	3	8	14	8	10	2	2	1	8	12	0	0	0	0	0	3	2	0	3	25	1	19	0	2	0	2	1	4	1
OTU_850	28	1	0	0	2	2	5	4	7	0	5	0	13	2	1	6	7	4	1	0	0	0	0	1	7	0	1	5	10	0	9	6	3	1	4	0
OTU_851	2	0	0	0	0	0	0	0	4	0	0	1	0	0	0	1	0	0	0	0	0	0	0	1	0	0	0	6	1	0	2	0	8	0	0	0
OTU_852	0	0	0	0	4	0	0	0	0	0	2	0	0	0	1	0	0	0	0	1	0	0	1	0	0	0	0	0	0	0	0	0	2	0	0	80
OTU_853	2	0	0	1	0	0	0	2	2	1	0	2	8	0	1	9	16	16	1	0	0	1	0	0	2	0	0	0	1	1	3	0	12	4	3	3
OTU_854	2	20	2	5	4	1	3	5	0	1	7	0	0	1	0	1	6	1	0	0	0	1	1	0	1	0	0	5	0	0	0	0	1	2	2	0
OTU_855	3	0	0	2	1	0	1	0	3	0	7	4	0	0	1	2	3	4	2	5	0	9	4	6	0	0	0	13	1	0	3	3	2	2	3	1
OTU_856	1	0	0	0	0	0	0	0	1	63	0	2	0	1	0	0	2	1	0	2	0	0	0	0	0	0	0	2	7	0	1	2	0	0	0	0
OTU_857	0	0	1	7	0	0	2	3	15	0	0	0	4	0	0	0	1	0	2	0	0	0	0	0	0	1	0	0	0	0	0	5	0	0	0	0
OTU_858	11	0	0	0	0	0	4	0	1	0	6	1	5	22	8	0	4	3	0	0	0	0	0	0	0	0	0	0	4	0	5	0	0	0	0	0
OTU_859	0	0	0	0	0	0	4	1	3	1	0	4	1	0	0	1	1	0	1	1	0	0	2	0	0	1	0	1	9	4	23	4	14	21	1	0
OTU_860	0	0	0	0	5	0	0	0	0	0	0	0	0	0	0	0	0	0	0	3	0	76	0	0	0	0	0	0	0	0	0	0	0	0	0	1
OTU_861	0	0	0	0	2	0	3	0	5	0	0	1	32	1	3	0	39	2	2	1	0	0	0	0	0	1	0	0	0	0	2	0	0	0	1	0
OTU_862	5	0	7	2	14	4	10	5	0	3	0	9	7	1	2	5	1	4	0	0	0	2	1	2	0	1	1	0	2	0	1	0	9	4	0	2
OTU_863	0	0	0	66	2	0	0	0	0	0	1	0	0	0	0	1	3	0	0	0	0	0	1	0	0	0	0	0	2	0	0	2	0	2	0	0
OTU_864	0	6	0	0	1	17	12	1	3	2	0	2	11	5	2	0	0	3	0	8	0	4	0	1	11	0	0	0	0	8	2	0	3	3	0	3
OTU_865	0	0	0	2	0	0	2	0	3	2	2	1	0	0	1	0	2	0	36	5	6	2	7	5	3	0	0	3	5	21	28	2	7	6	1	1
OTU_866	1	0	0	0	0	0	0	0	0	3	0	0	0	0	0	0	0	0	0	0	0	0	1	1	2	0	0	0	0	0	0	0	0	0	0	0
OTU_867	0	0	0	0	0	0	0	0	0	0	0	0	0	0	0	1	0	0	0	0	0	0	0	0	1	0	0	0	0	85	3	0	19	5	0	1
OTU_868	1	0	0	0	1	0	191	0	0	0	0	0	0	0	0	0	0	0	0	0	0	0	0	0	0	0	0	0	0	0	0	0	0	0	0	0
OTU_869	1	1	3	0	0	1	3	0	0	0	0	0	99	0	2	0	3	0	1	1	0	0	0	0	0	3	0	0	2	0	0	0	0	4	0	1
OTU_870	0	1	2	0	0	0	3	7	2	1	1	1	2	0	3	2	6	0	0	4	1	1	0	7	1	1	14	0	1	0	0	0	2	0	1	25
OTU_871	0	0	0	0	1	0	1	0	0	0	0	0	0	0	0	0	1	0	0	0	0	0	0	1	0	0	0	0	1	0	9	0	7	5	2	7
OTU_872	0	0	3	4	0	0	0	0	0	1	1	0	0	8	3	15	0	0	0	0	0	2	1	0	0	0	0	2	1	0	0	0	0	0	0	1
OTU_873	0	0	0	0	4	0	7	0	3	0	0	6	9	10	6	5	31	11	3	1	0	1	0	3	0	0	7	0	2	4	8	0	0	1	3	6
OTU_874	0	0	0	0	0	0	0	1	3	0	0	20	0	0	0	0	14	1	0	0	0	0	0	1	0	1	1	0	5	0	1	0	42	4	2	0
OTU_875	0	0	0	1	0	0	0	0	0	0	1	0	0	0	0	0	88	0	0	0	0	0	0	0	0	0	0	1	0	0	0	0	0	0	2	0
OTU_876	5	5	0	0	6	0	0	2	1	0	0	2	2	1	0	4	5	1	0	0	0	0	4	2	0	0	1	1	0	0	5	0	1	1	5	1
OTU_877	0	0	0	0	0	12	1	0	3	4	0	13	4	0	0	3	1	0	2	0	0	3	0	0	0	0	31	0	1	0	0	0	0	2	0	0
OTU_878	0	11	2	1	0	1	25	12	1	1	6	2	1	5	0	0	0	1	0	0	0	2	0	0	0	0	0	0	0	0	0	0	0	0	3	0
OTU_879	0	0	0	0	0	0	0	0	0	0	0	0	0	0	0	0	0	0	1	0	0	1	0	0	3	0	0	0	1	2	7	2	52	0	0	1
OTU_880	0	0	0	1	0	2	2	0	0	0	0	0	2	18	5	0	0	1	0	0	0	0	0	9	1	0	0	0	1	1	1	0	0	1	0	0
OTU_881	0	0	1	2	1	0	3	2	0	0	1	0	0	5	0	0	0	1	3	11	3	25	34	32	2	3	25	0	0	5	0	11	16	2	5	3
OTU_882	1	0	0	0	1	0	0	0	1	0	0	0	0	0	0	5	0	0	1	0	0	0	1	0	0	0	0	0	0	0	1	0	9	0	0	0
OTU_883	1	0	0	0	0	0	0	0	1	0	0	4	12	3	0	1	1	73	1	0	0	0	0	0	1	0	0	4	4	0	2	0	3	0	2	1
OTU_884	0	1	0	0	111	0	0	0	0	1	1	0	0	0	0	4	0	0	0	5	0	0	0	0	0	0	0	0	1	0	0	0	0	1	0	0
OTU_885	0	0	0	0	0	0	0	2	1	0	0	0	0	13	0	1	2	0	0	0	0	0	4	0	5	2	0	1	1	4	0	2	75	0	3	0
OTU_886	8	0	1	4	3	2	1	0	2	0	1	1	3	2	1	1	0	0	0	0	0	0	12	2	1	0	0	0	0	1	4	2	5	0	1	0
OTU_887	0	0	0	0	2	0	1	2	5	0	0	0	0	0	0	0	0	0	1	0	0	0	0	0	0	0	0	0	0	4	0	1	68	0	8	0
OTU_888	3	0	0	2	0	0	0	0	6	0	7	1	1	3	0	3	3	2	0	0	0	0	0	0	0	0	0	4	1	0	14	29	1	0	0	0
OTU_889	3	0	1	0	2	0	1	0	1	11	1	0	0	0	0	0	0	0	0	3	0	0	0	0	0	3	0	3	3	0	0	1	0	1	0	4
OTU_890	1	0	23	3	1	1	3	1	17	1	0	0	0	0	0	5	4	1	0	0	0	1	0	7	0	0	82	2	3	4	9	3	0	3	0	2
OTU_891	0	0	0	0	1	0	2	4	0	1	0	1	0	0	0	0	0	2	0	0	0	0	0	1	1	0	0	0	2	5	1	0	23	5	11	1
OTU_892	4	0	0	1	1	0	2	1	1	3	10	3	0	0	1	2	2	1	5	4	0	8	9	11	3	0	0	10	4	3	1	5	2	0	1	2
OTU_893	11	3	10	2	5	14	1	0	3	0	3	3	3	0	0	1	50	1	1	0	0	0	0	1	3	0	1	0	0	0	5	0	0	0	1	1
OTU_894	1	0	0	4	0	0	19	0	0	0	16	0	1	0	0	4	4	0	0	0	0	0	1	0	5	0	0	0	4	3	0	0	3	0	13	0
OTU_895	11	0	15	1	2	0	0	1	0	0	11	0	1	0	2	0	0	0	0	0	0	0	0	1	0	0	0	0	4	0	0	7	3	0	0	0
OTU_896	0	0	0	0	0	23	0	0	14	0	0	0	0	0	1	0	1	6	0	6	0	0	0	15	0	1	0	0	0	8	0	0	32	0	3	0
OTU_897	8	0	0	1	0	0	7	1	0	0	0	1	3	1	0	0	2	0	2	2	0	0	4	3	0	1	0	0	0	2	1	0	2	0	3	6
OTU_898	0	0	0	1	5	3	8	0	1	0	0	1	5	23	5	0	4	11	2	2	0	0	0	0	0	1	0	0	6	0	3	0	2	5	0	3
OTU_899	0	0	0	0	3	0	2	0	0	0	0	2	3	0	0	1	0	0	21	18	1	2	4	6	6	1	1	0	1	7	2	1	3	3	0	0
OTU_900	0	0	0	3	145	1	0	0	0	0	0	0	1	0	0	2	0	0	0	3	0	0	0	0	0	0	0	0	0	0	0	0	0	0	0	2
OTU_901	0	0	3	0	0	1	0	3	0	0	0	3	1	4	4	0	31	2	2	0	0	0	0	0	0	0	0	0	16	0	6	0	0	2	0	2
OTU_902	0	0	0	0	0	0	0	1	0	0	0	0	0	0	0	0	0	0	0	0	0	0	1	0	0	0	0	1	0	0	0	0	0	0	0	0
OTU_903	0	0	0	0	1	0	3	0	0	0	0	0	0	0	0	1	2	0	0	0	0	0	0	0	0	0	0	0	1	1	0	0	0	0	0	0
OTU_904	2	0	0	4	3	0	2	2	3	3	4	14	0	0	0	1	4	2	0	14	0	3	1	2	13	0	0	14	30	12	10	9	59	6	7	1
OTU_905	3	1	1	7	1	1	0	3	19	0	1	0	7	75	8	32	17	4	1	6	0	0	1	0	0	1	0	0	0	1	4	0	8	1	0	0
OTU_906	1	19	1	17	3	0	7	5	3	1	17	0	1	1	0	0	0	1	0	2	0	1	4	1	0	0	0	3	2	0	0	0	5	2	8	0
OTU_907	1	0	2	7	3	3	0	11	0	1	11	2	3	8	0	13	1	0	3	0	0	2	1	8	5	2	0	0	3	0	0	0	0	2	0	0
OTU_908	0	0	0	1	0	0	0	97	13	0	0	0	0	0	0	0	1	0	0	0	0	0	1	0	1	0	0	0	0	0	0	0	0	0	0	0
OTU_909	0	0	132	0	0	0	0	0	0	0	0	0	0	0	0	0	0	0	0	0	0	0	0	0	0	0	0	0	0	0	0	0	0	0	0	0
OTU_910	0	0	0	5	2	0	0	0	1	0	0	1	1	0	0	0	0	0	1	0	0	4	2	0	0	0	0	0	0	0	10	3	1	20	1	0
OTU_911	0	0	0	0	5	0	3	2	0	0	0	0	0	0	0	0	0	2	0	4	0	0	0	0	0	2	0	0	0	0	0	3	1	0	0	6
OTU_912	0	0	1	7	1	1	0	0	0	0	6	0	0	0	4	2	0	1	0	0	0	0	0	0	0	0	0	1	3	0	0	1	0	0	2	1
OTU_913	3	0	1	0	5	4	0	0	2	6	53	19	7	16	14	6	22	1	0	1	2	0	0	0	10	0	0	0	0	0	0	0	0	0	0	7
OTU_914	0	0	0	2	0	0	0	0	1	2	0	33	1	0	0	2	6	8	1	0	0	0	0	2	0	1	0	0	0	0	3	11	0	0	0	0
OTU_915	0	0	0	6	0	0	0	0	1	0	0	0	0	0	0	0	0	0	0	0	0	0	0	0	0	2	0	0	1	0	7	85	0	0	0	0
OTU_916	0	0	0	1	0	0	1	0	0	0	0	0	1	0	0	6	0	2	0	0	0	0	0	0	0	0	0	0	2	0	0	0	0	0	0	0
OTU_917	5	1	0	4	3	0	1	0	1	2	5	1	1	0	4	5	0	1	12	7	1	1	1	1	3	2	0	0	10	1	4	7	1	0	1	3
OTU_918	0	0	34	1	1	0	0	0	1	1	0	0	0	0	0	0	0	0	0	4	21	2	0	0	0	2	0	0	0	0	0	3	7	3	1	3
OTU_919	0	107	3	2	3	0	5	9	3	0	18	0	1	7	1	0	1	0	0	0	0	1	2	0	0	0	0	0	0	0	0	0	0	0	0	0
OTU_920	0	0	0	1	1	0	0	0	0	0	0	0	0	0	0	0	0	0	0	0	0	0	102	0	0	0	0	0	0	0	0	0	0	0	0	0
OTU_921	5	0	1	0	0	0	0	0	0	1	2	10	0	0	19	2	0	21	0	0	0	0	0	0	0	0	0	0	1	0	10	0	0	0	1	1
OTU_922	7	0	19	2	3	6	8	1	0	4	3	11	12	15	31	9	5	10	1	2	0	1	1	0	1	0	0	0	1	2	3	2	0	3	0	1
OTU_923	9	12	6	9	0	0	23	0	1	6	6	1	7	0	1	0	0	34	0	2	0	0	0	1	0	0	4	0	9	2	9	0	14	1	8	1
OTU_924	1	0	0	0	0	0	0	0	3	1	4	0	1	0	0	1	2	0	0	2	0	0	1	5	1	14	0	10	0	0	3	1	3	1	0	12
OTU_925	0	0	0	1	35	0	1	0	0	0	2	11	0	0	3	1	2	2	0	4	0	0	1	2	1	0	1	0	1	0	1	1	0	0	1	2
OTU_926	20	0	15	0	0	1	0	0	7	1	0	0	1	1	0	0	0	0	2	0	1	0	0	1	0	0	0	0	28	0	0	1	5	0	0	0
OTU_927	0	0	2	1	0	1	6	2	2	0	0	0	0	0	0	1	0	0	0	1	0	1	0	0	0	12	0	0	4	0	15	18	0	0	0	0
OTU_928	0	0	0	1	0	0	1	4	0	0	1	0	10	0	0	0	1	0	1	0	0	0	0	1	2	0	0	0	1	0	1	0	0	0	2	0
OTU_929	0	0	0	0	0	0	0	0	0	0	0	0	0	0	1	0	0	0	0	0	0	0	0	0	0	0	0	0	0	0	0	0	0	0	0	0
OTU_930	12	8	6	18	4	1	12	2	3	11	4	1	8	0	3	7	2	4	3	2	0	5	8	4	11	0	0	3	13	3	11	6	3	4	5	1
OTU_931	23	0	0	0	0	0	31	0	1	0	1	0	1	0	0	0	0	0	0	0	0	1	1	0	0	0	0	0	0	0	3	1	0	0	0	0
OTU_932	7	19	135	4	2	1	1	1	3	0	0	0	1	5	1	1	0	0	1	72	0	0	0	0	2	0	0	0	0	0	0	1	0	1	0	2
OTU_933	0	0	0	0	1	0	0	0	0	9	8	0	0	0	2	0	0	0	0	0	0	0	1	0	0	2	0	0	0	0	0	0	0	0	0	0
OTU_934	0	0	84	0	0	0	0	0	0	0	1	0	0	2	0	3	0	0	0	0	0	0	1	0	0	0	0	0	0	0	0	0	0	0	0	0
OTU_935	0	0	0	4	1	1	5	0	3	2	7	5	0	0	1	7	1	0	9	2	1	0	1	2	0	1	0	0	8	0	3	0	0	32	1	5
OTU_936	8	2	4	0	0	9	1	0	0	1	0	6	4	1	2	0	3	2	0	1	0	0	1	2	1	0	0	1	2	5	1	0	0	0	0	4
OTU_937	54	10	0	0	1	0	3	0	2	0	7	0	8	0	0	0	0	0	0	5	0	0	0	0	1	0	0	1	0	0	3	0	1	0	0	0
OTU_938	0	14	43	1	0	1	2	4	13	0	0	0	0	0	6	8	2	0	0	0	0	0	0	0	0	4	1	2	0	0	5	0	1	1	0	0
OTU_939	0	1	24	12	0	2	1	0	1	0	1	0	0	19	0	0	0	0	0	0	0	1	0	0	0	0	0	0	0	0	0	1	0	0	0	0
OTU_940	0	0	0	1	2	0	4	0	0	0	0	0	0	0	0	0	2	0	0	0	18	0	1	0	0	0	0	0	0	0	0	0	0	1	1	0
OTU_941	0	0	0	0	0	0	0	4	2	0	0	0	0	0	0	0	4	1	1	0	0	0	2	0	0	0	5	0	0	0	7	2	3	0	0	0
OTU_942	8	0	3	1	3	0	25	0	1	0	0	7	10	2	2	1	1	0	1	3	0	0	0	0	0	1	0	0	2	0	0	2	0	0	3	0
OTU_943	1	16	6	25	64	16	1	2	3	3	6	1	0	6	8	0	4	9	0	6	0	3	13	7	2	0	0	0	3	4	1	5	0	1	1	8
OTU_944	0	2	2	0	0	2	0	0	0	0	0	0	0	1	0	0	0	4	0	0	0	0	0	0	0	0	0	0	0	0	0	0	0	0	0	1
OTU_945	0	0	0	0	0	0	1	0	0	0	0	0	0	0	0	0	0	0	0	0	0	0	0	0	0	0	0	0	0	0	0	1	1	0	0	0
OTU_946	0	0	0	0	0	0	0	31	0	0	0	0	0	0	0	0	0	0	0	0	0	0	0	20	19	0	0	0	0	0	0	0	0	0	0	0
OTU_947	0	0	0	1	0	0	0	0	0	0	0	1	0	0	4	0	0	1	15	0	0	0	0	0	0	1	0	0	1	0	0	1	0	0	0	3
OTU_948	33	8	9	0	4	8	8	1	1	0	3	1	13	8	2	1	0	0	0	2	0	1	2	0	8	2	0	0	0	5	0	5	0	0	1	3
OTU_949	0	0	3	2	0	0	2	0	2	0	0	2	0	0	0	0	0	0	10	9	0	0	0	0	1	2	0	0	2	1	27	2	2	0	0	0
OTU_950	5	0	0	4	0	0	0	2	0	3	0	1	0	0	0	6	2	11	0	0	1	0	1	4	2	1	0	0	1	1	0	24	9	0	1	0
OTU_951	0	1	0	0	0	76	0	0	0	0	0	0	0	3	0	0	0	0	0	0	0	0	0	0	0	0	0	0	0	0	0	0	0	0	0	0
OTU_952	0	0	0	0	0	6	0	2	1	0	0	9	0	0	0	13	2	0	1	1	2	0	0	1	0	0	0	1	3	0	0	0	0	0	0	0
OTU_953	0	0	0	1	0	0	0	5	0	0	0	0	0	0	0	4	0	0	0	0	0	0	0	0	0	1	0	0	0	0	0	2	0	12	0	0
OTU_954	0	0	0	0	0	0	0	0	0	0	0	0	0	0	0	0	0	46	0	0	0	0	0	0	0	0	0	0	2	1	4	20	6	0	0	1
OTU_955	0	0	0	1	211	3	0	1	0	0	0	0	0	0	0	2	0	0	0	2	0	2	0	0	0	0	0	0	0	0	0	0	0	0	0	1
OTU_956	0	0	0	30	1	0	0	0	0	1	0	0	0	0	0	0	0	0	0	0	5	37	0	1	1	0	0	0	0	0	0	1	0	0	0	0
OTU_957	3	6	0	0	1	0	12	7	2	2	2	7	1	0	4	0	0	0	3	0	0	0	0	1	30	1	0	0	3	0	2	0	0	24	0	4
OTU_958	0	0	1	6	9	3	6	0	0	0	0	3	0	4	0	1	0	0	0	0	0	0	0	0	1	3	0	0	0	0	5	2	0	4	1	2
OTU_959	0	0	0	57	1	0	0	0	0	3	2	0	0	2	1	1	3	1	0	0	2	0	5	3	0	0	0	0	2	1	0	0	2	26	16	4
OTU_960	0	2	0	3	0	6	5	0	0	2	21	0	1	12	2	1	3	1	0	1	0	1	0	0	1	0	0	2	0	2	0	0	1	0	2	0
OTU_961	2	10	0	12	0	0	27	0	0	0	2	6	1	0	0	1	2	0	0	1	2	0	0	0	0	0	0	0	1	0	2	0	0	4	1	0
OTU_962	0	0	0	2	4	0	1	1	2	0	0	1	0	0	0	0	0	0	0	1	0	0	1	3	0	0	0	0	1	3	0	1	15	1	18	6
OTU_963	0	1	2	0	0	52	0	0	0	0	4	0	0	2	0	0	0	0	0	0	0	0	0	0	0	0	0	0	0	0	0	0	0	0	0	0
OTU_964	0	0	0	0	1	0	0	2	0	0	0	0	0	0	0	0	0	1	3	1	0	1	0	2	0	0	0	0	2	24	1	0	64	6	2	1
OTU_965	3	0	0	1	0	1	16	0	0	0	0	0	0	4	0	1	1	0	0	0	0	0	0	1	0	0	0	0	4	0	13	0	0	0	0	0
OTU_966	0	4	2	0	2	139	0	0	0	0	3	0	0	5	0	0	0	0	0	0	0	0	0	1	0	0	0	0	0	0	0	0	0	0	1	0
OTU_967	0	0	2	0	1	0	2	0	1	0	0	2	0	0	0	0	0	0	0	2	4	0	0	31	1	2	0	0	0	94	1	0	8	2	4	1
OTU_968	0	0	0	0	0	0	27	0	0	0	0	0	33	0	0	0	14	0	3	1	0	0	0	0	0	0	0	0	0	0	2	0	0	0	0	1
OTU_969	0	0	0	0	0	0	2	0	0	0	0	0	0	0	2	0	0	0	0	0	0	0	0	0	0	0	82	0	0	0	0	0	0	0	0	0
OTU_970	0	0	0	0	2	0	0	0	1	1	0	3	16	0	0	0	1	18	0	2	0	1	0	2	2	0	0	1	4	1	9	6	0	0	0	23
OTU_971	2	2	5	1	1	6	0	0	2	0	1	0	1	4	6	1	6	5	1	1	0	0	0	1	0	0	0	1	0	0	0	0	0	0	0	1
OTU_972	0	1	0	7	13	0	2	0	1	1	9	0	0	4	0	10	7	2	1	12	1	1	0	0	0	0	0	0	2	4	2	1	1	9	27	2
OTU_973	0	0	0	0	0	0	0	0	0	0	0	0	0	0	0	0	0	0	0	0	0	0	0	0	0	0	0	0	45	0	0	0	0	0	0	0
OTU_974	1	28	0	0	0	7	0	7	0	2	0	0	0	1	1	8	1	0	0	0	0	2	0	0	0	2	0	0	8	0	0	0	0	1	1	0
OTU_975	0	0	0	0	2	0	5	1	1	0	0	0	8	0	3	0	0	0	0	11	1	2	0	0	0	0	0	0	0	0	0	0	1	2	0	1
OTU_976	2	0	0	3	3	2	0	1	2	8	3	0	0	0	4	17	8	2	1	0	0	3	0	0	4	0	5	7	4	3	4	13	0	0	1	3
OTU_977	30	0	1	1	2	24	18	0	4	0	0	0	1	0	0	0	3	2	0	29	0	0	2	0	5	0	0	0	0	0	1	1	2	1	2	0
OTU_978	2	0	2	10	2	1	12	4	2	4	1	3	3	0	1	2	3	1	0	1	2	4	2	1	0	2	0	0	12	1	1	0	4	1	1	1
OTU_979	0	0	0	1	0	0	0	0	0	0	1	1	0	0	0	2	0	0	1	2	0	0	20	0	4	3	0	7	6	4	1	0	12	6	8	2
OTU_980	0	19	3	2	2	5	61	41	5	2	1	0	1	16	0	0	0	3	0	0	0	3	0	0	0	0	0	0	0	1	0	0	1	0	0	1
OTU_981	0	5	0	0	0	0	28	15	2	2	1	0	2	22	0	0	0	1	0	0	0	1	0	0	0	0	0	0	0	1	1	0	0	0	0	0
OTU_982	0	0	0	0	0	0	0	0	5	0	0	0	0	0	0	0	2	2	1	0	0	0	6	6	0	0	0	0	0	0	1	0	2	0	1	0
OTU_983	0	0	0	14	0	0	2	0	1	0	1	1	15	0	0	7	0	2	1	1	0	4	0	0	0	0	0	0	0	14	2	0	2	0	1	0
OTU_984	21	3	2	4	5	3	1	0	2	0	1	0	8	7	20	0	0	0	0	4	0	0	0	0	0	0	0	2	9	0	0	0	0	0	5	1
OTU_985	0	0	0	1	0	0	1	0	3	0	0	16	1	0	9	2	1	2	0	0	0	0	0	2	1	0	0	0	1	0	3	2	0	0	0	1
OTU_986	0	0	0	1	0	4	1	0	0	0	0	4	2	3	1	0	13	0	0	1	0	0	1	0	2	1	0	1	5	0	19	4	1	0	0	0
OTU_987	5	0	9	0	3	6	4	0	6	3	3	3	2	3	0	0	2	9	0	0	0	0	0	6	2	0	2	0	13	0	12	0	0	0	1	2
OTU_988	1	0	0	2	1	0	2	0	2	0	3	1	1	0	0	3	2	1	2	0	0	2	1	2	0	0	0	3	0	0	1	6	0	0	3	2
OTU_989	0	12	0	0	0	0	0	0	0	0	0	2	1	0	0	0	0	23	0	1	0	0	0	0	0	0	0	0	4	1	7	0	0	0	0	0
OTU_990	0	0	0	0	0	0	2	0	0	0	0	0	0	0	1	0	0	1	0	0	0	0	0	5	0	0	0	0	0	1	0	0	33	0	1	0
OTU_991	0	0	0	0	0	0	1	0	0	0	2	0	0	15	24	29	0	0	0	0	0	0	0	0	0	0	0	0	1	0	0	0	0	0	0	0
OTU_992	4	3	4	0	4	2	6	2	1	0	0	2	10	0	0	1	2	0	28	0	0	0	1	1	0	1	0	0	2	0	1	0	0	1	0	0
OTU_993	0	0	0	1	1	0	2	4	136	0	0	0	1	0	0	0	2	0	0	0	0	0	1	0	0	0	0	0	1	1	0	0	0	1	0	0
OTU_994	0	0	0	1	1	0	0	2	2	0	3	3	0	0	2	0	3	2	4	1	1	2	7	11	1	0	0	4	3	5	0	2	0	0	1	2
OTU_995	1	4	1	0	6	10	4	3	2	0	0	2	2	3	0	1	2	7	7	1	2	1	3	1	0	0	0	0	4	14	1	0	0	1	3	1
OTU_996	0	0	0	0	1	0	0	0	0	0	0	0	0	0	0	0	0	0	0	1	0	15	0	0	0	0	0	0	3	2	2	0	6	2	2	0
OTU_997	1	0	0	1	0	0	0	1	1	0	5	0	1	0	0	2	1	0	0	0	0	0	1	0	0	0	0	0	1	1	15	34	2	0	1	0
OTU_998	0	0	3	0	1	1	0	0	1	13	3	3	2	0	1	1	3	3	0	0	1	0	0	0	0	0	0	0	3	0	0	0	0	6	1	0
OTU_999	7	0	0	0	4	5	0	17	3	1	1	0	1	0	1	1	0	0	0	1	0	0	1	1	0	0	0	0	3	1	3	0	0	1	0	2
OTU_1000	0	0	0	0	0	0	0	0	5	0	0	0	0	0	0	8	0	0	0	0	0	0	0	0	0	2	0	0	0	0	0	1	2	0	0	0
OTU_1001	0	0	0	2	60	0	0	36	2	1	0	0	0	0	5	1	0	0	0	1	0	2	2	0	1	0	1	0	1	0	0	0	0	0	0	0
OTU_1002	0	2	56	0	2	3	1	2	3	5	1	1	0	1	5	6	5	0	1	0	0	7	2	6	2	0	0	0	2	1	5	0	0	0	6	10
OTU_1003	0	0	0	0	0	0	0	0	6	3	0	64	0	0	0	0	5	3	3	0	0	0	0	2	0	2	0	0	1	2	1	0	0	0	0	2
OTU_1004	0	0	0	0	0	1	0	2	1	0	0	0	3	1	0	0	0	0	0	0	0	0	0	0	0	0	0	0	0	0	0	2	0	0	0	0
OTU_1005	5	0	0	1	0	0	14	1	1	4	4	17	1	0	0	3	9	4	1	1	0	0	0	0	1	0	0	0	1	1	3	5	0	1	0	1
OTU_1006	0	0	0	0	0	0	0	0	4	8	0	14	4	0	0	0	3	0	1	0	0	1	0	0	0	6	0	0	4	3	2	0	1	3	0	1
OTU_1007	0	0	0	0	0	0	0	0	1	0	0	0	19	2	0	1	13	1	0	0	0	0	0	0	0	0	0	0	4	0	0	0	0	0	0	0
OTU_1008	9	3	0	0	0	0	0	0	0	2	0	0	0	0	2	1	0	0	0	0	0	0	0	0	0	0	1	0	0	0	2	0	0	0	0	0
OTU_1009	0	1	0	2	0	0	2	0	0	0	0	1	0	0	0	0	0	0	7	3	0	0	7	0	1	0	0	3	1	0	11	6	1	2	0	0
OTU_1010	0	0	0	2	0	0	16	0	0	2	4	0	5	0	15	1	0	0	0	0	0	0	0	0	0	0	0	0	1	0	3	10	0	0	0	0
OTU_1011	1	0	0	1	0	1	0	1	1	0	1	0	0	0	6	0	0	3	0	0	0	0	0	0	3	0	0	19	3	6	51	4	42	0	0	3
OTU_1012	2	0	0	1	0	0	0	1	0	4	36	0	3	1	0	7	1	0	0	0	0	0	1	0	1	0	0	0	9	0	1	0	0	0	2	0
OTU_1013	0	15	10	13	0	18	2	6	2	0	0	1	0	7	0	1	1	0	0	2	0	4	0	1	0	0	0	0	3	13	0	0	1	1	1	1
OTU_1014	2	0	0	0	0	0	1	0	0	1	0	0	1	0	0	1	0	0	0	0	0	0	1	0	6	0	0	0	0	23	0	0	2	0	0	0
OTU_1015	2	1	11	8	1	1	6	13	1	2	1	0	0	1	0	0	5	0	0	1	1	7	0	0	0	0	0	2	8	2	0	3	0	0	0	0
OTU_1016	7	0	0	0	0	0	0	0	0	0	0	0	2	0	1	0	0	0	1	0	0	0	0	0	0	0	0	0	0	0	0	0	0	0	0	0
OTU_1017	1	0	0	4	0	0	0	0	0	0	0	0	0	0	0	0	0	1	0	1	0	0	6	0	0	0	0	0	0	3	0	1	6	0	0	6
OTU_1018	0	0	0	1	0	7	1	1	13	0	0	8	0	0	1	0	1	0	3	0	0	0	0	1	3	0	0	0	22	0	0	7	0	1	1	0
OTU_1019	5	0	0	11	8	2	5	4	2	0	3	1	2	1	2	5	4	3	3	4	0	3	1	2	1	3	0	7	8	3	3	5	6	2	2	2
OTU_1020	0	3	0	3	0	0	0	0	3	2	1	6	1	0	2	1	0	0	0	1	2	0	5	1	1	1	0	0	2	0	0	9	1	2	16	1
OTU_1021	0	48	0	0	0	22	0	0	0	0	0	0	0	2	0	0	0	0	0	0	0	0	0	1	0	0	0	0	0	0	1	0	0	0	1	0
OTU_1022	0	23	0	7	3	21	1	5	0	0	8	0	0	8	0	0	0	0	0	2	0	0	0	0	1	0	0	0	2	0	0	0	0	0	1	0
OTU_1023	1	0	5	4	0	0	0	1	2	0	0	1	1	0	0	0	2	0	6	1	6	2	2	1	2	0	0	0	3	0	1	0	2	0	2	1
OTU_1024	3	0	2	1	2	3	1	2	1	3	1	2	1	1	1	2	8	10	0	1	0	3	8	2	2	0	0	0	7	0	0	1	0	0	5	5
OTU_1025	0	0	0	0	0	72	0	0	0	0	0	0	0	0	0	0	0	0	0	0	0	0	0	0	0	0	0	0	0	0	0	0	0	0	0	0
OTU_1026	0	0	5	0	0	1	1	0	3	2	0	1	95	4	0	2	33	4	1	1	0	0	0	0	0	1	4	3	4	0	3	0	0	1	1	0
OTU_1027	1	0	0	0	0	0	0	0	0	0	0	0	1	1	0	3	0	0	0	0	0	2	0	0	1	0	0	1	27	3	6	0	0	5	15	2
OTU_1028	3	0	1	1	3	2	3	2	0	0	2	1	3	2	0	2	3	2	1	1	0	0	1	1	1	4	0	1	0	0	2	1	1	1	0	2
OTU_1029	1	0	0	0	0	0	0	0	0	0	0	0	67	0	0	0	0	0	2	0	0	0	0	0	0	2	0	0	0	0	1	0	0	0	0	0
OTU_1030	2	5	0	0	0	1	1	2	0	0	2	0	0	1	0	2	0	0	0	0	0	0	0	1	0	3	0	7	0	1	0	0	0	3	0	0
OTU_1031	1	0	16	0	0	7	1	0	0	0	3	0	0	45	0	0	1	0	1	1	0	0	0	0	0	0	0	0	0	0	0	0	0	1	0	0
OTU_1032	1	0	0	1	1	0	8	4	2	4	1	0	1	0	0	1	0	2	0	8	0	3	1	13	7	0	0	4	10	1	16	0	13	8	3	6
OTU_1033	2	0	0	6	1	0	5	0	1	1	0	2	11	0	1	0	0	0	3	2	0	0	0	0	2	0	0	0	8	0	61	0	1	0	0	0
OTU_1034	0	0	0	0	0	0	5	0	0	3	0	0	0	0	0	0	1	2	0	0	0	0	1	2	0	0	4	0	5	3	10	0	1	1	1	1
OTU_1035	4	4	3	7	0	0	3	0	1	0	7	3	8	3	1	4	4	4	3	0	0	1	0	0	0	0	0	0	0	0	1	2	0	0	1	5
OTU_1036	0	0	2	0	0	1	2	0	1	16	4	6	6	13	0	2	5	3	0	0	0	1	0	0	0	0	1	0	3	0	7	0	0	2	0	1
OTU_1037	0	1	1	7	0	23	4	0	0	12	0	0	9	1	0	0	2	6	0	0	0	0	0	0	0	0	0	0	1	0	3	0	0	0	0	1
OTU_1038	0	0	0	0	1	0	0	0	0	0	0	1	0	0	0	0	0	0	0	2	0	0	0	0	0	0	0	0	0	2	0	0	0	0	0	72
OTU_1039	0	0	0	0	2	0	0	0	3	0	0	0	0	0	0	0	2	0	1	0	0	36	0	0	0	1	0	0	0	0	0	0	0	0	0	1
OTU_1040	0	0	3	1	1	10	4	0	2	0	1	0	0	7	0	0	1	0	1	0	0	0	1	6	0	0	0	0	1	0	0	0	0	0	0	0
OTU_1041	0	0	0	1	0	0	0	0	1	0	0	0	0	0	0	5	2	1	0	0	0	1	0	0	0	1	0	0	1	0	0	8	0	0	0	11
OTU_1042	0	19	0	0	0	0	14	1	0	0	0	0	0	1	0	1	3	0	0	0	0	0	0	0	0	0	0	0	0	2	2	0	36	0	1	0
OTU_1043	0	0	0	0	0	1	0	0	0	0	0	0	0	0	0	0	0	0	0	0	0	0	0	0	0	0	0	0	4	0	0	0	0	0	0	0
OTU_1044	0	0	0	0	0	0	6	0	0	0	0	0	0	0	0	2	0	1	1	0	0	0	0	0	0	1	0	0	4	1	61	0	0	0	0	0
OTU_1045	0	0	0	0	0	0	1	1	0	0	0	0	0	0	0	0	0	0	0	0	11	1	0	0	2	4	0	1	0	0	15	0	2	2	0	0
OTU_1046	4	1	5	1	0	0	3	5	2	0	0	0	15	8	0	0	0	24	5	2	0	0	0	1	15	1	0	0	0	2	5	9	2	0	0	0
OTU_1047	0	0	0	5	0	0	1	1	0	0	0	0	2	25	1	2	0	0	0	1	0	0	0	0	0	0	42	0	6	0	0	0	0	0	0	0
OTU_1048	0	2	0	1	0	1	0	0	0	0	1	1	0	0	0	0	0	0	0	2	0	0	0	0	0	0	0	2	1	0	3	0	3	1	3	1
OTU_1049	0	0	0	0	0	0	1	0	0	0	0	0	83	0	0	0	0	0	0	1	0	0	0	0	5	0	0	0	0	0	0	0	0	0	0	0
OTU_1050	0	0	0	1	0	0	0	0	0	0	0	0	0	1	1	2	0	0	0	0	2	0	3	0	0	0	12	0	1	0	0	0	0	89	0	0
OTU_1051	0	0	0	0	0	0	0	0	0	0	8	0	0	0	0	3	0	1	0	0	0	0	0	12	0	0	0	4	0	13	0	0	25	0	2	2
OTU_1052	12	0	0	2	0	5	0	0	0	0	9	0	0	0	3	1	0	0	0	0	0	0	9	0	0	0	0	0	0	0	0	5	0	0	0	5
OTU_1053	0	0	0	0	2	0	0	0	0	1	0	0	0	0	0	0	0	7	0	0	0	0	1	0	0	0	0	0	0	0	0	0	0	42	0	0
OTU_1054	0	0	0	0	0	0	0	1	1	1	0	1	0	0	0	0	0	0	1	0	0	0	1	0	1	15	0	2	0	0	1	0	2	0	0	0
OTU_1055	1	0	0	1	0	0	0	0	1	0	0	1	1	0	0	0	0	1	0	0	0	0	2	0	1	1	48	0	0	0	1	0	3	0	0	0
OTU_1056	5	2	0	1	1	0	2	0	0	0	0	1	6	0	0	1	20	3	12	1	0	1	0	0	0	8	0	0	7	0	38	2	0	2	0	2
OTU_1057	0	2	0	1	1	0	8	0	1	3	3	0	0	0	0	0	0	0	0	2	0	24	16	0	0	0	0	0	3	0	0	0	0	0	0	0
OTU_1058	0	0	0	13	0	2	0	0	1	0	1	0	7	2	0	0	0	2	0	0	23	4	0	0	0	1	0	1	2	0	0	0	8	4	0	0
OTU_1059	8	2	16	14	100	9	91	244	31	4	32	37	4	93	5	2	9	31	8	76	1	7	3	66	17	5	5	1	94	11	18	5	50	7	52	45
OTU_1060	0	0	0	3	3	0	0	0	3	0	0	1	0	0	0	0	0	1	7	0	0	0	0	2	0	0	0	0	0	0	2	35	3	13	0	0
OTU_1061	0	0	0	0	0	0	1	0	0	0	0	1	0	0	0	0	0	0	0	0	0	0	0	0	0	0	0	0	0	0	0	0	0	0	0	0
OTU_1062	0	0	0	0	1	0	1	1	2	0	0	0	0	0	1	1	3	0	0	0	0	0	0	19	2	0	0	0	2	2	0	0	10	0	2	5
OTU_1063	1	0	0	0	4	0	0	2	0	4	4	0	0	0	0	1	1	0	0	2	0	0	2	2	1	0	0	0	1	0	19	0	1	0	0	0
OTU_1064	0	0	0	0	0	0	0	0	0	1	0	0	0	0	0	0	0	37	0	0	0	0	0	1	0	0	7	0	2	0	8	0	0	0	0	2
OTU_1065	0	0	0	1	0	0	2	2	0	2	1	1	0	0	1	0	1	0	0	0	1	1	2	1	0	1	0	2	0	0	0	0	1	0	1	0
OTU_1066	1	0	0	0	0	0	18	1	0	0	0	0	0	0	5	2	0	171	0	0	0	0	0	0	0	0	0	0	4	0	3	0	0	0	0	1
OTU_1067	0	0	0	7	3	0	0	4	3	3	0	3	2	0	1	2	1	0	5	4	3	4	1	5	4	5	1	6	7	6	36	2	9	18	3	1
OTU_1068	0	0	0	0	1	0	0	0	0	0	0	0	0	0	0	0	0	0	0	0	5	1	0	0	0	0	0	0	4	2	0	3	34	11	3	11
OTU_1069	0	0	0	2	0	0	0	0	0	0	0	0	0	0	0	0	0	0	0	0	1	0	0	0	0	0	0	0	4	0	0	0	0	44	4	0
OTU_1070	16	0	1	0	0	0	7	2	0	0	2	0	0	0	0	2	0	0	0	0	0	0	1	0	1	0	0	0	2	0	0	2	3	1	0	4
OTU_1071	0	0	0	0	0	0	0	4	0	1	0	0	0	0	0	0	0	0	0	0	0	0	0	3	0	0	0	0	0	0	0	0	0	0	0	0
OTU_1072	0	0	0	0	1	0	0	1	0	0	0	0	0	0	0	0	0	0	0	0	0	0	0	0	1	0	0	1	0	0	0	0	0	0	0	0
OTU_1073	2	0	0	6	0	0	1	0	1	0	1	3	0	0	0	0	2	3	3	3	0	5	5	1	0	0	0	6	2	1	3	1	0	0	0	1
OTU_1074	0	0	0	0	0	2	20	0	0	0	1	0	66	0	0	5	3	4	2	3	0	0	0	1	1	1	0	0	0	1	4	3	0	0	0	2
OTU_1075	0	0	0	5	0	0	1	1	0	1	0	0	0	0	0	0	1	0	1	0	0	0	0	1	0	0	0	0	0	0	1	2	4	1	1	0
OTU_1076	0	0	0	0	94	0	0	0	0	0	0	0	0	0	0	0	0	0	0	3	0	1	0	0	0	0	0	0	0	0	0	0	1	0	1	2
OTU_1077	50	1	0	0	0	3	0	3	0	0	1	0	1	0	0	0	0	1	0	1	0	0	0	7	17	0	0	2	0	0	2	0	0	0	0	0
OTU_1078	0	0	54	5	0	1	4	2	0	0	2	0	4	0	0	0	1	2	2	0	1	6	2	6	1	8	0	2	9	72	17	0	9	0	2	1
OTU_1079	0	3	0	0	17	0	5	1	0	0	0	2	0	0	0	0	3	0	1	0	0	0	1	0	0	0	0	0	1	0	0	0	0	1	0	2
OTU_1080	0	0	2	1	0	104	35	0	1	0	0	0	0	8	0	1	1	2	0	1	0	0	0	0	0	0	0	0	0	0	0	0	3	0	1	1
OTU_1081	1	1	0	3	1	1	0	0	1	7	7	1	2	0	2	0	1	4	0	1	0	1	1	3	0	1	0	0	5	0	26	1	0	2	3	0
OTU_1082	0	0	0	1	0	0	0	0	0	0	71	0	0	0	0	0	5	0	0	0	0	0	0	0	1	0	0	2	2	0	0	0	0	0	0	0
OTU_1083	0	0	1	4	2	1	4	1	15	0	0	0	0	31	0	0	0	37	1	0	0	2	0	0	0	0	0	0	3	0	1	0	1	0	7	1
OTU_1084	1	0	0	5	0	2	0	0	2	2	1	3	0	0	1	3	6	4	0	1	1	2	0	3	0	1	0	1	7	0	0	11	5	0	2	0
OTU_1085	19	0	14	5	14	1	0	4	0	0	3	0	1	0	0	3	0	0	0	0	0	0	0	0	0	0	0	0	6	2	1	5	0	0	0	5
OTU_1086	2	31	0	0	0	0	66	0	0	0	1	0	0	0	0	0	0	0	0	1	0	0	0	0	0	0	0	0	0	0	0	0	2	0	0	0
OTU_1087	0	0	0	0	0	0	0	0	0	0	0	27	0	0	0	0	1	1	1	0	3	0	0	0	0	0	0	0	0	1	0	1	42	0	0	0
OTU_1088	0	0	0	3	1	0	0	1	0	0	0	0	0	0	0	2	0	0	0	1	3	0	0	0	0	0	0	0	0	0	0	2	22	3	3	0
OTU_1089	0	0	0	0	0	0	0	0	0	1	0	2	1	0	0	4	0	17	0	1	1	2	0	0	0	0	0	0	2	0	1	0	0	0	0	6
OTU_1090	3	1	0	0	1	0	2	5	0	0	0	1	0	1	2	1	3	0	0	0	0	0	0	2	1	0	0	0	0	0	0	0	0	0	1	0
OTU_1091	0	0	0	0	0	0	0	0	0	0	0	0	0	0	0	0	0	0	0	0	0	0	0	0	0	1	0	0	0	0	0	0	85	0	2	0
OTU_1092	0	0	0	0	0	0	0	0	0	0	0	0	0	0	0	3	0	0	0	0	0	0	1	8	1	0	0	1	3	2	1	0	0	2	1	0
OTU_1093	0	0	0	0	0	0	0	0	0	0	0	0	0	0	0	0	0	0	0	0	0	0	0	0	0	0	0	0	0	0	0	0	0	0	0	0
OTU_1094	0	0	0	1	94	0	0	0	0	0	0	0	0	0	0	0	0	0	0	3	0	1	0	0	0	0	0	0	0	0	0	0	0	0	0	0
OTU_1095	0	0	0	0	0	76	0	0	0	0	0	0	0	2	0	0	0	0	0	0	0	0	0	0	0	0	0	0	0	0	0	0	0	0	6	0
OTU_1096	1	0	0	59	2	0	0	9	7	0	56	1	1	0	0	175	6	0	1	0	0	0	3	0	0	0	0	0	3	0	10	4	0	5	29	0
OTU_1097	0	0	0	0	0	0	1	0	0	0	0	0	0	0	0	3	0	0	0	2	0	0	0	0	2	0	0	0	0	0	0	0	0	0	0	0
OTU_1098	1	9	1	0	2	3	42	4	3	0	0	0	0	8	0	0	2	0	0	0	0	1	0	0	0	0	0	0	0	0	0	0	0	0	1	0
OTU_1099	0	0	0	0	0	0	0	0	0	0	43	0	0	0	0	0	0	0	0	0	0	0	1	0	0	0	0	0	3	0	0	1	3	1	0	0
OTU_1100	0	0	0	0	0	0	0	0	0	0	0	0	0	0	2	0	0	0	0	0	0	0	0	0	0	0	45	0	0	0	0	0	0	0	0	0
OTU_1101	4	0	0	0	0	0	1	1	0	0	17	6	1	1	1	0	3	3	0	0	1	0	0	1	1	0	1	6	3	0	31	15	0	0	0	0
OTU_1102	0	0	0	10	2	0	0	0	3	0	0	1	1	0	1	2	20	1	0	2	0	0	1	3	0	0	0	0	1	1	0	0	1	1	1	0
OTU_1103	17	0	1	2	0	0	1	1	5	0	6	0	0	0	1	0	0	1	0	0	0	0	0	0	0	0	0	0	0	0	2	5	1	0	1	0
OTU_1104	0	1	0	1	3	0	8	1	3	1	0	0	0	0	0	1	3	4	0	0	0	5	0	0	0	0	0	0	2	0	3	1	0	3	1	2
OTU_1105	0	1	21	7	3	5	5	0	1	0	34	1	0	1	1	8	1	4	0	3	0	0	3	1	1	0	0	2	1	0	2	1	0	3	3	0
OTU_1106	0	0	0	0	0	21	1	0	0	0	4	0	0	5	0	0	0	1	0	0	0	0	0	0	0	0	0	0	0	0	0	0	9	0	0	0
OTU_1107	0	13	2	0	1	0	0	1	8	0	0	0	3	2	1	0	0	1	0	0	2	0	0	1	0	0	0	0	0	0	0	0	2	0	0	0
OTU_1108	0	4	0	0	11	0	3	0	1	4	14	1	1	0	2	1	3	4	0	3	1	1	3	0	3	0	0	0	3	3	0	0	0	0	7	0
OTU_1109	4	0	2	1	1	0	0	3	0	0	12	2	0	0	0	0	1	8	1	0	0	0	0	0	0	0	1	3	0	1	0	1	3	2	3	2
OTU_1110	0	0	17	0	0	0	0	0	0	0	0	0	0	0	0	0	0	0	0	0	0	0	0	1	1	0	0	0	18	1	1	2	0	0	1	0
OTU_1111	0	0	0	3	5	0	1	7	0	5	0	3	0	0	0	0	0	1	0	3	0	2	0	0	9	0	0	0	0	0	0	2	1	0	0	0
OTU_1112	6	0	0	11	1	0	0	0	0	0	0	0	1	3	3	1	0	1	0	3	0	3	1	0	0	0	0	0	1	1	0	4	2	0	0	0
OTU_1113	0	0	0	0	0	0	1	0	2	0	0	0	0	1	0	0	22	2	1	0	0	0	0	0	0	0	0	0	0	0	0	0	9	1	5	1
OTU_1114	1	0	0	2	4	0	0	1	0	0	5	0	0	0	0	3	1	1	0	0	2	0	1	0	0	0	0	0	1	2	2	3	16	22	3	0
OTU_1115	2	0	0	0	2	16	4	0	4	0	4	2	2	1	4	2	14	0	2	0	0	0	2	0	1	0	0	1	2	0	0	4	0	0	1	0
OTU_1116	0	0	1	1	2	0	3	2	1	1	0	6	1	3	0	0	0	2	0	19	1	5	3	9	34	19	0	11	1	27	18	6	32	20	8	5
OTU_1117	4	0	0	3	1	2	7	5	13	0	1	5	2	1	0	4	2	1	1	2	0	0	0	2	0	1	0	25	5	0	0	2	2	0	2	1
OTU_1118	1	0	0	2	3	1	0	1	1	0	76	0	1	0	0	5	4	0	0	0	0	0	0	0	3	0	0	2	1	0	0	0	0	1	0	0
OTU_1119	0	0	0	0	0	0	4	0	0	3	0	2	3	1	0	0	1	3	0	1	0	1	0	1	1	1	1	0	0	0	0	0	0	2	1	13
OTU_1120	0	2	0	7	1	0	9	2	0	1	0	0	1	0	0	0	2	0	0	5	0	14	3	7	3	10	0	0	7	0	10	10	4	2	3	2
OTU_1121	0	0	0	0	0	0	0	0	0	0	0	0	0	0	0	0	0	62	0	0	0	0	0	1	0	0	0	0	0	0	2	0	0	0	0	0
OTU_1122	0	0	0	0	0	0	0	0	0	0	0	0	0	0	2	0	0	0	0	0	0	0	0	0	0	0	65	0	0	0	0	0	0	0	0	0
OTU_1123	0	0	1	0	1	3	0	2	3	1	1	1	2	0	0	2	1	2	1	0	0	0	0	0	2	0	0	0	4	2	1	3	3	3	1	0
OTU_1124	0	0	0	0	1	0	0	0	0	0	0	0	5	0	0	2	2	0	0	0	0	0	0	0	0	4	0	0	1	0	0	0	0	0	1	0
OTU_1125	0	0	0	0	0	0	0	0	0	0	0	0	4	0	0	0	3	0	2	0	0	0	0	0	3	0	0	0	0	0	0	0	0	0	0	0
OTU_1126	7	0	3	0	1	30	11	0	7	0	1	0	0	0	0	0	5	3	0	5	0	0	1	0	0	0	0	0	1	0	3	0	0	0	0	0
OTU_1127	2	0	0	1	0	0	0	0	0	0	85	0	2	0	0	4	0	0	0	0	0	0	1	0	0	0	0	0	5	0	0	0	0	1	0	0
OTU_1128	606	322	71	93	4015	49	283	156	217	729	577	819	152	50	158	401	465	367	330	185	112	76	142	825	149	99	180	147	260	339	535	49	263	1209	888	797
OTU_1129	1	0	0	0	3	0	1	0	0	1	1	1	2	0	0	0	1	0	0	1	0	0	1	3	0	2	0	3	0	10	3	0	8	1	4	1
OTU_1130	1	2	0	0	1	0	16	1	0	0	1	0	1	0	2	2	3	3	0	0	0	0	0	0	1	0	3	0	0	0	4	1	23	0	1	0
OTU_1131	0	0	0	0	1	1	4	25	1	1	12	0	1	0	1	0	1	0	0	0	0	0	2	0	0	0	0	0	1	3	0	0	29	0	1	0
OTU_1132	0	0	0	0	0	0	24	0	0	0	0	0	0	0	9	1	0	0	0	0	2	0	0	0	1	2	0	0	0	0	0	0	2	0	0	0
OTU_1133	0	0	0	0	3	0	0	0	0	0	0	0	0	2	0	0	0	1	0	5	1	0	3	1	0	0	0	0	0	1	0	0	0	0	0	69
OTU_1134	0	0	0	0	0	0	0	0	0	0	0	1	0	0	0	0	0	0	1	0	0	0	0	1	0	0	0	0	1	55	0	0	2	0	2	0
OTU_1135	1	0	0	0	0	0	24	0	0	0	15	0	0	0	0	0	0	0	0	0	1	0	0	0	5	0	0	0	0	0	0	0	0	0	0	0
OTU_1136	0	0	0	0	0	45	0	0	0	0	0	0	0	0	0	0	0	0	0	0	0	0	0	0	0	0	0	0	0	0	0	0	0	0	0	0
OTU_1137	0	0	0	0	0	0	0	0	1	1	0	6	0	0	0	0	7	1	4	0	0	2	0	0	1	0	0	1	0	0	1	0	0	0	0	0
OTU_1138	0	0	29	0	0	1	0	0	4	1	0	1	0	0	0	2	0	0	0	4	49	0	0	8	0	0	0	0	1	10	9	0	10	0	0	0
OTU_1139	0	0	0	1	0	0	1	0	1	9	0	0	0	0	0	9	7	0	0	0	3	1	1	0	0	1	0	0	0	0	0	0	1	0	4	0
OTU_1140	0	0	0	0	0	0	2	0	0	1	0	0	18	18	0	0	2	0	3	0	0	0	0	0	0	0	0	0	13	0	11	0	0	0	0	0
OTU_1141	0	0	0	0	0	0	1	1	1	0	0	3	14	2	1	1	1	2	0	1	1	0	1	0	0	0	0	0	1	0	0	0	8	0	10	0
OTU_1142	1	0	0	0	0	4	0	0	0	0	0	0	3	1	0	0	3	0	1	0	0	0	1	0	0	0	0	0	0	3	0	4	1	0	0	0
OTU_1143	0	0	0	2	4	0	0	0	0	0	0	0	0	0	31	10	0	1	0	1	0	0	0	0	0	0	0	0	1	0	0	0	0	0	0	1
OTU_1144	0	0	0	0	0	0	0	1	0	1	0	0	0	0	0	0	0	0	0	0	0	2	0	0	1	0	0	0	0	0	0	0	0	0	0	0
OTU_1145	23	0	0	0	0	0	8	0	0	1	0	0	2	0	1	0	1	0	0	0	2	1	0	0	15	0	2	0	11	0	1	0	0	3	5	0
OTU_1146	0	0	1	1	1	0	3	2	0	0	0	1	0	0	0	2	0	1	9	7	1	1	22	13	3	1	4	0	2	7	9	0	1	2	2	0
OTU_1147	0	0	0	0	0	0	12	0	0	0	0	0	0	0	0	0	0	1	0	0	0	0	17	3	0	0	0	0	6	13	1	1	1	1	0	0
OTU_1148	3	3	2	8	7	3	2	4	3	2	4	0	5	4	0	3	8	0	2	3	0	3	3	0	1	3	0	0	8	2	2	0	5	3	3	1
OTU_1149	0	0	0	0	0	0	1	0	5	1	0	1	0	0	0	0	3	0	1	0	0	0	0	0	2	0	1	0	4	0	12	3	1	0	0	1
OTU_1150	0	0	0	0	0	0	0	168	1	0	0	0	1	0	39	41	0	0	0	0	0	0	0	0	2	1	0	0	1	0	0	0	0	1	0	0
OTU_1151	2	2	0	2	1	0	0	0	0	2	1	0	1	0	0	0	1	3	6	6	0	0	0	6	1	1	0	0	1	53	24	3	2	3	4	1
OTU_1152	2	0	1	0	0	8	18	1	6	1	0	0	2	2	6	1	4	2	5	1	0	0	2	0	1	0	0	0	2	5	0	1	1	0	0	0
OTU_1153	2	0	7	2	1	0	9	5	0	7	3	0	1	0	0	0	1	2	0	0	0	0	0	0	0	0	0	1	3	1	0	3	0	2	0	0
OTU_1154	0	0	0	3	1	0	1	2	1	3	2	0	1	0	0	1	0	3	0	0	0	4	0	0	1	8	0	7	0	1	7	5	6	3	2	4
OTU_1155	3	0	0	1	0	0	0	1	0	0	2	2	1	0	0	2	12	0	10	1	0	0	18	0	0	0	0	0	2	0	0	8	0	0	0	0
OTU_1156	0	0	0	2	0	0	0	0	0	1	0	0	0	0	73	0	0	0	0	0	0	0	0	1	3	0	0	0	0	0	0	0	0	0	0	0
OTU_1157	5	0	0	0	0	1	4	0	1	0	0	0	81	21	2	2	1	2	1	0	0	0	0	0	1	4	0	1	0	0	0	1	0	0	0	5
OTU_1158	0	0	0	0	0	0	1	0	0	1	0	0	0	0	0	0	0	0	0	0	0	1	0	2	0	0	0	7	1	0	0	2	3	0	0	5
OTU_1159	14	3	0	0	0	0	2	0	6	0	0	3	3	3	0	0	8	3	33	0	0	0	1	0	4	0	0	0	2	0	0	0	0	0	0	0
OTU_1160	0	9	2	1	3	3	0	0	0	0	6	0	1	3	1	5	0	0	0	0	1	2	0	1	0	0	0	1	2	4	0	0	4	0	6	0
OTU_1161	1	10	0	1	0	1	0	0	0	2	12	2	0	13	1	1	0	1	0	0	0	0	0	5	3	0	0	1	0	0	3	5	1	0	1	1
OTU_1162	0	0	0	0	0	2	8	1	1	0	0	2	1	9	0	0	4	0	0	0	0	0	1	0	1	0	0	0	2	0	0	0	0	0	1	4
OTU_1163	0	0	1	6	0	0	2	0	0	0	1	0	0	2	0	1	0	0	0	0	0	0	0	0	0	0	0	0	32	0	0	0	0	0	0	0
OTU_1164	0	0	0	15	0	1	5	0	2	0	2	0	1	1	0	0	1	0	0	0	1	1	1	0	0	0	0	0	1	0	0	2	0	3	0	0
OTU_1165	4	0	0	0	0	0	1	1	0	0	1	0	2	0	0	2	1	2	1	0	0	0	2	0	3	8	0	0	0	0	0	10	0	0	0	0
OTU_1166	54	1	3	0	0	0	1	1	0	0	0	0	0	140	0	0	0	9	0	0	0	0	0	0	0	0	0	0	0	0	0	0	0	0	0	0
OTU_1167	5	1	6	11	0	0	8	2	3	8	9	0	63	1	0	5	0	9	0	24	0	2	3	0	2	1	1	0	6	0	7	39	3	0	0	1
OTU_1168	0	0	3	0	0	0	0	0	0	0	0	0	0	51	0	0	1	0	0	0	0	0	0	0	0	0	0	0	0	0	0	0	0	0	0	0
OTU_1169	0	3	0	4	1	5	2	0	1	0	2	0	0	0	0	0	0	0	0	0	0	0	0	0	0	0	0	0	0	0	0	0	0	0	3	0
OTU_1170	0	0	0	0	2	0	0	0	0	1	0	0	1	0	0	0	0	2	0	0	0	0	1	0	0	0	9	0	3	0	15	5	5	44	12	0
OTU_1171	0	0	0	1	0	0	2	2	1	0	0	0	0	0	0	0	0	0	0	0	0	2	0	0	0	1	0	0	0	4	0	11	30	0	0	0
OTU_1172	0	1	0	5	0	0	1	1	2	0	0	0	1	0	0	2	5	0	2	0	0	0	2	2	5	0	0	1	1	0	1	3	0	6	2	0
OTU_1173	4	2	0	5	7	1	0	0	0	11	1	13	0	0	0	3	1	0	0	0	0	0	0	0	0	0	0	0	1	0	0	0	0	0	1	0
OTU_1174	0	1	0	1	6	7	1	0	1	0	1	0	0	2	3	1	3	0	1	0	0	0	0	0	0	0	0	0	1	0	0	0	0	1	4	0
OTU_1175	10	6	2	3	5	0	4	3	1	1	4	0	0	1	3	1	1	0	0	1	0	3	0	2	1	0	0	0	0	0	1	0	0	0	0	1
OTU_1176	0	0	0	0	0	0	1	0	3	0	2	2	0	0	0	0	3	0	3	0	1	2	0	0	0	0	0	3	0	0	0	0	0	0	1	0
OTU_1177	0	0	0	0	0	0	0	0	0	0	0	0	15	0	44	0	0	0	0	0	0	0	0	0	0	0	2	0	0	0	0	1	0	0	0	0
OTU_1178	1	9	5	3	0	7	3	0	3	0	7	0	2	5	0	1	1	1	0	2	0	0	0	0	0	0	0	0	0	1	0	0	0	0	1	0
OTU_1179	1	0	0	0	0	0	2	0	0	0	0	0	28	0	0	0	0	0	2	16	0	0	0	0	0	0	0	0	0	0	1	0	0	0	0	0
OTU_1180	1	0	0	0	0	0	2	0	0	3	0	0	4	0	0	5	0	0	3	0	0	0	0	0	0	0	0	1	0	0	4	1	4	0	0	0
OTU_1181	0	0	0	1	0	0	0	0	1	0	0	0	0	0	0	4	0	0	0	0	0	0	0	0	0	0	0	0	1	0	0	1	0	0	0	0
OTU_1182	0	0	0	0	0	0	0	0	0	0	0	0	0	0	0	0	0	0	0	0	0	0	0	0	0	0	0	0	62	0	4	0	0	0	0	0
OTU_1183	9	0	0	1	1	0	1	0	0	1	4	0	1	1	0	0	1	0	0	6	0	0	3	0	0	2	0	0	0	0	0	2	0	0	0	0
OTU_1184	0	1	1	6	1	1	0	0	0	1	1	0	1	2	3	4	1	1	0	0	0	0	0	0	1	2	0	0	1	0	2	3	6	1	1	0
OTU_1185	0	4	0	1	0	1	0	5	3	1	0	1	0	4	0	0	0	2	1	0	0	1	0	2	1	0	0	0	6	8	1	0	25	0	7	1
OTU_1186	0	2	3	0	0	1	1	0	0	0	1	0	0	70	0	0	4	0	0	0	0	0	0	0	0	0	0	0	0	0	1	0	2	0	0	0
OTU_1187	0	0	0	0	0	0	0	0	3	0	0	48	1	1	42	0	2	0	1	0	0	0	0	0	0	0	1	0	0	0	0	0	0	0	0	1
OTU_1188	0	0	0	0	0	0	0	0	0	2	0	0	0	0	0	2	0	0	0	0	1	0	0	0	0	0	0	0	0	0	0	0	0	0	0	0
OTU_1189	2	1	0	3	3	0	0	5	0	4	1	2	4	1	0	2	3	3	1	0	0	3	1	0	0	1	0	1	2	0	3	3	0	0	2	0
OTU_1190	0	0	0	0	3	0	0	0	0	0	0	0	0	0	0	0	0	1	0	0	0	2	0	2	0	0	0	0	4	0	0	0	0	7	0	35
OTU_1191	6	0	2	0	5	13	0	0	0	0	0	0	0	0	0	0	0	0	3	0	0	0	0	0	0	0	0	0	0	0	0	0	0	0	0	0
OTU_1192	4	0	0	7	2	3	0	2	3	1	4	3	4	0	0	5	1	3	2	1	0	3	8	6	5	10	1	1	6	3	15	9	11	4	2	1
OTU_1193	0	0	0	0	0	0	0	0	0	0	0	0	0	0	0	0	0	0	0	0	0	1	0	2	1	0	0	0	0	0	0	1	0	0	0	0
OTU_1194	6	0	0	4	0	0	8	0	2	0	0	0	0	0	0	5	0	0	0	0	0	0	0	0	0	1	0	0	0	0	1	19	0	1	0	0
OTU_1195	0	0	0	1	0	1	2	0	1	3	0	3	3	0	0	3	1	0	1	0	0	0	1	1	0	3	0	1	4	0	6	5	5	0	0	0
OTU_1196	0	0	0	0	0	0	0	0	3	0	0	68	0	0	0	0	1	0	3	0	0	0	0	0	0	0	0	0	0	1	0	0	0	0	0	1
OTU_1197	0	2	1	1	0	36	0	1	2	0	0	0	1	0	1	0	1	0	0	0	0	0	0	0	0	1	0	0	0	0	1	0	0	0	1	0
OTU_1198	0	0	0	0	0	0	5	0	0	0	2	0	0	0	1	0	0	4	0	0	0	0	0	0	0	0	0	0	0	0	0	0	0	45	0	0
OTU_1199	0	0	0	0	0	0	1	0	0	0	0	0	0	0	0	1	0	0	0	0	0	0	0	0	0	0	0	0	0	0	0	0	0	0	0	0
OTU_1200	0	0	0	7	0	0	2	0	0	4	0	6	0	0	0	0	0	0	0	0	0	0	0	2	0	0	0	0	2	0	0	8	0	0	0	0
OTU_1201	0	0	7	0	46	0	0	0	0	0	0	0	0	0	0	0	0	0	5	1	0	0	0	0	0	0	0	0	0	0	0	0	0	0	0	1
OTU_1202	0	0	0	5	5	2	3	0	2	15	8	27	3	0	7	1	17	12	3	0	0	1	1	1	0	1	0	0	8	1	7	17	6	1	4	1
OTU_1203	1	1	0	0	2	0	1	0	0	2	5	3	0	11	0	0	1	1	0	0	0	0	1	0	0	2	0	0	2	0	3	0	0	0	0	0
OTU_1204	0	0	0	2	0	0	3	0	4	0	0	1	0	0	0	4	3	0	24	0	2	4	0	6	0	1	0	0	0	1	35	0	5	1	0	0
OTU_1205	1	0	0	5	0	0	1	1	2	0	2	2	0	13	7	10	26	0	2	0	0	0	3	0	1	0	0	0	1	0	0	0	0	0	1	0
OTU_1206	0	0	0	0	0	0	0	0	0	9	1	22	2	0	0	0	0	30	1	0	0	0	0	3	0	0	0	0	2	1	1	0	0	0	0	0
OTU_1207	0	0	3	0	0	0	0	0	0	0	0	0	0	0	2	0	0	0	0	1	0	1	0	0	0	0	1	0	0	2	0	0	10	2	0	18
OTU_1208	1	0	0	0	2	0	0	0	0	0	9	0	3	6	0	8	3	1	0	0	1	0	11	6	0	0	0	0	1	0	2	0	1	0	3	1
OTU_1209	0	0	1	48	2	6	0	1	0	0	1	0	0	1	3	0	1	0	0	0	0	0	0	0	0	1	0	0	1	0	0	4	0	2	1	0
OTU_1210	1	6	13	0	0	0	4	0	0	0	0	0	2	0	1	5	4	0	1	2	0	0	0	0	0	3	0	0	0	0	1	0	0	0	0	0
OTU_1211	0	0	0	3	0	0	0	0	1	0	0	18	0	0	0	0	0	0	1	0	0	0	0	0	0	0	0	9	0	0	1	26	0	0	1	0
OTU_1212	0	0	0	4	0	0	0	2	0	0	0	0	0	0	0	0	0	0	0	0	0	0	0	0	1	0	0	0	0	0	0	1	27	0	8	0
OTU_1213	1	0	0	0	0	4	1	0	1	1	23	2	5	0	0	1	5	1	0	1	0	0	1	0	0	0	0	0	0	0	2	2	1	1	0	1
OTU_1214	0	0	0	2	0	0	3	2	2	1	0	0	0	0	2	2	2	2	0	3	0	0	0	0	0	2	0	2	5	0	4	1	0	5	2	0
OTU_1215	0	0	0	0	0	0	2	0	1	0	0	58	0	0	0	0	2	1	1	0	0	0	0	1	0	0	0	0	0	0	0	0	0	0	0	0
OTU_1216	0	0	0	1	0	0	1	0	0	0	0	0	0	0	0	0	0	1	0	0	0	0	0	1	0	1	0	0	0	0	0	0	0	0	0	15
OTU_1217	0	0	0	1	0	0	0	0	1	1	5	0	0	0	0	2	2	0	1	0	0	0	0	0	7	0	0	1	6	1	4	1	3	3	0	0
OTU_1218	1	0	3	2	0	5	1	0	5	0	2	2	10	18	8	1	8	5	0	0	0	0	1	3	3	0	0	0	1	7	1	1	6	8	1	9
OTU_1219	0	0	0	0	0	0	0	0	0	3	0	13	0	0	0	0	1	16	0	0	0	0	0	1	0	0	0	0	0	0	3	0	0	0	0	0
OTU_1220	0	0	0	0	2	2	1	0	2	0	0	0	0	1	0	2	2	1	4	0	0	4	0	0	0	2	1	0	1	1	0	0	0	0	0	3
OTU_1221	3	0	0	1	2	0	0	0	1	2	0	0	0	0	7	2	4	0	2	2	3	4	1	0	1	0	0	0	5	0	1	21	4	4	0	0
OTU_1222	0	0	0	0	0	0	1	0	1	1	0	0	0	0	0	0	1	0	0	0	0	0	0	0	0	0	0	1	0	0	7	0	5	0	2	4
OTU_1223	1	0	2	6	0	0	19	0	4	0	0	20	0	15	0	0	1	0	2	0	0	0	0	2	0	0	0	0	0	0	0	0	0	3	0	0
OTU_1224	0	0	0	5	0	2	4	0	1	0	0	1	12	0	0	3	9	2	3	1	0	3	0	0	1	0	0	1	5	1	1	0	0	0	0	0
OTU_1225	0	1	0	0	0	0	0	9	1	0	0	0	0	0	0	0	1	0	0	0	0	1	0	0	0	0	0	0	1	0	0	3	0	1	0	0
OTU_1226	0	0	0	1	0	0	0	0	0	0	0	0	0	0	0	0	0	5	0	0	0	0	0	1	0	2	0	0	0	0	0	0	0	0	0	0
OTU_1227	0	0	0	0	0	1	0	0	0	0	0	1	0	0	0	0	0	0	0	3	0	0	2	0	0	0	0	0	15	0	0	2	0	1	1	0
OTU_1228	6	0	1	3	1	0	0	0	0	1	0	4	3	0	2	1	0	3	0	0	0	0	0	0	4	0	3	0	0	0	1	4	0	1	0	13
OTU_1229	0	0	0	0	0	0	21	0	2	0	0	2	1	0	3	0	40	0	3	0	0	0	1	0	0	0	0	0	0	4	0	0	0	0	3	1
OTU_1230	3	0	0	0	2	0	1	0	0	0	2	0	0	0	0	0	0	0	0	2	0	1	0	0	0	0	1	38	0	0	10	0	4	0	0	2
OTU_1231	1	1	1	4	1	0	1	0	3	0	0	1	2	0	0	3	1	0	6	1	0	0	3	1	12	0	0	1	3	0	1	0	3	2	4	1
OTU_1232	0	0	0	0	0	0	0	3	0	0	0	0	0	0	0	0	3	0	0	0	0	0	0	0	3	0	0	0	1	0	0	0	0	1	0	0
OTU_1233	0	0	1	3	0	0	0	0	0	0	0	0	1	0	2	0	0	2	0	0	0	0	0	0	1	0	0	0	1	0	1	0	0	0	0	3
OTU_1234	5	2	6	8	4	2	9	2	3	10	6	11	2	5	4	6	17	4	8	4	0	4	3	1	4	2	1	1	8	10	2	0	4	7	9	3
OTU_1235	0	0	0	0	0	0	0	0	0	1	0	4	3	0	0	0	8	4	0	0	0	0	0	0	2	0	0	0	2	0	4	0	0	7	2	3
OTU_1236	0	0	0	0	0	0	0	0	0	0	0	17	0	0	1	0	0	0	0	0	0	0	0	0	2	0	0	0	6	0	2	4	7	0	2	8
OTU_1237	0	0	0	3	2	0	0	1	1	0	1	0	0	0	0	0	0	0	0	1	0	0	0	0	0	0	0	0	1	0	5	12	6	1	7	1
OTU_1238	3	0	0	0	0	4	1	0	2	4	0	1	2	7	0	0	1	0	0	3	0	0	0	1	0	0	0	6	2	0	1	1	0	0	1	2
OTU_1239	0	0	0	0	0	0	72	0	1	1	0	0	10	0	27	0	0	0	0	0	0	0	0	0	1	0	0	7	0	0	0	0	0	0	0	0
OTU_1240	2	0	1	3	0	0	0	4	1	0	31	3	1	0	0	0	4	0	2	3	0	0	3	2	4	0	0	1	6	0	4	5	1	1	0	1
OTU_1241	1	0	0	1	0	1	9	0	25	0	0	2	0	0	0	0	3	1	1	1	1	5	0	0	0	0	0	0	0	0	1	3	4	0	0	0
OTU_1242	0	0	0	0	0	0	0	0	0	1	0	0	0	0	0	0	3	1	0	1	2	1	0	13	4	0	0	0	0	67	2	0	3	0	3	1
OTU_1243	0	0	0	0	0	0	0	0	0	42	0	0	0	0	0	0	1	1	2	0	0	0	0	0	0	0	0	0	3	0	3	0	0	1	0	0
OTU_1244	2	2	0	3	2	0	0	0	0	0	0	4	0	1	1	0	5	0	0	0	0	0	0	0	0	0	0	0	0	3	0	0	0	0	30	9
OTU_1245	0	0	0	2	1	0	0	0	0	0	0	1	1	0	0	0	0	1	3	0	1	0	0	0	4	0	0	0	0	1	3	2	10	6	1	1
OTU_1246	0	0	5	2	0	0	2	0	4	1	0	15	0	1	0	1	1	0	0	0	0	1	1	0	2	1	0	0	8	0	3	0	1	0	0	11
OTU_1247	0	4	16	2	0	0	0	0	2	6	4	0	0	21	1	6	0	0	0	0	0	0	0	0	0	2	0	0	0	3	0	0	0	0	0	2
OTU_1248	0	1	0	0	0	0	1	0	0	27	0	0	1	6	1	0	0	2	0	2	1	0	0	0	0	0	0	0	4	0	3	0	0	0	0	0
OTU_1249	0	0	0	1	0	0	0	0	0	0	1	3	0	1	10	8	1	2	2	0	0	0	0	0	2	0	0	0	1	1	4	3	0	0	0	0
OTU_1250	0	0	0	0	0	0	0	0	0	0	0	0	0	50	0	0	0	0	0	0	0	0	0	0	0	0	0	0	0	0	0	0	0	0	0	0
OTU_1251	0	1	36	0	0	1	0	0	3	2	4	0	0	2	0	0	0	0	0	1	0	0	0	1	1	0	0	0	0	0	4	0	0	0	0	0
OTU_1252	0	0	0	0	1	0	0	0	0	0	0	0	0	0	0	0	0	2	0	0	1	1	0	2	0	0	0	0	0	1	2	0	1	0	0	59
OTU_1253	0	2	0	4	0	0	2	0	1	0	1	5	1	0	1	0	3	0	0	0	0	0	2	2	0	0	0	0	2	0	0	0	0	0	0	0
OTU_1254	0	3	1	4	5	0	0	3	1	3	2	0	1	0	0	0	0	0	0	0	0	0	0	2	0	0	0	0	0	0	1	0	0	6	0	0
OTU_1255	0	0	0	0	2	0	0	0	0	0	0	2	0	0	18	8	0	0	0	0	0	0	0	0	0	0	0	0	13	0	1	3	0	0	0	2
OTU_1256	1	0	1	2	2	2	12	2	3	11	9	4	5	9	12	7	9	5	2	0	0	0	0	0	0	2	1	0	8	2	4	16	5	15	4	1
OTU_1257	0	0	35	1	2	0	0	0	0	0	0	0	0	0	0	12	0	0	0	0	0	0	0	0	2	0	0	0	0	1	0	0	1	0	14	0
OTU_1258	3	1	0	0	2	1	11	0	0	0	0	0	3	1	0	0	2	0	0	0	0	1	0	0	1	1	0	0	0	34	0	1	1	0	0	0
OTU_1259	0	0	0	1	0	0	0	5	0	2	0	1	0	3	5	0	0	0	0	0	0	0	0	2	7	0	0	0	26	0	4	4	0	0	0	0
OTU_1260	1	0	0	0	0	0	0	0	0	0	0	0	0	0	0	0	0	2	0	0	0	0	0	0	0	0	0	0	1	0	45	0	0	0	0	0
OTU_1261	1	0	0	3	0	0	2	1	1	1	4	2	0	0	0	0	2	4	1	3	2	4	5	6	1	0	0	9	0	2	4	0	4	1	0	1
OTU_1262	2	0	2	0	5	1	0	0	0	1	6	0	0	0	0	0	2	0	0	0	0	2	0	0	0	0	1	8	1	0	0	1	0	0	0	0
OTU_1263	0	5	2	3	3	3	1	5	1	0	2	0	0	0	0	0	0	0	0	0	0	0	0	1	1	2	0	0	0	0	0	0	0	0	1	2
OTU_1264	522	601	182	34	81	441	1199	53	117	21	293	73	241	307	470	108	300	58	44	54	3	8	78	152	39	27	24	7	95	26	83	70	22	22	32	85
OTU_1265	0	0	40	0	0	4	0	1	0	0	0	0	0	0	0	0	0	0	0	0	0	0	1	0	0	0	0	0	1	0	0	0	0	0	0	0
OTU_1266	0	0	0	0	0	0	1	6	7	0	0	0	1	0	0	8	2	0	0	0	0	0	0	0	0	1	25	0	0	0	0	0	3	0	0	0
OTU_1267	1	0	0	0	1	0	0	0	1	0	0	0	0	0	0	0	27	0	0	0	0	0	0	0	0	2	4	8	0	0	5	4	4	9	0	0
OTU_1268	0	0	0	3	3	0	0	0	2	0	2	0	5	0	0	4	1	0	0	1	0	0	7	1	6	7	0	0	2	1	1	0	2	0	5	1
OTU_1269	0	0	0	1	0	0	0	1	1	0	0	0	1	0	0	5	0	0	1	0	0	0	0	0	1	9	0	0	22	0	0	0	0	0	0	0
OTU_1270	0	0	0	0	82	0	0	0	0	0	0	0	0	0	0	0	0	0	0	0	0	0	0	0	0	0	0	0	0	0	0	0	0	0	0	1
OTU_1271	0	0	0	4	10	0	4	0	0	0	0	0	3	0	4	0	0	0	0	2	0	0	2	0	0	0	0	0	0	0	0	0	0	4	0	3
OTU_1272	0	0	0	0	1	0	0	0	0	0	0	0	0	0	0	0	0	0	0	3	0	0	0	0	0	0	0	0	0	0	0	0	0	0	0	36
OTU_1273	1	0	0	0	0	0	2	0	1	3	1	1	0	0	0	0	0	1	7	0	0	0	0	2	1	0	0	0	0	0	14	0	0	0	0	1
OTU_1274	0	0	0	0	0	0	1	0	1	1	0	0	0	0	0	0	0	1	1	24	0	0	0	0	0	0	0	0	0	17	0	0	0	0	0	0
OTU_1275	0	0	3	6	0	0	0	2	0	1	0	0	0	4	3	0	0	0	0	0	1	1	0	0	0	0	0	0	0	0	0	0	0	0	0	0
OTU_1276	0	0	0	4	2	0	4	5	0	2	1	3	1	0	0	0	1	1	0	0	0	1	0	1	2	0	0	0	0	0	1	3	0	0	1	1
OTU_1277	0	13	0	0	0	17	1	0	0	0	1	0	0	0	0	0	0	0	0	3	0	0	0	0	0	0	0	0	1	0	0	0	0	0	0	0
OTU_1278	0	4	0	0	2	0	0	0	0	5	2	0	0	0	3	1	1	2	0	4	0	0	0	2	2	0	0	3	0	0	3	4	0	1	3	1
OTU_1279	0	1	2	0	0	2	5	0	0	0	0	0	0	3	3	0	0	0	0	0	0	0	0	0	1	0	0	0	0	0	0	0	0	0	0	0
OTU_1280	2	0	1	1	2	0	1	1	1	0	0	1	1	0	3	3	1	1	2	0	1	0	1	0	2	0	0	1	5	0	4	3	1	3	1	1
OTU_1281	0	0	0	2	0	0	2	0	0	0	0	0	0	0	0	0	0	1	0	0	0	0	0	0	0	0	0	1	4	0	12	2	0	0	0	0
OTU_1282	0	1	0	0	0	0	0	0	0	0	0	0	0	0	0	0	0	0	0	0	0	0	0	0	0	0	0	0	0	0	0	0	0	0	0	0
OTU_1283	0	0	0	2	0	0	0	0	0	0	0	0	0	2	0	0	0	9	0	0	1	0	0	0	0	0	0	0	0	0	0	16	0	20	0	0
OTU_1284	0	0	0	0	0	0	0	0	0	0	0	0	0	0	0	0	0	0	0	0	0	0	0	0	0	0	0	0	0	0	0	0	0	0	0	0
OTU_1285	0	2	0	4	0	4	3	9	1	0	0	1	0	0	0	1	0	0	0	2	0	1	1	0	1	0	0	0	1	0	0	0	0	0	7	0
OTU_1286	0	0	9	3	0	0	0	1	0	0	0	0	0	0	5	1	0	0	0	0	0	0	2	1	2	0	0	0	1	0	0	1	0	2	0	0
OTU_1287	0	0	0	1	2	0	2	5	0	0	2	1	0	0	0	0	0	0	1	0	0	2	3	1	3	0	0	0	3	0	1	3	0	1	0	0
OTU_1288	10	0	0	2	1	6	10	0	1	1	6	1	4	0	0	5	2	0	3	0	0	0	1	0	0	0	0	0	0	0	2	2	1	0	0	0
OTU_1289	0	3	0	2	5	0	3	0	7	2	0	0	5	1	0	0	4	0	1	1	0	0	3	1	0	0	0	1	0	0	0	0	0	1	0	1
OTU_1290	3	2	1	2	0	1	5	0	1	1	1	1	2	1	0	1	0	1	0	1	0	0	0	0	0	0	0	1	2	2	0	1	0	0	0	1
OTU_1291	8	0	2	0	0	0	0	3	0	0	0	0	0	0	0	2	0	1	2	0	0	1	0	0	0	0	0	0	0	0	0	0	0	0	0	0
OTU_1292	0	1	1	0	0	0	3	1	1	0	0	0	0	0	0	1	1	0	0	0	0	0	0	0	0	1	0	0	2	0	0	1	0	0	0	0
OTU_1293	1	0	0	3	0	0	1	0	1	1	2	0	0	0	0	2	1	4	1	1	0	1	4	4	0	0	0	6	0	0	3	1	0	1	0	4
OTU_1294	0	0	0	0	0	0	11	1	0	0	0	0	0	0	0	0	0	0	1	0	0	0	0	28	0	0	0	0	0	1	0	0	4	0	0	1
OTU_1295	0	0	0	3	0	0	0	0	1	0	0	0	3	0	0	0	2	0	4	6	6	0	3	4	2	2	1	0	3	5	7	7	5	2	1	1
OTU_1296	0	0	0	0	0	0	0	0	0	0	0	0	0	0	0	0	0	0	0	0	0	0	0	0	0	0	0	0	0	0	0	0	0	0	0	0
OTU_1297	0	0	0	0	1	0	0	0	0	0	0	0	0	0	0	1	0	0	0	0	0	0	0	0	0	0	42	0	0	0	0	0	0	0	0	0
OTU_1298	4	0	0	0	1	2	3	1	2	0	3	2	0	0	0	2	0	0	0	2	0	1	2	1	1	0	0	0	3	2	0	2	0	0	1	0
OTU_1299	0	0	0	0	0	0	0	0	0	0	0	0	0	0	0	0	1	1	0	0	0	0	1	0	0	0	0	0	0	0	17	0	0	0	0	0
OTU_1300	0	0	0	0	0	2	0	0	0	0	0	0	0	0	0	0	0	0	0	0	0	0	0	0	0	0	0	0	0	0	0	0	0	0	0	0
OTU_1301	0	0	0	0	0	1	0	0	0	0	0	0	0	0	0	0	0	0	0	0	0	0	0	0	0	0	0	0	0	0	0	0	0	0	0	0
OTU_1302	0	0	2	1	9	17	1	0	2	1	1	7	10	0	0	2	1	1	1	3	0	0	1	0	1	0	0	0	0	0	0	0	0	0	1	1
OTU_1303	0	0	0	0	0	0	0	1	0	0	0	0	1	0	0	3	0	3	0	0	1	0	0	0	3	0	0	0	0	0	0	0	0	0	0	0
OTU_1304	3	0	2	1	0	9	3	0	7	1	11	0	0	2	1	2	7	0	0	0	0	0	0	0	0	0	0	2	0	0	0	0	3	2	2	0
OTU_1305	0	0	0	1	0	0	0	0	0	0	0	2	0	1	0	0	0	0	0	0	0	0	0	1	0	0	0	0	3	2	0	0	4	1	44	0
OTU_1306	4	14	1	0	1	2	1	2	2	0	5	0	0	2	0	0	0	0	0	0	0	0	0	0	0	0	0	0	0	1	0	0	1	1	1	0
OTU_1307	1	0	1	2	1	0	0	0	0	1	1	4	1	2	1	0	3	4	0	0	0	0	0	0	5	0	0	0	2	1	3	4	0	0	0	0
OTU_1308	2	1	0	2	0	0	1	0	1	1	0	2	9	0	7	4	2	1	1	0	0	0	0	0	1	0	0	1	2	65	2	2	5	1	5	2
OTU_1309	1	2	0	3	2	0	2	0	1	0	6	0	3	4	0	0	1	3	0	1	0	0	3	1	6	0	0	1	5	2	0	0	4	3	16	18
OTU_1310	2	0	8	0	5	0	1	0	3	0	0	1	0	0	0	3	2	0	0	17	1	1	0	5	3	5	0	2	1	0	3	3	2	1	2	1
OTU_1311	1	0	0	3	2	0	4	0	1	5	0	1	0	0	3	0	3	0	1	2	0	8	1	0	0	0	0	2	0	0	0	1	3	0	3	1
OTU_1312	0	0	0	0	0	0	2	0	21	0	0	27	1	0	0	0	1	0	0	0	0	0	0	0	0	0	0	0	0	0	0	0	0	4	0	1
OTU_1313	0	0	0	0	1	0	10	1	1	0	1	0	11	4	0	3	5	0	0	5	0	0	18	0	1	0	0	0	2	4	19	8	22	0	0	24
OTU_1314	0	0	0	7	0	0	2	0	1	0	0	0	0	0	0	0	0	0	0	0	0	2	0	2	0	0	0	0	1	0	0	0	0	0	0	1
OTU_1315	0	0	0	0	0	0	0	0	33	0	0	2	6	0	0	16	2	0	2	1	0	0	0	0	0	3	0	0	0	0	0	0	1	0	0	0
OTU_1316	0	0	3	0	0	5	4	0	7	0	1	0	5	8	0	3	0	2	1	0	0	0	0	1	6	0	0	0	3	0	13	0	1	0	1	0
OTU_1317	0	2	0	4	0	1	10	2	1	1	7	0	4	1	0	1	1	1	0	2	0	0	1	0	3	1	0	0	3	0	4	1	0	0	0	0
OTU_1318	0	0	0	0	0	0	2	0	0	0	0	0	0	0	0	0	0	0	0	0	0	0	1	0	0	0	0	0	9	0	1	0	0	0	0	0
OTU_1319	0	0	0	0	5	0	1	0	0	0	3	0	0	1	0	1	0	1	0	0	0	1	0	4	0	0	0	0	0	5	0	2	4	0	4	0
OTU_1320	0	0	0	0	7	0	0	0	10	0	0	11	0	1	0	0	2	1	0	0	0	0	0	0	0	0	0	0	0	0	0	0	0	0	2	0
OTU_1321	0	0	0	0	0	0	3	0	2	0	0	0	0	0	0	0	1	0	0	0	0	0	0	0	0	0	0	0	1	3	0	0	1	6	0	1
OTU_1322	0	5	0	1	1	2	26	23	1	0	0	0	0	4	0	0	0	1	0	1	0	1	0	0	0	0	0	0	1	0	0	0	0	0	1	0
OTU_1323	0	0	0	0	0	0	0	1	1	0	0	0	0	0	1	2	0	0	0	0	0	0	2	0	1	0	0	0	0	0	0	0	0	0	0	0
OTU_1324	0	0	0	0	1	0	0	2	0	0	0	0	0	0	0	0	0	1	0	0	1	8	0	1	1	1	0	1	3	33	0	0	0	0	1	2
OTU_1325	3	0	0	0	0	0	0	0	0	0	20	0	0	0	0	0	1	0	0	0	0	0	1	0	0	0	0	0	1	0	0	0	0	2	0	2
OTU_1326	4	40	2	0	0	4	0	0	1	0	9	1	0	0	28	0	5	0	0	0	0	0	0	0	0	0	0	0	0	1	0	0	0	0	0	0
OTU_1327	0	0	0	0	24	0	0	1	37	0	0	1	0	0	0	0	4	0	2	8	0	0	0	0	0	0	6	0	0	0	0	0	0	0	0	1
OTU_1328	0	0	0	0	0	0	0	0	0	0	0	5	0	0	0	0	1	0	0	0	0	0	0	0	4	0	0	0	0	2	0	0	51	13	2	0
OTU_1329	0	1	1	0	1	0	0	9	12	1	1	6	3	6	0	0	2	6	0	0	0	0	0	3	3	2	0	0	1	0	2	1	1	0	1	1
OTU_1330	0	0	3	0	0	0	0	11	1	0	0	0	0	0	6	0	8	0	1	0	0	0	0	0	0	0	0	0	0	0	0	3	0	0	1	2
OTU_1331	0	0	0	0	0	0	1	0	1	1	2	0	0	2	0	0	1	3	0	0	0	0	1	0	0	1	0	2	2	1	1	0	0	1	1	0
OTU_1332	5	3	0	1	1	1	4	0	2	1	0	3	2	20	1	0	1	4	1	3	0	0	3	0	0	0	15	0	1	2	2	0	2	1	7	0
OTU_1333	0	1	0	0	0	6	1	7	0	0	0	0	0	5	0	0	0	0	0	0	0	0	3	0	1	0	0	0	0	0	1	0	0	0	1	0
OTU_1334	0	6	0	2	0	0	2	0	2	0	1	3	3	0	2	0	2	1	0	0	0	0	0	0	5	0	1	0	14	9	35	2	7	3	37	0
OTU_1335	2	0	0	0	0	0	1	0	1	0	0	0	1	0	0	0	1	0	1	0	0	0	0	0	1	1	0	0	0	0	9	2	0	0	0	0
OTU_1336	14	0	0	4	22	1	0	1	1	0	0	0	5	5	0	1	1	0	0	2	0	0	4	0	0	0	0	0	0	1	2	0	0	1	2	3
OTU_1337	2	14	0	3	3	0	14	0	0	2	7	1	2	1	1	1	3	1	0	0	0	0	0	0	4	0	0	0	2	0	0	1	0	0	0	0
OTU_1338	0	0	0	0	0	0	0	2	0	0	0	0	12	0	0	0	0	1	2	0	0	0	3	0	1	2	0	0	3	3	2	0	5	3	6	0
OTU_1339	1	0	0	1	0	0	0	0	2	2	0	2	16	14	5	10	1	6	0	0	0	0	0	0	0	0	0	0	2	0	3	0	0	2	1	0
OTU_1340	2	0	12	0	0	0	7	3	2	2	2	7	1	5	3	0	5	3	2	0	0	0	0	0	0	0	0	1	3	0	1	0	0	0	0	0
OTU_1341	4	0	0	0	0	0	17	0	0	0	1	0	6	0	2	0	0	0	1	0	0	0	0	0	0	0	0	0	0	0	1	0	1	0	4	0
OTU_1342	0	0	0	0	0	0	1	14	0	2	1	0	0	0	0	0	0	0	0	0	0	0	7	0	0	1	0	0	0	1	0	1	1	0	0	0
OTU_1343	1	0	4	0	0	0	5	0	0	0	0	0	1	0	0	0	0	0	1	1	0	0	0	0	4	0	0	10	0	6	2	5	0	0	1	6
OTU_1344	0	0	0	0	0	0	0	0	0	0	0	0	0	2	0	0	0	0	0	0	0	0	0	3	0	0	0	0	0	0	0	0	0	0	0	0
OTU_1345	14	0	0	1	0	1	0	0	0	0	2	0	2	0	0	0	0	3	0	0	0	0	7	0	0	0	0	0	0	0	2	0	0	0	0	0
OTU_1346	0	0	1	1	0	0	20	0	3	3	2	0	0	0	0	0	1	0	0	0	0	2	3	0	1	0	0	0	2	0	0	0	3	1	0	0
OTU_1347	0	0	0	0	0	0	0	0	0	2	0	0	0	0	0	0	0	1	0	0	1	0	0	0	0	0	0	0	30	0	0	0	0	0	0	0
OTU_1348	0	10	0	2	12	0	4	4	3	0	1	1	1	0	2	3	0	0	0	1	0	2	1	0	0	0	0	0	2	0	4	0	0	2	0	1
OTU_1349	0	0	0	1	0	0	0	0	1	0	0	0	0	0	0	0	0	0	0	0	0	0	0	0	1	0	0	0	0	4	0	9	50	0	3	0
OTU_1350	0	0	0	0	2	0	0	0	1	0	0	1	0	0	0	0	3	0	6	2	17	3	0	0	0	0	0	0	0	0	0	0	0	1	0	0
OTU_1351	0	0	16	0	2	0	1	0	21	0	0	7	2	4	0	0	1	7	4	0	0	0	0	0	0	0	0	0	0	0	0	0	0	0	0	15
OTU_1352	0	0	0	0	0	0	0	0	0	0	0	0	0	0	0	0	0	5	0	0	0	0	0	0	0	0	0	0	2	0	0	0	0	0	0	0
OTU_1353	0	0	0	0	0	0	0	0	0	1	0	0	0	0	0	6	0	0	0	0	0	1	0	0	0	0	0	0	0	0	1	0	0	0	0	0
OTU_1354	0	0	0	1	1	0	0	0	0	1	0	0	0	1	1	0	2	0	0	0	1	9	9	0	0	0	0	0	0	0	0	0	1	1	20	0
OTU_1355	1	0	0	1	0	0	0	0	2	0	0	0	22	0	14	0	15	0	6	0	0	0	0	0	1	0	0	0	0	0	2	0	2	0	16	0
OTU_1356	0	0	30	0	0	18	0	3	0	6	1	2	0	1	0	0	1	0	0	0	0	0	0	0	1	0	0	0	2	0	0	0	0	0	0	0
OTU_1357	0	0	0	0	0	0	0	0	0	7	0	0	0	0	0	1	0	0	0	0	0	0	0	0	0	0	0	0	0	0	0	1	0	0	0	0
OTU_1358	5	0	0	0	1	0	0	0	0	0	3	0	0	0	0	0	0	0	0	0	0	0	0	0	0	0	0	28	2	0	11	0	0	0	0	0
OTU_1359	1	0	2	1	0	1	2	0	0	0	0	1	1	1	0	0	1	0	0	1	0	0	1	0	0	0	2	1	0	0	1	2	0	2	0	0
OTU_1360	0	0	1	6	1	1	3	0	0	3	5	1	0	5	1	6	0	10	0	1	2	2	1	7	0	1	0	0	2	3	0	0	3	1	1	0
OTU_1361	0	1	40	0	0	1	0	0	0	0	0	0	0	6	0	0	0	0	0	0	0	0	0	0	0	0	0	0	0	0	0	0	0	0	0	0
OTU_1362	0	0	0	0	0	0	1	4	0	0	0	0	0	0	0	0	0	0	0	0	14	0	1	41	1	0	0	0	0	1	1	0	6	4	3	0
OTU_1363	0	0	0	0	0	0	0	0	0	0	0	0	0	0	0	0	0	0	0	1	0	0	0	0	0	0	0	0	0	0	0	0	0	0	0	1
OTU_1364	0	0	0	7	0	0	0	2	0	0	0	0	7	5	2	1	1	7	0	0	0	0	0	0	2	0	0	0	0	0	0	0	0	0	0	0
OTU_1365	0	0	0	0	1	0	0	0	0	0	5	1	0	0	0	1	0	0	0	2	0	16	0	0	0	1	0	1	0	0	1	5	0	0	0	1
OTU_1366	0	5	1	20	0	0	2	0	0	1	0	0	0	0	5	2	0	0	0	0	1	2	1	3	1	0	0	1	4	1	1	1	0	0	1	0
OTU_1367	0	0	0	1	0	1	0	2	5	0	1	0	7	2	0	0	0	0	0	0	0	0	0	4	0	0	0	0	0	0	0	0	1	2	0	1
OTU_1368	4	1	2	1	0	0	6	0	2	1	8	1	0	0	1	3	3	2	0	0	0	0	0	0	0	0	0	0	0	0	0	0	0	0	0	0
OTU_1369	0	1	1	2	2	14	1	0	1	0	0	0	0	0	0	1	0	0	0	0	0	0	1	0	0	0	0	0	2	1	0	1	2	2	1	2
OTU_1370	0	0	0	0	0	0	0	1	0	0	0	0	1	0	0	0	0	0	0	2	0	4	0	13	0	1	0	0	0	0	0	8	0	2	0	0
OTU_1371	0	0	0	1	0	0	0	9	0	0	0	1	0	0	0	0	0	0	1	0	0	0	0	2	0	0	0	0	0	0	0	1	4	0	0	0
OTU_1372	1	0	1	0	0	1	0	3	1	0	0	0	2	7	1	0	0	0	0	0	0	0	2	0	0	0	0	0	0	0	0	2	0	0	1	8
OTU_1373	5	1	1	0	0	2	0	3	0	0	1	0	0	0	0	1	0	0	0	0	0	0	0	0	0	3	0	0	0	0	2	0	0	0	5	0
OTU_1374	3	0	0	0	0	0	0	1	2	0	4	0	0	0	0	1	0	0	0	0	0	0	0	0	1	0	6	0	0	0	10	0	0	0	0	0
OTU_1375	6	0	1	1	0	0	0	0	0	0	0	2	0	1	0	0	0	1	0	1	0	0	0	0	1	0	0	0	0	0	3	3	0	0	0	7
OTU_1376	1	3	0	0	0	0	0	0	0	0	0	0	0	0	0	0	0	0	0	0	0	0	0	0	1	0	0	0	0	0	0	0	10	0	0	0
OTU_1377	0	0	0	0	0	0	0	0	0	0	0	0	0	0	6	0	0	0	1	0	0	0	0	0	17	0	0	0	0	0	0	9	9	0	1	0
OTU_1378	0	13	1	1	1	7	0	2	0	1	3	0	0	7	0	0	0	0	0	0	0	0	0	0	0	0	0	0	0	0	2	0	1	0	4	0
OTU_1379	0	0	9	0	0	0	0	1	0	0	0	0	0	0	4	0	0	0	0	0	0	2	1	9	4	0	0	0	1	0	5	0	0	2	0	2
OTU_1380	0	0	0	0	0	0	0	0	78	0	0	0	0	0	0	0	3	0	2	0	0	0	0	0	0	0	0	0	0	0	0	0	1	0	0	0
OTU_1381	0	0	0	0	0	0	0	0	3	0	0	0	0	0	0	1	0	1	0	0	0	0	0	0	0	0	0	0	0	2	0	1	1	0	0	1
OTU_1382	0	0	0	0	0	0	0	0	0	0	0	0	0	0	0	3	0	0	0	0	0	0	0	0	0	1	0	0	0	0	0	0	0	0	0	0
OTU_1383	0	0	0	0	0	0	0	0	0	0	0	0	0	0	0	0	2	0	1	2	0	3	0	0	0	0	0	0	11	0	0	0	0	0	0	0
OTU_1384	8	0	1	0	0	7	3	0	5	0	0	0	0	0	0	4	2	0	0	0	0	0	0	0	0	0	0	0	0	0	0	0	0	0	0	0
OTU_1385	0	49	1	2	0	2	0	0	0	0	0	0	0	0	0	0	2	0	0	0	0	0	0	0	0	0	0	0	0	0	0	0	0	0	0	0
OTU_1386	0	0	1	2	3	0	4	9	2	4	3	0	8	0	1	3	0	4	2	1	0	7	6	21	11	3	0	13	10	3	34	5	7	4	2	9
OTU_1387	2	10	3	0	1	19	1	3	0	0	0	0	0	2	0	0	0	0	0	0	0	0	0	0	0	0	0	0	1	10	0	0	1	0	0	0
OTU_1388	0	0	0	0	1	0	0	0	2	1	1	0	0	0	0	5	4	1	1	0	0	0	0	0	0	0	0	0	2	2	0	0	0	0	22	0
OTU_1389	2	0	0	1	3	1	1	2	2	0	0	2	1	0	0	0	1	0	0	0	0	0	1	4	0	0	0	2	2	0	0	1	1	1	1	0
OTU_1390	0	0	0	9	0	0	0	0	0	0	0	0	4	0	3	2	0	4	0	0	0	0	0	0	1	1	0	0	4	0	0	0	0	0	0	0
OTU_1391	0	0	1	0	0	0	0	0	0	0	0	0	0	0	0	0	0	0	0	0	0	0	0	0	0	0	0	0	0	0	0	0	0	0	0	0
OTU_1392	0	0	0	0	0	0	4	0	0	2	3	0	0	0	0	2	2	0	0	0	1	0	2	0	0	0	0	0	1	0	1	0	1	0	3	0
OTU_1393	0	2	0	1	2	3	34	6	0	0	0	0	0	5	0	0	0	1	0	0	0	0	1	0	1	0	0	0	0	3	0	0	0	0	0	0
OTU_1394	0	3	0	7	0	0	0	0	1	0	2	0	5	3	15	4	7	4	0	0	0	2	0	0	0	1	0	0	1	0	0	0	0	1	0	0
OTU_1395	2	0	0	0	0	1	0	0	0	3	2	0	0	0	0	0	0	0	0	0	1	1	0	0	0	0	0	56	0	0	0	0	0	0	0	0
OTU_1396	0	0	0	0	0	0	0	0	0	4	0	1	0	0	0	0	3	0	13	0	0	0	1	5	0	0	0	0	0	0	0	0	0	3	0	0
OTU_1397	0	2	6	3	0	1	4	0	0	2	0	0	0	0	23	0	2	0	0	0	0	4	3	0	2	3	0	0	3	0	1	7	11	0	2	0
OTU_1398	1	0	1	0	0	0	0	2	0	0	0	0	2	4	0	0	0	7	1	1	0	0	0	0	9	0	0	0	1	0	1	3	0	0	0	0
OTU_1399	8	8	0	3	0	0	1	0	0	0	0	0	4	0	0	0	0	0	0	1	0	0	2	0	0	0	0	0	0	0	0	0	0	0	0	0
OTU_1400	39	0	0	0	0	0	1	0	0	0	0	0	0	10	0	0	1	0	0	0	0	0	0	0	0	0	0	0	0	0	0	0	0	0	0	0
OTU_1401	13	5	0	0	0	0	1	0	0	0	0	0	1	0	0	0	0	0	2	0	0	0	0	0	1	0	0	1	0	0	1	1	0	0	0	0
OTU_1402	0	0	0	2	0	0	1	0	2	0	1	0	0	0	0	0	0	0	0	0	0	0	0	0	2	0	0	2	11	0	1	10	6	0	2	0
OTU_1403	0	0	0	1	0	0	0	0	5	0	0	0	0	0	4	0	50	4	2	0	0	0	0	0	0	0	0	0	0	0	0	0	0	0	0	0
OTU_1404	2	2	0	1	1	1	1	0	2	2	1	0	3	0	2	0	20	0	1	1	1	1	4	0	0	0	0	1	5	1	2	1	0	0	0	0
OTU_1405	2	0	0	1	0	0	1	1	0	1	0	0	0	0	0	0	0	0	0	0	0	0	0	0	0	0	0	0	0	0	1	0	7	0	5	0
OTU_1406	0	0	0	0	0	0	0	0	0	0	0	0	0	0	2	0	0	0	0	0	2	0	6	1	0	0	2	0	1	0	0	0	0	0	0	0
OTU_1407	0	0	1	3	3	1	2	2	4	0	3	1	0	2	0	1	0	0	0	1	0	0	0	0	0	0	0	0	0	1	4	1	9	1	1	0
OTU_1408	0	0	0	2	2	1	1	3	0	0	3	1	1	0	1	3	0	3	0	0	0	0	0	0	1	0	1	1	1	1	6	4	2	0	5	0
OTU_1409	1	0	0	6	4	0	2	0	0	1	1	0	1	0	0	0	3	1	0	0	1	1	0	1	2	0	0	0	1	1	2	0	0	0	0	0
OTU_1410	0	0	0	0	0	0	1	0	2	0	0	0	0	0	0	0	2	0	2	0	0	0	0	1	3	0	5	0	0	0	18	4	0	0	0	0
OTU_1411	0	0	0	1	0	0	2	0	1	4	0	1	0	0	0	9	0	1	0	0	0	0	0	1	2	0	0	0	0	2	0	4	3	0	4	1
OTU_1412	2	0	0	1	0	0	0	0	0	0	0	0	0	0	0	0	0	0	0	0	0	0	0	0	0	0	0	7	0	1	0	1	0	0	0	0
OTU_1413	0	0	0	2	6	0	0	0	0	6	0	8	0	7	1	0	3	1	1	1	0	0	0	1	0	0	0	1	1	2	0	0	1	1	0	0
OTU_1414	0	0	0	1	0	0	0	1	0	0	0	0	0	0	0	0	0	0	0	0	0	2	0	0	0	0	0	0	4	44	3	1	0	0	1	0
OTU_1415	0	0	0	0	0	1	1	0	0	0	0	0	0	1	0	0	2	1	0	3	0	0	0	32	1	0	0	3	0	2	0	0	2	5	0	0
OTU_1416	0	0	0	0	0	0	0	1	1	0	0	0	0	0	0	0	1	0	0	1	0	2	11	2	0	1	0	7	0	0	0	0	9	0	0	0
OTU_1417	0	0	0	0	0	0	0	0	0	0	0	0	18	0	1	2	0	7	1	0	0	0	0	0	0	0	0	0	0	0	0	0	0	0	0	0
OTU_1418	18	0	0	0	49	7	0	0	0	0	2	0	0	0	0	0	2	0	0	2	0	2	0	0	0	0	0	0	0	0	0	0	0	0	1	0
OTU_1419	0	0	0	0	0	0	1	1	0	0	0	4	4	0	0	0	1	0	0	1	0	0	0	1	2	0	0	0	0	1	1	1	0	1	0	8
OTU_1420	3	1	2	3	1	0	0	0	0	0	3	0	2	2	2	2	2	0	0	0	0	1	0	0	0	0	0	0	0	0	0	1	1	2	0	0
OTU_1421	1	13	0	4	1	3	2	1	0	0	1	0	0	3	0	0	0	0	0	1	0	0	0	0	0	0	0	0	0	0	0	0	0	0	0	0
OTU_1422	0	0	0	0	1	0	0	0	0	0	1	2	0	0	0	0	0	2	0	3	0	2	0	0	0	0	0	0	0	2	0	0	0	0	0	27
OTU_1423	0	0	0	0	0	0	0	0	0	0	0	0	0	0	4	0	0	0	0	0	0	0	0	0	0	0	0	0	0	0	0	0	0	0	0	0
OTU_1424	1	5	5	1	1	13	2	4	3	0	2	0	0	0	0	0	2	0	0	0	0	1	1	2	0	0	0	0	0	2	0	0	2	1	0	1
OTU_1425	0	0	0	0	1	0	2	0	0	0	0	0	0	0	0	1	0	0	0	0	0	0	0	0	0	1	0	0	0	0	0	0	0	0	1	1
OTU_1426	0	1	2	0	0	27	0	21	0	9	0	0	0	0	0	0	0	0	0	0	4	0	0	1	0	0	0	0	1	0	1	0	2	2	0	0
OTU_1427	0	0	0	0	0	0	0	0	0	0	0	0	0	0	0	0	0	0	0	0	0	3	2	0	0	0	0	0	0	0	0	0	0	0	0	0
OTU_1428	0	0	0	0	3	0	0	0	1	0	0	5	0	0	0	0	0	0	0	1	0	27	0	0	0	0	0	0	6	0	0	0	0	0	0	1
OTU_1429	0	0	0	0	0	0	0	0	2	0	0	2	0	0	0	1	0	0	0	0	0	0	0	0	1	0	0	0	0	0	0	0	18	0	0	0
OTU_1430	0	0	0	0	0	0	0	0	0	0	0	1	0	0	1	0	1	0	0	0	0	0	0	0	0	0	36	0	0	0	1	1	3	0	2	0
OTU_1431	0	0	0	0	0	1	0	1	1	0	3	21	1	0	0	0	0	1	1	1	0	0	0	0	0	0	0	0	3	0	4	0	0	0	0	1
OTU_1432	0	0	0	3	0	0	0	0	0	0	0	0	0	1	0	0	0	0	0	0	0	0	1	1	0	0	0	0	0	0	0	0	1	26	2	2
OTU_1433	0	0	0	0	0	0	0	0	0	0	0	0	0	0	0	0	0	0	0	0	0	0	0	0	0	0	0	0	0	0	0	1	0	0	0	0
OTU_1434	0	0	0	0	0	2	0	0	0	0	0	0	0	0	0	0	0	0	0	0	0	0	0	1	0	0	0	0	3	0	0	0	0	0	1	0
OTU_1435	2	0	0	0	1	0	2	0	0	0	4	0	0	0	0	1	0	0	0	0	0	0	0	2	0	1	0	0	0	0	1	0	0	0	1	0
OTU_1436	0	0	0	0	0	0	0	0	0	1	0	0	1	1	0	0	0	0	0	0	0	0	0	1	0	0	0	0	0	0	0	0	1	0	1	0
OTU_1437	0	0	0	1	3	0	0	0	0	1	0	0	0	0	0	1	1	0	0	0	0	0	0	0	0	0	0	0	0	0	0	0	0	31	0	0
OTU_1438	0	0	1	1	0	5	0	0	1	0	0	0	0	0	0	0	0	1	0	0	8	0	1	0	0	0	0	0	12	0	1	0	0	2	0	0
OTU_1439	0	0	0	0	0	0	0	0	4	0	0	6	0	0	0	0	5	2	3	0	0	0	0	0	1	0	0	0	1	0	0	1	3	0	0	0
OTU_1440	1	0	0	1	0	0	0	0	0	1	31	0	0	1	0	0	1	1	0	0	3	0	1	0	0	0	0	0	13	0	0	0	0	1	0	0
OTU_1441	0	0	53	0	0	0	0	0	0	0	0	0	0	0	0	0	0	0	0	0	0	0	0	0	0	0	0	0	0	0	0	0	0	0	0	0
OTU_1442	0	36	0	0	0	2	0	0	0	0	0	0	0	0	0	0	0	0	0	0	0	0	0	0	0	0	0	0	0	0	0	0	1	0	0	0
OTU_1443	0	0	0	0	0	1	42	0	0	0	0	0	1	0	0	0	0	0	0	0	0	0	0	0	2	0	0	0	0	0	0	0	0	0	0	0
OTU_1444	0	0	0	1	0	0	1	0	0	1	0	0	0	0	0	0	1	0	0	4	0	0	0	0	0	0	0	0	93	0	4	0	0	0	0	0
OTU_1445	0	0	0	0	0	0	0	0	205	0	0	3	0	0	0	0	3	0	2	0	0	0	0	0	0	2	0	0	0	0	0	0	0	0	0	0
OTU_1446	0	0	0	0	0	0	4	0	0	0	1	0	3	0	0	0	0	3	0	0	0	0	0	0	0	0	0	0	0	2	1	0	0	0	0	0
OTU_1447	0	10	0	0	0	0	0	0	2	0	0	0	0	0	0	0	0	0	0	0	2	0	6	0	0	3	0	0	3	0	2	0	1	1	0	0
OTU_1448	0	23	4	3	0	30	0	0	0	0	0	0	0	1	0	0	3	0	0	0	0	0	0	0	0	0	0	0	2	1	0	0	0	0	1	0
OTU_1449	0	0	0	0	0	0	0	0	0	0	0	0	0	0	0	0	0	0	0	0	0	0	0	0	0	0	0	0	0	0	0	0	0	0	0	0
OTU_1450	0	0	0	1	0	0	3	0	0	1	0	11	0	6	0	2	0	6	0	1	0	0	0	0	0	0	0	0	1	0	0	8	0	1	1	1
OTU_1451	1	0	0	0	2	0	0	0	0	0	0	0	0	0	0	0	0	0	0	0	0	1	4	0	3	0	0	0	0	0	0	0	5	0	1	0
OTU_1452	4	1	0	3	0	0	0	5	2	2	6	0	0	0	1	0	0	1	0	0	0	1	2	2	2	1	0	10	4	0	1	0	0	0	0	0
OTU_1453	0	0	0	0	0	0	0	0	0	0	0	1	1	0	0	0	0	0	3	6	0	0	0	7	0	2	0	0	0	5	0	0	0	0	0	6
OTU_1454	0	0	0	1	0	0	2	1	0	0	2	0	0	0	0	0	1	0	0	0	0	0	0	11	1	0	0	0	0	0	0	3	2	0	1	0
OTU_1455	2	1	0	1	1	0	1	8	0	0	4	0	0	0	0	0	0	0	0	1	0	0	0	1	1	2	0	0	0	0	0	0	3	1	4	0
OTU_1456	0	0	0	2	0	0	0	1	0	3	0	0	0	0	0	4	1	0	0	0	0	0	0	1	1	0	0	0	0	0	0	0	0	2	0	0
OTU_1457	0	0	0	1	0	0	0	0	0	0	0	0	0	0	0	0	0	0	0	0	0	0	0	0	0	0	0	0	10	0	0	0	0	0	0	0
OTU_1458	1	0	0	0	0	0	0	2	0	0	0	0	2	0	0	0	0	0	0	11	1	0	5	1	0	6	0	2	0	7	0	0	6	1	3	0
OTU_1459	1	0	0	1	1	0	0	0	1	1	1	5	0	0	0	0	5	1	1	5	0	0	0	1	5	0	0	0	0	0	2	1	0	1	0	0
OTU_1460	2	0	0	0	0	0	1	0	1	1	2	0	3	0	0	1	0	0	0	0	0	0	1	0	0	0	3	0	0	0	5	0	0	0	1	0
OTU_1461	1	7	2	0	0	3	4	0	0	0	0	0	2	2	2	1	1	1	0	1	0	1	0	0	0	0	0	0	0	4	0	0	0	0	0	0
OTU_1462	0	0	0	1	0	0	0	0	0	0	0	0	0	0	0	0	0	0	0	0	0	0	0	0	0	4	0	0	0	0	0	29	0	0	0	0
OTU_1463	0	0	0	0	0	0	0	0	0	0	1	0	0	0	1	1	0	0	0	1	0	5	0	0	0	0	0	0	2	0	0	0	1	0	0	0
OTU_1464	0	0	0	1	1	0	2	0	0	0	0	0	0	0	0	1	0	2	2	0	0	0	0	0	3	0	0	7	0	0	0	0	1	0	3	0
OTU_1465	0	0	0	0	0	0	0	0	1	0	0	0	0	0	0	3	0	0	0	0	0	1	1	0	0	0	0	0	0	0	0	0	0	0	0	0
OTU_1466	8	2	13	5	2	2	4	0	1	1	4	4	0	0	1	0	1	0	10	0	2	4	1	1	0	1	0	4	6	3	8	1	22	4	0	0
OTU_1467	5	0	0	0	0	0	0	0	8	0	3	0	2	3	4	0	4	1	0	0	0	0	0	0	0	0	0	0	1	0	1	0	1	0	2	0
OTU_1468	4	2	0	0	3	0	0	0	0	0	2	1	0	1	0	1	0	0	0	1	0	0	0	0	2	0	0	1	1	0	0	0	0	0	0	0
OTU_1469	0	0	0	36	0	0	0	0	0	0	0	0	0	0	0	0	0	0	0	0	0	0	1	0	0	0	0	0	1	0	0	0	0	0	0	0
OTU_1470	0	0	0	13	0	0	0	0	0	1	0	1	1	3	1	0	0	0	0	0	1	0	0	0	0	1	0	0	2	0	0	0	0	1	1	0
OTU_1471	0	6	0	2	2	3	1	4	1	0	0	0	0	14	0	0	1	1	0	0	0	0	0	0	0	0	0	0	0	0	0	0	0	0	0	0
OTU_1472	0	0	0	2	0	0	0	2	0	1	2	2	2	3	2	1	4	3	0	0	0	0	0	0	1	0	4	0	0	5	0	15	3	0	9	0
OTU_1473	2	4	0	0	2	1	1	1	2	0	1	0	1	0	0	8	21	1	0	7	0	0	0	0	0	0	0	0	2	0	0	0	1	0	0	1
OTU_1474	0	0	0	0	0	0	0	0	1	0	0	0	0	0	0	1	0	2	0	0	0	0	0	0	0	0	0	0	7	0	2	1	3	0	0	1
OTU_1475	0	6	1	0	0	0	0	1	1	0	0	1	1	0	0	3	1	1	7	2	0	0	1	4	1	1	0	0	0	0	2	5	0	0	1	1
OTU_1476	0	0	0	0	0	0	2	0	0	0	0	0	27	0	0	0	0	0	0	0	0	0	0	0	0	0	0	0	0	0	1	0	0	0	0	0
OTU_1477	2	0	13	3	0	0	5	2	1	1	11	0	0	4	1	0	0	0	0	1	0	1	1	0	0	0	0	0	1	0	0	0	0	0	0	0
OTU_1478	0	0	0	0	0	0	0	13	0	0	0	0	0	0	0	0	0	0	0	0	0	0	0	9	5	0	0	0	0	0	0	0	0	0	0	0
OTU_1479	0	0	0	0	0	0	0	0	0	0	0	0	12	15	0	0	2	0	0	0	0	0	0	0	0	0	0	0	33	7	4	0	0	0	0	0
OTU_1480	1	0	0	1	0	0	0	3	0	0	1	0	0	0	0	3	1	4	1	0	0	0	3	0	3	0	0	0	0	0	0	1	0	0	2	1
OTU_1481	0	3	0	1	1	0	0	3	2	1	9	0	1	0	0	1	1	1	0	0	0	1	0	4	0	2	0	0	5	0	0	1	2	1	2	1
OTU_1482	0	0	0	22	0	0	0	0	0	0	1	0	0	0	0	1	1	0	0	0	0	0	0	0	1	0	0	0	0	0	0	3	0	0	0	0
OTU_1483	0	0	0	2	0	0	0	1	0	0	0	0	0	0	0	1	5	0	0	0	0	0	0	2	0	0	2	0	2	0	0	0	0	5	0	5
OTU_1484	0	7	9	0	0	9	0	0	0	0	0	0	0	11	0	0	0	0	0	0	0	0	0	0	0	0	0	0	0	0	0	0	0	0	0	0
OTU_1485	1	0	10	0	0	0	0	0	0	0	19	0	0	0	0	0	0	0	0	0	0	0	0	0	0	0	0	0	0	0	0	0	0	0	0	0
OTU_1486	0	0	0	0	1	0	0	1	0	0	0	0	0	0	0	0	0	1	7	2	1	0	0	0	4	0	1	0	0	12	0	0	3	4	3	0
OTU_1487	3	1	1	7	1	1	0	3	3	1	0	0	0	0	0	0	0	0	3	0	0	0	1	7	0	0	0	0	0	0	1	2	0	0	0	0
OTU_1488	0	0	0	1	0	1	0	0	0	0	1	0	0	4	0	1	1	0	0	0	0	1	14	2	0	0	0	0	2	0	0	0	0	0	0	0
OTU_1489	0	0	0	0	0	0	0	0	0	0	0	0	0	0	58	0	0	0	0	0	0	0	0	0	0	0	0	0	0	0	0	0	0	0	0	0
OTU_1490	0	0	0	0	2	0	0	0	0	0	0	0	0	0	0	0	0	0	0	3	0	2	0	0	0	0	0	0	0	0	0	0	0	0	0	28
OTU_1491	0	0	0	0	0	0	19	0	0	0	5	0	0	0	0	1	1	0	0	0	0	0	0	0	1	0	0	0	2	0	0	0	0	0	0	0
OTU_1492	0	1	0	9	0	0	6	0	0	3	4	1	0	0	2	0	1	4	0	0	0	0	0	0	0	0	0	2	8	0	0	1	0	1	0	0
OTU_1493	2	0	0	6	1	7	5	0	2	0	7	1	11	0	3	6	1	3	1	1	0	5	0	0	3	0	0	0	0	0	4	0	3	1	3	0
OTU_1494	1	0	0	0	0	0	5	0	2	1	0	5	4	0	0	0	1	5	1	0	0	0	0	0	0	0	0	0	5	1	0	0	0	0	0	0
OTU_1495	0	0	0	0	0	0	0	0	0	0	0	0	0	0	6	0	0	0	0	2	0	5	0	0	0	0	0	0	0	0	0	0	0	0	0	0
OTU_1496	0	0	0	0	0	0	0	0	0	0	0	1	1	1	0	0	0	59	1	0	0	0	0	0	0	1	0	0	2	1	4	1	0	0	0	9
OTU_1497	0	0	0	0	0	1	0	0	17	0	0	0	0	0	0	0	5	0	0	0	0	0	0	0	0	0	0	0	2	0	0	0	0	0	0	0
OTU_1498	5	1	0	0	2	0	5	11	4	3	3	0	2	3	2	0	1	4	1	1	0	0	0	0	3	0	0	0	0	0	0	1	1	1	0	1
OTU_1499	0	0	0	0	2	0	0	0	1	0	1	0	0	0	0	0	1	0	1	0	0	0	7	9	0	0	0	1	0	0	2	0	0	0	0	0
OTU_1500	0	0	0	0	0	0	0	0	0	0	0	0	0	0	0	0	0	0	0	0	0	0	0	0	0	0	0	0	0	0	0	1	9	0	0	0
OTU_1501	0	0	0	1	2	0	1	0	0	0	5	0	0	0	0	1	3	3	0	0	0	1	0	2	0	0	0	0	6	0	0	0	0	2	0	0
OTU_1502	0	0	0	0	0	0	0	2	0	0	4	4	0	0	0	3	0	1	0	0	0	0	0	0	0	0	0	1	2	0	0	0	0	0	0	0
OTU_1503	0	0	10	0	0	1	0	0	1	0	0	1	5	1	4	0	0	0	0	0	0	0	1	0	0	0	0	0	0	0	0	0	0	0	0	0
OTU_1504	2	0	0	5	5	0	2	1	2	0	2	0	0	0	0	0	1	1	0	8	1	6	0	2	0	0	0	0	0	0	0	0	13	0	2	4
OTU_1505	0	0	22	0	0	1	0	1	2	0	1	2	0	0	3	1	6	0	0	0	0	0	0	0	0	1	0	0	0	0	0	0	0	0	0	0
OTU_1506	8	12	9	10	8	2	9	1	3	4	6	13	6	7	1	23	7	10	5	0	1	0	0	7	1	1	0	0	3	7	5	2	2	7	1	25
OTU_1507	0	0	0	1	0	0	1	9	1	0	0	2	0	3	0	0	2	1	0	0	0	1	0	1	0	0	0	0	5	0	0	0	0	0	1	0
OTU_1508	0	0	0	0	0	0	3	1	1	0	0	0	0	1	0	1	1	0	1	0	0	0	0	0	0	0	0	0	0	0	0	1	2	0	0	0
OTU_1509	1	0	3	2	0	0	0	0	1	0	5	0	1	1	0	0	1	0	0	0	0	1	0	0	0	2	0	11	2	0	9	0	0	0	1	0
OTU_1510	0	0	0	0	1	0	0	0	0	0	1	0	0	0	0	1	0	0	0	4	0	1	2	3	1	3	0	0	0	8	6	1	0	6	4	0
OTU_1511	0	0	0	0	2	0	2	0	2	3	0	0	0	0	0	0	0	0	0	8	0	0	0	7	0	0	0	0	0	0	0	0	0	0	0	3
OTU_1512	1	5	0	0	0	1	2	2	0	1	1	0	0	0	0	2	0	0	0	3	0	1	0	0	0	0	0	0	0	0	0	0	0	0	0	1
OTU_1513	0	0	0	0	0	0	0	0	0	0	0	0	0	8	0	2	7	0	1	0	0	0	0	0	1	0	0	0	4	2	0	0	2	0	1	1
OTU_1514	0	0	0	0	0	0	0	0	0	5	0	2	0	0	0	2	1	0	1	0	0	0	0	0	0	1	0	0	2	0	3	0	0	0	1	0
OTU_1515	0	0	0	0	0	0	0	1	1	3	1	0	0	0	0	0	0	0	0	0	0	0	7	0	0	0	0	0	1	5	0	0	15	0	1	0
OTU_1516	0	0	0	4	0	0	0	0	0	5	1	0	0	0	1	2	0	1	0	1	0	0	0	0	0	0	0	2	0	0	6	2	2	0	1	0
OTU_1517	0	0	0	0	1	0	5	0	0	0	0	0	0	0	0	0	0	0	0	1	0	0	1	0	0	0	0	4	0	24	0	0	3	0	0	0
OTU_1518	2	8	6	2	0	0	0	1	0	1	0	1	2	0	1	1	4	1	0	0	0	0	2	0	1	1	0	0	4	0	2	2	1	32	0	0
OTU_1519	0	0	0	0	1	0	0	0	0	0	0	0	0	1	0	0	0	1	0	0	0	0	0	0	0	0	0	0	1	0	0	0	0	1	0	0
OTU_1520	0	0	0	0	0	0	0	0	2	0	0	2	0	0	0	3	0	10	1	0	2	0	0	0	0	0	0	0	0	0	1	0	0	0	0	7
OTU_1521	1	0	0	0	27	0	0	1	0	0	0	0	0	0	0	1	0	0	0	4	0	0	0	1	0	0	4	0	0	0	0	0	6	6	0	0
OTU_1522	0	0	0	2	0	0	0	7	0	0	0	0	0	1	0	0	0	0	0	0	0	0	0	0	2	0	0	0	0	0	0	0	0	0	1	0
OTU_1523	3	0	0	1	0	1	1	0	1	0	0	0	2	0	1	0	1	0	0	0	0	0	1	1	2	0	1	0	1	0	5	1	0	0	1	0
OTU_1524	3	0	2	5	2	0	1	1	0	0	0	3	0	1	0	1	3	1	2	1	1	0	1	0	0	0	0	0	3	0	1	2	1	4	0	1
OTU_1525	0	0	2	0	0	0	1	0	14	3	0	2	0	0	0	0	1	5	1	0	0	0	0	0	0	0	0	0	2	0	0	1	0	0	0	1
OTU_1526	0	6	2	1	0	1	3	3	0	0	0	0	1	0	0	0	0	0	0	0	0	0	0	0	3	0	0	4	0	0	0	0	2	0	0	0
OTU_1527	0	0	0	0	0	0	0	0	0	0	0	0	0	0	0	0	0	0	0	0	0	0	0	0	0	0	76	0	0	0	0	0	0	0	0	0
OTU_1528	2	0	0	7	1	0	1	0	2	2	2	1	1	0	1	0	6	1	0	1	1	5	7	6	0	0	0	7	3	0	0	1	0	1	1	1
OTU_1529	0	0	0	2	0	0	0	7	0	0	0	0	0	0	0	0	0	0	0	0	0	0	0	8	0	0	0	0	0	0	0	0	1	0	0	0
OTU_1530	0	0	0	1	0	0	1	0	0	0	0	0	24	0	0	0	0	18	0	0	0	0	0	0	0	0	0	0	0	0	1	1	0	0	0	0
OTU_1531	0	0	0	0	0	0	0	2	0	0	1	0	0	0	0	1	0	0	0	8	0	0	0	0	0	0	0	0	0	0	0	0	1	1	1	0
OTU_1532	0	0	33	0	0	0	0	0	0	0	0	0	0	2	0	0	0	0	0	0	0	0	0	0	0	0	0	0	0	0	0	0	0	0	0	0
OTU_1533	0	0	0	0	1	0	0	0	1	0	0	0	15	0	0	0	0	0	1	1	0	0	0	0	0	0	0	0	0	0	1	0	1	0	1	1
OTU_1534	0	0	0	2	0	1	0	0	2	0	0	0	0	0	0	0	48	0	0	0	0	0	0	1	0	0	1	0	0	0	0	0	0	0	0	0
OTU_1535	0	0	1	5	1	3	3	0	0	0	1	2	6	0	3	5	0	4	0	0	2	1	0	4	0	0	0	0	3	2	0	0	1	0	0	3
OTU_1536	2	0	0	0	0	0	0	0	0	0	0	0	2	0	0	0	3	0	0	1	0	0	10	0	0	1	0	19	0	0	0	0	0	1	0	0
OTU_1537	6	0	0	0	0	0	0	0	0	0	0	0	58	0	0	0	0	0	0	0	0	0	0	0	2	2	0	0	0	0	0	0	0	0	0	0
OTU_1538	0	0	0	0	0	0	0	0	0	0	0	0	0	0	0	0	0	1	0	0	0	0	0	0	0	0	4	0	1	0	29	5	2	0	0	0
OTU_1539	0	0	0	0	0	0	0	0	2	1	0	1	0	0	0	0	7	0	4	0	0	0	0	0	0	0	0	0	0	0	0	0	0	0	0	0
OTU_1540	0	0	0	0	0	0	0	0	2	0	0	0	0	2	0	0	0	0	0	0	5	0	0	4	2	0	3	0	1	0	0	0	3	0	1	0
OTU_1541	0	0	0	0	0	0	0	0	2	1	2	0	0	0	0	4	0	0	0	1	0	0	0	0	0	0	0	0	4	0	0	0	0	3	0	0
OTU_1542	5	2	0	5	1	2	2	0	0	0	0	0	1	36	0	0	0	0	1	1	0	5	0	0	0	0	0	0	0	1	0	0	0	0	0	0
OTU_1543	1	0	0	1	1	0	1	3	0	1	10	1	0	0	0	2	9	2	0	0	0	1	4	0	1	0	0	0	5	1	4	1	2	1	4	1
OTU_1544	3	0	0	0	1	6	1	0	0	0	1	0	0	0	0	0	0	2	0	0	0	0	0	0	0	0	0	0	0	0	1	1	0	0	0	1
OTU_1545	0	0	0	0	0	0	0	0	0	0	0	0	0	0	0	6	0	0	0	0	0	0	0	1	0	0	18	0	10	0	1	0	1	0	0	0
OTU_1546	3	1	1	1	2	3	13	0	5	0	0	1	1	24	0	1	0	0	0	0	0	0	0	0	2	0	0	0	0	0	0	1	0	2	0	0
OTU_1547	0	0	0	1	0	0	2	5	0	2	0	0	3	0	0	0	0	0	0	0	0	0	0	0	0	0	0	0	0	0	0	0	0	1	0	0
OTU_1548	0	0	0	0	0	0	0	0	0	0	0	0	0	0	0	1	0	0	0	0	0	0	4	0	0	0	0	0	2	1	0	0	8	2	10	0
OTU_1549	3	0	0	0	0	0	0	0	0	0	0	0	0	0	0	3	0	0	2	0	0	0	0	0	3	0	0	0	0	0	0	2	0	0	0	0
OTU_1550	0	0	0	0	43	0	0	0	0	0	0	0	0	0	0	0	0	0	0	0	0	0	0	0	0	0	0	0	0	0	0	0	0	0	0	0
OTU_1551	71	5	118	42	28	32	31	48	25	18	19	52	45	7	51	14	56	91	13	14	2	8	12	17	15	17	5	22	29	91	130	82	27	13	27	37
OTU_1552	0	0	0	0	0	0	0	0	0	7	0	0	0	0	19	4	0	0	0	0	0	0	0	0	0	0	0	0	1	6	1	1	7	0	0	1
OTU_1553	0	0	2	3	0	4	0	0	0	0	0	0	0	0	1	1	0	4	0	0	0	0	0	0	0	0	0	0	1	0	1	1	1	0	0	1
OTU_1554	0	0	0	0	0	0	0	0	1	0	1	0	0	0	0	3	0	0	0	0	0	0	0	0	0	1	0	0	0	0	0	0	2	0	0	0
OTU_1555	0	0	0	6	0	0	0	0	0	2	0	0	0	0	0	0	0	0	0	1	0	15	0	0	0	0	0	0	0	0	0	0	0	0	0	1
OTU_1556	0	0	0	2	0	0	0	0	0	0	1	1	0	0	0	0	0	0	0	0	0	1	0	0	4	4	2	2	1	8	2	0	1	0	1	0
OTU_1557	1	0	2	0	0	21	3	1	2	0	2	0	5	1	5	3	1	1	0	0	0	0	0	2	3	1	0	1	1	10	0	1	0	0	1	1
OTU_1558	0	0	0	0	0	1	0	0	1	1	0	0	0	1	0	0	0	26	0	2	0	0	0	0	0	0	0	0	6	0	5	0	0	0	0	0
OTU_1559	0	0	0	0	0	0	0	0	0	0	0	0	0	0	0	0	0	0	0	0	0	0	0	1	0	0	0	0	0	0	0	2	0	0	0	2
OTU_1560	0	2	1	2	9	0	2	0	2	0	0	1	0	6	0	0	1	1	0	0	0	0	1	0	0	0	0	0	0	0	0	0	0	0	0	0
OTU_1561	0	0	0	0	0	0	0	0	0	0	0	0	0	0	0	0	0	0	0	9	0	0	1	0	0	0	0	0	0	0	0	0	1	0	1	0
OTU_1562	0	0	0	0	1	1	0	0	4	0	0	0	0	0	0	0	8	0	0	0	0	0	0	0	0	0	0	0	0	0	0	0	0	0	1	0
OTU_1563	0	0	0	0	0	0	2	0	0	0	0	0	28	0	0	0	0	4	0	0	0	0	0	0	0	0	0	0	0	0	0	0	0	0	0	0
OTU_1564	0	4	4	4	0	0	2	0	3	2	0	0	1	0	0	0	0	0	0	0	0	0	0	0	1	1	0	0	2	0	0	0	0	0	0	0
OTU_1565	2	5	0	2	4	0	4	0	0	0	0	0	0	6	0	0	0	0	0	4	0	2	0	2	0	0	0	0	1	1	0	0	0	0	0	0
OTU_1566	0	0	0	0	0	0	0	0	0	0	0	0	0	0	1	0	0	0	0	0	0	0	0	0	0	0	1	1	1	1	1	0	5	0	5	5
OTU_1567	0	0	0	0	0	0	1	0	0	0	0	0	1	0	0	3	0	0	0	0	0	0	0	0	21	0	0	0	0	0	7	10	0	0	0	0
OTU_1568	0	0	0	0	1	1	4	0	34	0	0	0	2	0	0	0	3	0	0	0	0	0	0	0	0	0	0	0	0	0	0	0	0	0	0	0
OTU_1569	0	0	0	0	0	0	1	0	1	0	0	0	0	0	0	1	0	1	0	0	0	0	0	0	0	0	0	0	0	0	3	0	0	0	0	2
OTU_1570	0	0	0	5	1	0	0	0	1	0	0	0	2	0	0	1	0	0	1	8	0	1	0	0	0	0	0	0	0	0	0	0	0	4	0	0
OTU_1571	0	0	0	0	0	0	0	0	1	3	0	0	0	0	0	0	0	0	0	0	0	0	0	0	0	0	0	0	11	10	1	0	1	0	1	0
OTU_1572	1	0	0	0	1	0	2	1	1	0	0	0	0	0	0	0	0	0	1	0	0	0	0	2	0	0	0	1	3	0	2	0	4	1	3	1
OTU_1573	0	0	0	0	0	0	0	0	0	0	0	0	0	1	0	0	0	0	0	0	0	0	0	0	0	0	0	0	0	1	0	0	1	0	0	0
OTU_1574	0	11	4	0	0	0	4	0	0	0	0	0	0	0	0	0	0	0	0	0	0	0	0	0	0	0	0	0	2	2	0	0	1	0	0	0
OTU_1575	0	0	1	0	0	18	0	0	0	1	0	3	0	0	0	1	0	0	0	0	5	0	0	0	0	0	0	0	0	0	0	0	0	1	0	0
OTU_1576	14	0	1	8	0	3	0	0	1	0	0	0	0	1	0	0	2	0	5	0	0	0	0	0	0	0	0	0	0	0	0	0	0	0	0	0
OTU_1577	0	0	0	0	1	0	0	1	0	0	0	0	0	0	0	0	0	0	0	0	0	0	0	0	1	0	0	0	0	0	0	0	0	0	0	0
OTU_1578	0	0	0	0	0	23	0	0	0	0	0	0	0	0	0	0	0	0	0	0	0	0	0	0	0	0	0	0	0	0	0	0	0	0	0	0
OTU_1579	6	0	1	2	12	0	1	3	1	1	8	0	0	0	0	0	2	1	0	0	0	1	0	2	0	1	0	0	0	0	1	0	0	0	1	5
OTU_1580	0	0	0	0	0	0	0	0	0	0	0	2	0	0	0	0	1	0	0	1	0	0	0	3	0	0	0	0	2	1	16	0	0	2	0	1
OTU_1581	1	9	0	2	0	4	0	0	1	0	0	0	0	5	0	0	0	2	0	0	1	0	0	0	0	0	0	0	0	0	0	0	0	0	0	3
OTU_1582	1	24	2	0	0	1	0	0	0	0	0	0	1	0	11	2	0	2	1	0	0	0	0	0	0	0	0	0	0	0	0	0	0	0	0	0
OTU_1583	3	26	2	0	0	1	1	0	0	0	2	0	0	0	0	0	0	1	0	0	0	0	0	1	1	0	0	0	0	1	1	2	0	0	0	3
OTU_1584	0	0	0	0	0	0	0	1	0	1	0	0	0	0	0	0	0	0	0	0	0	0	0	1	0	0	2	0	0	0	0	0	15	0	0	0
OTU_1585	0	0	0	0	0	0	0	2	1	0	0	0	0	8	1	0	0	0	0	1	0	0	0	2	0	0	0	0	0	0	0	0	0	1	0	1
OTU_1586	6	0	0	0	0	0	0	0	0	0	0	0	1	0	0	0	0	0	0	0	0	0	0	0	0	0	0	0	0	0	0	0	0	0	0	0
OTU_1587	0	0	0	0	0	0	0	0	1	0	0	1	0	0	0	0	0	0	0	1	0	0	0	0	0	0	16	0	0	0	0	0	0	0	0	1
OTU_1588	1	0	0	3	5	0	5	7	4	2	0	1	1	5	0	0	9	0	0	2	0	1	1	1	0	1	0	0	2	3	2	0	1	0	1	0
OTU_1589	0	0	0	0	0	0	2	0	1	0	6	2	3	0	0	0	1	0	0	0	0	0	0	0	3	0	0	0	0	0	0	0	0	0	1	0
OTU_1590	0	0	0	0	0	0	0	0	0	0	0	1	0	0	0	0	0	1	1	0	0	1	1	0	0	5	0	1	0	0	0	3	11	2	0	0
OTU_1591	1	0	0	0	0	1	3	0	0	0	2	3	0	3	0	0	0	0	2	0	0	0	0	0	0	0	0	0	0	0	0	0	0	0	0	0
OTU_1592	0	0	0	0	0	0	0	0	0	0	0	0	0	0	0	0	0	0	0	0	0	0	9	0	1	0	0	0	0	1	1	0	2	0	0	0
OTU_1593	0	0	1	8	0	1	5	0	1	1	0	0	0	0	8	0	0	0	3	0	0	0	0	0	2	2	0	0	0	0	0	4	7	4	0	1
OTU_1594	0	0	0	3	0	0	6	2	1	0	3	0	1	0	0	1	0	0	0	0	0	3	0	1	0	0	0	0	0	0	0	0	0	0	2	0
OTU_1595	0	0	0	0	2	4	0	3	0	0	3	0	0	0	0	3	0	0	0	0	0	0	0	0	0	0	0	0	0	0	0	0	0	0	1	0
OTU_1596	0	0	0	0	0	0	6	0	0	0	0	0	1	0	0	0	0	0	1	0	0	0	0	0	0	0	0	0	1	0	16	0	0	0	0	0
OTU_1597	9	0	0	10	7	16	5	4	3	5	2	0	7	1	0	1	1	1	3	0	0	7	1	4	2	0	0	0	6	1	3	3	0	0	2	0
OTU_1598	3	0	1	5	0	0	5	2	0	0	1	2	0	0	0	0	1	0	0	2	0	0	1	0	0	0	0	0	0	0	0	3	0	1	0	0
OTU_1599	0	0	0	1	1	0	5	0	1	0	3	6	0	0	3	0	6	0	0	1	2	0	0	0	2	0	1	0	1	0	0	7	0	5	7	0
OTU_1600	0	0	0	0	0	0	0	0	0	0	3	0	0	0	0	0	0	0	1	0	0	0	0	0	2	0	0	3	0	0	32	1	0	0	0	1
OTU_1601	0	0	0	0	0	0	0	0	0	0	0	0	0	0	0	0	0	0	0	0	0	0	0	0	0	0	0	0	0	0	0	0	0	24	0	1
OTU_1602	0	0	0	0	1	5	0	0	1	0	0	0	2	1	0	0	4	0	0	0	0	0	0	0	1	0	0	0	0	0	1	0	0	0	1	0
OTU_1603	0	0	0	0	0	23	0	0	0	0	10	0	0	2	0	0	1	0	0	0	0	0	0	0	0	0	0	1	0	0	0	0	0	0	1	0
OTU_1604	0	3	5	1	0	16	3	0	4	1	3	0	0	4	0	0	0	0	0	3	0	1	0	1	0	0	0	0	1	5	0	0	0	3	1	0
OTU_1605	0	0	0	0	0	0	34	0	0	0	0	0	1	0	0	0	0	0	1	1	0	0	0	0	0	1	0	0	0	0	1	0	0	0	1	0
OTU_1606	0	0	0	1	0	0	0	0	0	1	0	0	1	0	0	0	0	2	0	0	0	0	1	0	0	0	0	0	1	3	7	0	8	7	1	0
OTU_1607	0	0	2	1	0	0	1	0	3	0	0	0	0	2	0	0	0	0	0	0	0	0	0	0	0	0	0	0	0	7	0	0	4	0	2	0
OTU_1608	0	0	1	0	0	10	0	0	4	0	0	0	0	1	0	0	0	0	0	0	0	1	0	0	0	0	0	0	0	0	0	0	0	0	0	0
OTU_1609	1	1	2	0	3	0	0	0	0	1	1	0	0	3	8	0	1	0	0	0	0	0	0	0	0	0	0	0	0	0	0	0	0	0	0	1
OTU_1610	0	0	0	0	0	0	0	0	2	0	0	0	0	0	0	0	1	0	0	0	1	0	0	0	0	0	0	0	0	0	0	0	0	0	0	0
OTU_1611	0	0	0	1	0	3	1	0	0	0	0	1	0	1	0	1	2	0	0	0	0	0	0	0	3	0	0	0	0	0	1	0	0	0	0	0
OTU_1612	0	0	0	0	0	0	0	0	1	0	2	0	0	0	0	4	0	1	0	1	0	0	7	0	0	0	0	0	0	0	0	0	1	0	0	8
OTU_1613	4	0	6	3	1	1	0	0	2	2	1	4	0	0	3	1	6	4	1	2	0	0	1	5	3	0	0	0	3	0	1	2	2	0	0	2
OTU_1614	0	1	0	1	0	0	2	0	0	0	1	2	0	6	0	0	0	3	0	0	1	0	0	0	0	0	0	0	2	0	0	4	0	0	0	0
OTU_1615	4	0	0	0	2	0	0	0	0	5	1	0	2	0	7	2	0	1	0	0	0	0	0	0	0	0	0	0	0	0	0	0	0	1	0	0
OTU_1616	0	0	1	1	0	0	0	0	0	0	1	0	0	4	0	1	1	0	0	0	0	0	0	0	0	0	0	0	0	0	0	0	0	0	0	0
OTU_1617	9	0	1	3	2	0	4	3	1	0	2	0	1	0	0	5	1	0	1	0	1	0	0	0	2	0	0	0	0	0	4	2	0	1	0	0
OTU_1618	0	0	0	0	0	0	0	0	1	0	0	2	0	0	0	0	26	0	2	0	0	0	0	0	0	0	0	0	0	0	0	0	0	1	0	0
OTU_1619	0	0	0	0	0	0	0	1	2	1	0	0	0	0	0	0	1	0	1	0	0	1	0	2	0	0	0	0	0	0	0	0	0	0	0	0
OTU_1620	0	0	0	0	0	0	0	0	0	0	0	0	0	0	1	2	0	0	0	0	0	0	1	0	0	0	304	0	0	0	1	0	0	0	0	0
OTU_1621	0	0	0	0	1	0	8	0	0	0	0	0	7	0	0	0	0	1	0	0	0	0	1	0	0	0	0	0	0	0	2	0	0	0	0	4
OTU_1622	0	0	0	0	0	0	0	0	1	0	0	1	3	9	0	0	20	0	0	0	0	0	0	0	0	0	0	0	3	3	8	0	0	0	0	0
OTU_1623	0	0	2	1	0	28	0	0	0	0	0	0	0	2	0	0	0	0	0	0	0	0	0	0	0	0	0	0	0	0	0	0	0	0	0	0
OTU_1624	0	0	0	0	1	0	1	0	0	0	0	0	2	0	0	0	2	0	0	0	0	2	0	0	0	0	0	0	0	0	6	0	0	0	0	1
OTU_1625	2	0	2	0	5	0	3	0	2	0	2	0	0	1	4	2	3	0	1	0	0	0	1	0	1	0	0	0	2	0	4	1	1	3	3	1
OTU_1626	0	0	0	2	3	3	1	0	4	2	1	0	3	0	0	0	0	2	1	1	0	0	0	0	0	0	0	0	0	0	3	0	0	2	0	2
OTU_1627	0	0	0	0	0	24	0	0	0	0	0	0	0	0	0	0	2	0	0	0	0	0	0	0	0	0	0	0	0	0	0	0	0	0	0	0
OTU_1628	2	0	0	0	0	1	2	2	11	0	0	0	13	70	0	4	4	3	2	2	0	0	0	0	1	0	0	0	0	0	0	0	0	0	1	0
OTU_1629	0	2	0	0	0	1	0	0	13	0	1	0	0	0	0	0	4	0	0	0	0	0	0	0	0	0	0	0	0	0	0	0	0	0	0	0
OTU_1630	0	0	0	0	0	0	0	0	0	0	0	1	1	0	0	0	0	1	2	0	0	0	0	0	1	1	0	0	2	0	8	12	0	0	0	5
OTU_1631	1	0	0	3	3	0	5	0	5	0	0	0	2	0	2	0	2	3	1	2	0	0	12	0	0	2	0	2	0	3	0	3	0	2	3	1
OTU_1632	0	0	0	0	0	0	33	0	0	0	0	0	0	0	0	0	0	0	0	0	0	0	0	0	0	0	0	0	0	0	0	0	0	0	0	0
OTU_1633	0	0	0	1	0	1	3	1	0	0	0	24	0	0	0	2	3	0	0	0	0	0	0	0	0	0	0	0	0	0	0	0	0	2	1	0
OTU_1634	0	0	0	0	0	0	0	3	0	1	0	0	2	0	0	0	1	11	0	0	0	0	0	4	5	0	0	0	0	0	1	0	0	0	0	0
OTU_1635	0	2	0	0	0	0	7	4	2	0	0	0	0	2	0	0	0	0	0	0	0	0	0	0	0	0	0	0	0	0	0	0	0	0	1	0
OTU_1636	11	0	0	0	0	0	1	0	0	1	2	0	2	0	0	0	0	0	0	0	0	0	0	0	0	1	21	0	2	0	0	0	0	4	3	0
OTU_1637	0	0	0	0	0	0	0	0	0	0	0	5	0	0	0	0	2	1	0	0	0	0	0	1	0	0	0	0	0	0	0	1	0	0	0	0
OTU_1638	1	0	1	4	0	1	2	0	0	1	0	0	1	0	0	0	1	0	0	0	1	0	0	2	0	0	0	0	0	0	0	1	1	1	0	1
OTU_1639	9	0	0	0	5	0	1	0	1	5	0	6	0	0	0	0	0	1	3	6	0	2	0	1	0	0	0	5	13	33	2	1	1	6	1	0
OTU_1640	0	0	0	0	0	0	0	1	0	0	0	0	1	0	0	0	0	0	0	0	0	0	0	0	0	1	0	1	1	7	1	0	3	7	9	0
OTU_1641	1	0	0	2	0	0	3	4	1	2	5	3	1	1	0	3	0	1	0	3	0	1	0	6	2	1	0	4	4	8	5	2	7	0	0	0
OTU_1642	0	0	0	0	0	2	0	0	0	0	0	0	0	40	0	0	0	0	0	0	0	0	0	0	0	0	0	0	0	0	0	0	0	0	0	0
OTU_1643	0	0	0	0	0	0	0	2	1	6	0	4	24	2	0	1	5	21	0	0	2	0	1	0	0	0	0	0	2	2	1	8	0	0	0	1
OTU_1644	0	12	1	4	1	2	2	2	1	1	1	0	1	0	0	2	0	2	0	0	1	3	0	0	0	1	0	0	1	0	0	0	0	0	2	1
OTU_1645	1	0	0	12	0	0	0	0	0	0	0	9	0	0	0	0	0	0	2	0	0	0	0	0	0	0	0	0	1	1	0	0	0	0	0	0
OTU_1646	1	0	0	0	0	0	1	0	0	0	0	0	0	0	0	0	0	0	0	0	1	2	2	1	0	0	0	1	0	0	1	0	2	1	1	1
OTU_1647	8	5	0	2	5	8	9	0	2	5	1	3	6	5	5	6	2	3	2	2	1	0	1	1	6	0	5	0	15	0	8	0	0	2	3	9
OTU_1648	2	0	0	0	0	0	0	18	0	0	0	0	3	0	0	0	2	0	0	0	0	0	0	1	2	0	1	0	0	0	0	0	0	0	0	0
OTU_1649	0	0	0	1	0	0	0	0	0	0	2	0	0	0	0	1	0	0	1	0	0	0	11	0	0	0	0	0	1	0	0	0	0	0	0	0
OTU_1650	0	0	0	0	1	0	0	1	0	0	0	0	0	0	0	0	4	0	0	0	0	0	0	0	0	0	0	0	0	3	0	2	29	0	1	31
OTU_1651	0	0	0	0	1	4	0	0	1	0	0	0	0	0	0	0	0	0	0	13	0	0	0	0	0	0	0	0	0	1	0	0	0	0	0	1
OTU_1652	1	1	0	1	1	0	0	0	0	0	1	1	2	0	0	3	17	2	2	0	0	0	0	0	1	1	0	0	0	1	2	4	0	3	1	0
OTU_1653	0	0	0	0	0	0	0	0	0	0	0	0	0	0	0	0	1	0	8	0	1	0	0	0	0	0	0	0	0	0	0	0	0	0	0	0
OTU_1654	0	0	0	0	1	0	1	3	1	0	0	0	0	3	0	0	0	0	0	0	0	0	0	0	1	1	0	0	0	2	1	0	2	0	0	0
OTU_1655	1	0	2	2	0	1	0	1	0	0	0	3	0	0	0	0	0	0	0	1	0	0	3	4	1	1	0	0	0	0	1	0	4	0	0	0
OTU_1656	0	0	2	0	0	10	5	0	0	0	0	0	0	0	0	0	0	0	0	0	0	0	4	0	0	0	0	0	0	0	0	0	0	1	0	0
OTU_1657	4	0	0	4	2	0	4	0	2	0	4	0	0	0	0	0	0	4	0	4	0	0	0	0	0	0	0	1	0	0	1	0	0	0	0	0
OTU_1658	0	0	0	0	0	0	1	0	0	0	0	0	0	0	0	0	1	0	0	0	0	0	0	0	0	0	0	0	2	0	1	0	17	0	0	1
OTU_1659	0	0	0	0	1	0	1	0	0	0	0	0	0	0	0	0	0	0	0	14	3	0	0	0	0	0	0	0	1	0	0	0	0	0	0	1
OTU_1660	2	0	0	2	0	0	0	0	1	0	0	0	3	0	3	1	2	1	1	2	1	1	0	1	0	0	0	1	2	0	0	3	0	0	1	0
OTU_1661	1	0	0	6	0	0	0	1	0	2	0	0	0	2	0	8	0	0	0	0	0	0	0	0	10	0	0	0	0	0	0	0	0	0	0	0
OTU_1662	0	0	0	5	1	0	1	0	0	1	1	0	0	0	0	0	0	1	0	1	1	1	0	0	0	0	0	2	2	0	3	0	0	0	5	0
OTU_1663	0	0	0	8	0	1	0	0	0	0	1	0	1	0	0	2	0	0	0	3	0	0	0	5	0	0	0	0	0	0	0	1	0	1	0	0
OTU_1664	0	0	0	3	0	0	0	2	0	3	0	0	0	0	1	0	5	0	0	0	0	2	0	0	0	0	0	0	1	2	0	0	0	0	2	0
OTU_1665	2	0	0	1	0	0	4	0	3	0	1	1	0	0	0	0	25	1	2	0	0	0	0	0	0	1	0	0	4	0	11	0	1	0	1	0
OTU_1666	0	0	0	1	0	0	0	1	0	0	0	0	0	0	0	0	0	0	0	0	0	0	0	0	0	0	0	0	0	1	0	0	35	0	1	0
OTU_1667	5	0	2	3	6	0	0	2	0	1	1	1	1	0	2	4	0	0	0	4	0	0	0	0	0	2	0	0	1	0	0	2	0	0	0	0
OTU_1668	0	0	1	0	0	0	0	0	0	0	6	0	0	0	3	0	1	2	0	0	0	0	0	0	0	0	0	1	0	0	0	0	0	4	0	0
OTU_1669	0	0	0	0	0	0	0	0	0	0	0	0	0	0	0	0	0	1	0	1	0	0	0	0	0	0	0	0	1	0	19	0	0	0	0	0
OTU_1670	0	0	0	0	0	0	0	0	0	0	0	0	0	0	0	0	0	2	0	1	0	0	0	0	0	0	0	0	0	0	23	0	0	0	0	0
OTU_1671	1	0	0	1	1	0	0	0	1	1	1	0	0	0	1	1	1	1	2	1	0	2	1	3	2	0	0	5	1	0	1	0	0	0	0	2
OTU_1672	0	0	0	2	0	0	0	0	0	0	0	0	2	0	0	0	3	0	0	0	0	0	16	0	0	0	0	0	1	0	0	0	0	0	1	0
OTU_1673	0	0	6	0	0	0	0	2	0	0	0	3	0	0	0	0	1	5	0	0	0	0	0	0	0	0	0	0	0	0	0	0	0	0	0	0
OTU_1674	0	0	0	0	0	0	0	0	0	0	0	0	0	0	0	0	1	0	2	0	0	1	1	4	0	0	0	1	0	1	3	1	0	0	1	0
OTU_1675	0	0	0	0	0	0	0	0	2	0	0	0	0	0	0	0	15	0	0	0	0	0	0	0	2	0	0	0	0	0	0	0	0	1	0	0
OTU_1676	13	0	0	0	1	0	0	0	0	0	0	0	0	0	0	0	1	0	2	3	0	11	0	0	0	0	0	0	1	0	0	4	2	0	0	0
OTU_1677	0	0	0	0	0	0	0	0	1	0	0	0	7	4	0	0	0	0	0	0	0	0	1	2	0	0	0	0	0	0	0	0	0	0	0	1
OTU_1678	0	0	0	0	0	0	9	0	0	0	0	0	0	0	0	0	0	1	0	0	0	0	0	2	1	0	0	0	0	0	0	0	0	0	0	5
OTU_1679	0	0	0	0	0	0	0	0	0	0	0	0	0	1	0	1	9	0	0	0	0	0	4	0	0	0	0	0	0	0	0	0	0	0	0	0
OTU_1680	0	0	0	0	6	0	0	0	0	0	1	0	0	0	0	0	0	0	0	1	0	0	0	0	0	0	0	1	0	0	0	0	0	0	0	0
OTU_1681	0	1	2	9	1	6	1	0	1	2	0	1	7	0	0	0	3	4	0	0	0	0	0	0	0	0	0	0	0	0	0	1	0	0	4	0
OTU_1682	4	0	0	2	1	0	0	0	0	0	1	0	0	4	1	1	0	0	0	2	0	0	0	0	0	0	0	0	0	0	1	0	0	0	0	0
OTU_1683	4	0	0	0	3	0	0	0	1	2	5	0	0	0	0	0	1	0	0	0	0	0	0	0	0	0	0	2	8	0	1	0	0	0	0	1
OTU_1684	3	0	0	0	0	0	1	0	1	0	1	0	3	2	0	1	1	0	1	0	0	0	3	0	3	0	0	2	1	0	2	1	1	0	1	0
OTU_1685	0	0	0	0	0	0	9	0	3	0	0	0	0	0	0	0	0	0	0	0	0	0	0	0	0	0	0	0	0	0	0	0	0	0	0	0
OTU_1686	0	0	0	0	0	0	0	0	0	0	0	0	0	0	0	0	0	4	0	0	0	1	0	0	0	0	0	0	0	1	0	0	0	0	0	26
OTU_1687	0	0	0	0	0	0	1	0	1	0	0	0	0	0	7	0	1	1	0	0	0	0	0	2	0	0	0	0	2	1	1	0	0	0	0	0
OTU_1688	1	3	7	0	0	1	0	0	0	1	37	0	0	7	0	0	1	0	0	0	0	0	0	0	0	0	0	0	1	0	0	0	1	0	0	0
OTU_1689	0	0	0	0	0	0	0	0	1	0	0	1	0	0	0	0	10	0	2	0	0	0	0	0	0	0	0	0	0	0	0	0	1	0	0	0
OTU_1690	0	0	0	1	0	0	0	0	1	0	0	4	1	0	0	1	0	1	0	0	0	0	1	0	0	0	0	1	16	1	18	11	0	3	0	0
OTU_1691	0	0	0	1	0	0	8	0	4	0	0	0	0	0	0	1	0	0	1	0	0	6	0	1	0	0	0	0	0	0	0	0	1	0	0	0
OTU_1692	0	0	0	1	0	0	2	0	0	2	0	0	0	12	0	0	0	2	0	0	0	0	0	0	0	0	0	1	1	1	1	0	1	0	9	1
OTU_1693	0	0	0	0	0	0	0	0	0	0	0	2	0	0	0	0	0	0	0	0	0	0	0	0	3	0	0	0	0	24	0	0	1	6	1	0
OTU_1694	0	0	2	2	0	0	1	3	1	1	4	3	0	0	0	1	2	5	0	0	0	0	0	0	0	0	0	0	0	0	0	0	0	1	0	0
OTU_1695	0	0	0	1	0	0	4	0	0	0	0	6	1	0	2	0	3	3	0	0	0	0	0	0	1	0	0	0	2	0	0	2	1	0	0	0
OTU_1696	3	0	1	0	0	1	0	5	0	0	5	0	1	0	0	0	0	0	1	0	0	0	0	0	0	0	0	0	0	0	1	0	1	0	0	0
OTU_1697	0	0	0	0	3	0	1	1	0	2	2	0	0	0	0	0	0	0	0	1	1	3	0	5	3	0	0	0	2	0	0	0	2	1	1	1
OTU_1698	0	1	0	2	1	1	4	0	0	0	4	1	1	4	1	0	1	0	0	2	0	0	1	0	1	0	0	0	0	1	1	0	0	0	0	0
OTU_1699	0	0	0	0	0	0	0	1	0	0	0	1	0	0	0	0	0	0	0	0	0	0	0	27	0	0	0	6	0	1	0	0	0	0	0	1
OTU_1700	0	0	0	0	0	0	0	0	0	0	0	0	0	0	0	0	0	0	0	0	0	0	0	0	0	0	0	0	10	0	0	0	0	0	0	0
OTU_1701	0	0	0	0	1	0	0	0	2	4	0	6	0	0	0	0	0	0	1	0	0	0	0	0	0	0	0	0	0	0	0	0	0	0	2	2
OTU_1702	0	0	0	0	0	0	0	0	0	23	0	0	0	0	0	0	0	0	0	0	0	0	0	0	0	0	0	0	1	0	0	0	0	0	0	0
OTU_1703	0	4	0	3	0	0	1	7	0	0	6	0	0	0	0	0	0	0	0	0	0	0	0	0	0	0	0	0	0	0	0	0	0	0	0	0
OTU_1704	0	0	0	0	5	0	7	0	0	0	2	0	0	0	0	0	0	0	1	12	0	1	0	0	2	0	0	0	0	0	0	0	0	0	0	1
OTU_1705	0	0	0	1	0	4	0	0	0	0	1	0	1	0	2	0	3	0	0	0	0	0	0	0	0	0	0	0	0	0	1	1	0	0	2	0
OTU_1706	0	0	0	0	0	0	0	0	0	0	0	0	0	0	0	0	0	0	1	0	0	0	2	0	0	0	33	0	1	1	0	0	0	0	1	0
OTU_1707	0	0	0	0	4	0	0	0	0	0	0	0	0	0	6	0	0	0	0	0	0	0	1	0	0	0	0	0	1	0	0	0	2	0	10	0
OTU_1708	0	0	0	0	0	0	0	0	1	0	0	0	0	0	0	4	0	0	0	0	0	0	0	0	0	0	0	0	0	0	0	1	0	0	0	0
OTU_1709	0	0	0	0	3	0	0	0	0	0	0	0	0	0	0	1	0	0	0	1	0	0	0	3	1	0	0	0	0	0	0	0	0	0	0	0
OTU_1710	0	0	0	0	0	0	2	0	0	1	1	0	2	0	5	0	1	1	2	0	0	0	0	0	0	0	0	0	0	0	1	0	0	0	0	0
OTU_1711	0	0	0	0	0	0	0	0	0	0	0	0	0	0	1	0	0	2	0	0	0	0	1	0	0	0	0	0	0	0	0	0	0	0	0	0
OTU_1712	0	0	0	2	0	0	2	5	1	0	0	0	2	0	0	0	0	1	0	0	0	0	0	1	9	0	0	0	0	0	1	14	2	0	0	0
OTU_1713	0	1	34	0	0	0	0	0	0	0	0	0	0	0	0	0	1	0	0	0	0	0	3	0	0	0	0	0	0	0	0	0	0	0	0	0
OTU_1714	10	0	0	0	1	0	0	0	1	0	4	0	1	0	0	2	0	0	0	0	0	0	0	0	0	0	0	0	0	0	1	0	0	0	0	0
OTU_1715	0	0	0	0	1	0	0	0	0	0	0	1	1	0	0	0	0	0	3	0	0	0	6	8	3	1	0	1	1	14	7	1	2	9	4	0
OTU_1716	0	0	0	0	0	1	0	1	0	0	0	0	0	0	0	0	0	0	0	0	0	0	1	0	0	2	0	0	0	0	2	0	0	0	0	0
OTU_1717	2	0	1	1	0	0	3	0	0	1	0	0	0	1	0	1	1	1	0	0	0	0	1	0	1	0	0	0	0	0	3	4	0	0	1	0
OTU_1718	0	0	0	0	0	0	1	2	0	0	1	0	0	0	0	0	0	0	0	0	0	0	2	0	0	0	0	1	0	0	0	1	2	0	0	0
OTU_1719	1	0	0	0	0	0	0	0	0	0	0	0	34	0	0	0	0	0	0	0	0	0	0	0	0	2	0	0	0	0	0	0	0	0	0	2
OTU_1720	3	13	0	2	0	1	2	0	1	4	0	8	1	0	0	8	1	0	1	1	0	0	1	0	1	0	1	1	13	1	2	1	0	0	1	3
OTU_1721	0	0	0	1	0	0	0	1	0	0	0	0	0	0	0	1	0	0	0	0	0	0	0	0	4	0	0	0	0	0	0	0	0	0	0	0
OTU_1722	0	0	2	0	0	0	4	2	0	0	0	4	7	1	0	0	0	0	0	0	0	3	0	0	0	0	0	0	0	0	0	4	0	0	0	0
OTU_1723	0	0	0	3	1	0	0	1	0	1	3	0	0	1	3	0	0	0	0	1	0	0	0	0	0	0	0	0	0	0	0	0	0	0	0	0
OTU_1724	0	0	0	0	0	0	0	0	0	1	0	0	0	0	0	2	0	0	0	0	0	0	0	0	0	0	0	0	0	1	0	0	0	0	0	16
OTU_1725	0	0	0	1	0	0	0	0	0	0	0	0	0	0	0	0	0	0	0	0	0	0	0	0	0	0	11	0	0	0	10	0	2	0	1	0
OTU_1726	0	0	0	0	0	0	0	0	0	0	0	0	2	0	0	0	0	0	0	1	0	0	0	0	0	0	0	0	0	0	4	0	0	0	0	0
OTU_1727	1	0	0	0	1	0	1	0	1	0	1	2	0	0	0	0	1	1	0	0	0	1	0	8	0	0	0	6	0	1	3	0	0	1	0	1
OTU_1728	0	0	0	3	0	0	0	0	0	0	0	0	0	2	1	0	0	0	0	1	2	1	1	6	1	0	0	0	0	2	0	1	0	0	0	0
OTU_1729	0	5	2	5	1	0	2	0	1	0	0	4	1	0	0	0	0	1	1	1	1	0	0	0	3	3	0	0	5	5	4	0	4	2	3	1
OTU_1730	0	0	2	1	0	0	4	0	0	0	0	0	0	6	0	0	0	0	0	0	1	0	0	0	3	0	0	0	0	2	0	4	0	1	0	2
OTU_1731	0	0	0	0	0	7	0	0	0	0	0	0	0	0	0	0	0	0	0	0	0	0	0	0	0	0	0	0	0	0	0	1	0	0	0	0
OTU_1732	0	0	0	5	0	0	0	0	0	0	0	0	0	0	0	0	0	0	0	0	0	0	0	0	4	7	0	0	0	0	0	0	0	0	0	0
OTU_1733	0	0	6	1	0	0	0	0	0	4	0	0	0	0	1	0	0	0	0	1	3	1	0	0	0	0	0	1	0	0	0	0	0	1	0	0
OTU_1734	9	0	0	1	4	0	6	1	2	1	0	6	1	3	0	1	9	1	0	2	0	0	0	0	0	0	0	0	5	0	0	0	0	1	0	0
OTU_1735	4	0	0	0	0	0	6	0	0	0	0	0	0	0	0	0	0	0	0	0	0	0	10	0	0	0	0	1	1	0	1	1	0	0	0	1
OTU_1736	0	0	0	0	0	0	0	0	0	0	0	0	0	0	3	0	0	0	0	0	0	0	0	0	0	0	0	0	0	0	0	0	0	0	0	0
OTU_1737	0	0	0	0	0	0	0	3	0	0	1	0	0	0	0	0	0	0	0	0	0	0	0	0	0	0	0	0	0	0	0	0	0	0	0	0
OTU_1738	4	0	0	3	1	44	7	1	0	0	0	2	0	1	0	0	0	3	0	0	0	0	1	0	0	0	0	0	0	0	1	0	0	0	0	0
OTU_1739	2	0	0	3	1	0	0	0	0	0	3	0	1	0	2	0	3	0	0	0	0	1	0	0	0	0	0	2	2	0	0	0	0	0	0	1
OTU_1740	1	0	0	3	1	0	0	0	0	0	9	0	0	0	0	0	1	0	0	0	0	0	0	0	0	0	0	0	0	0	1	0	0	1	2	0
OTU_1741	0	0	1	0	0	1	0	0	0	0	0	0	3	0	0	1	0	3	1	2	0	0	0	0	0	0	0	0	0	0	1	0	0	0	0	10
OTU_1742	0	0	0	0	0	0	0	1	0	0	0	0	0	0	0	0	0	0	0	0	0	0	0	1	1	0	0	0	0	0	0	0	0	0	0	0
OTU_1743	0	0	0	0	0	0	1	0	0	1	0	0	0	1	0	1	0	1	0	0	0	0	0	0	0	0	0	0	5	1	1	4	13	0	1	2
OTU_1744	0	6	2	0	0	0	1	0	0	0	0	0	0	0	0	0	0	1	0	0	0	0	0	1	0	0	0	0	4	17	0	0	1	0	0	0
OTU_1745	0	0	0	0	0	0	0	0	1	0	0	0	0	0	0	0	0	1	0	0	0	0	0	0	0	2	0	0	0	0	7	0	0	1	0	0
OTU_1746	0	0	0	1	0	0	0	0	0	0	0	0	1	0	0	1	0	0	4	1	0	0	0	0	0	0	0	0	0	0	0	0	0	0	0	0
OTU_1747	1	0	2	1	2	0	2	3	0	1	4	0	1	0	0	2	0	0	0	6	0	0	0	1	1	0	0	0	3	0	1	1	4	3	1	0
OTU_1748	0	6	3	0	0	0	4	4	0	0	0	7	5	3	0	0	0	0	0	1	0	0	0	0	0	1	0	0	2	0	4	0	0	0	0	0
OTU_1749	0	4	0	9	0	1	0	0	0	0	1	0	8	0	0	0	0	0	0	0	0	0	0	0	1	0	0	4	0	0	4	0	0	0	0	0
OTU_1750	1	0	0	0	0	0	0	0	0	0	0	2	1	0	1	0	1	3	0	0	1	0	0	0	1	0	0	0	1	0	0	0	0	0	0	6
OTU_1751	0	0	0	0	0	0	0	0	0	0	0	0	0	0	0	0	0	0	0	0	0	0	0	0	0	0	0	0	1	0	0	0	0	0	0	0
OTU_1752	0	0	0	1	1	0	0	0	0	0	1	0	1	2	0	0	0	1	0	2	0	0	0	0	0	0	0	0	0	1	0	0	3	0	4	0
OTU_1753	0	0	0	0	0	0	0	0	0	0	0	0	23	0	0	0	0	0	0	0	0	0	0	0	0	1	0	0	0	0	0	0	0	0	0	0
OTU_1754	0	0	0	0	0	3	0	0	4	0	0	5	1	1	0	0	4	0	0	1	0	0	5	2	0	1	0	0	0	12	0	0	1	0	0	0
OTU_1755	0	1	1	1	23	1	0	0	16	0	0	0	0	204	1	0	1	0	0	1	0	3	0	4	1	0	0	0	0	17	0	0	0	0	1	0
OTU_1756	0	0	4	0	2	0	0	0	0	1	0	1	0	0	0	0	0	0	0	0	1	3	0	6	0	0	0	0	0	6	0	0	2	2	1	2
OTU_1757	1	7	1	1	1	4	0	2	0	0	0	0	1	1	0	0	0	1	0	0	0	0	0	0	1	0	0	0	0	2	0	0	1	0	1	0
OTU_1758	0	0	1	0	1	0	0	0	1	0	0	1	0	10	0	0	0	0	0	1	0	0	0	0	0	2	0	0	0	0	0	0	0	0	0	0
OTU_1759	0	3	2	0	0	1	5	0	1	0	0	0	0	1	0	0	0	1	0	2	0	0	0	0	0	0	0	0	4	0	9	0	0	0	0	8
OTU_1760	0	0	0	0	1	0	0	0	0	0	0	0	0	0	0	0	0	0	0	1	0	0	2	0	0	0	0	0	0	2	0	0	0	0	0	14
OTU_1761	2	0	0	5	0	1	3	0	1	0	1	0	1	0	0	0	0	0	0	0	0	0	0	0	0	0	0	0	0	0	0	0	0	0	0	0
OTU_1762	0	0	0	0	1	0	0	0	1	1	1	0	4	0	0	0	0	0	0	1	0	0	1	0	0	0	0	0	0	0	0	0	0	0	0	6
OTU_1763	0	0	0	0	0	0	0	0	3	2	0	5	1	0	0	1	0	0	1	1	1	0	0	1	0	0	0	0	2	0	0	0	0	4	0	2
OTU_1764	0	0	0	0	1	0	3	0	0	0	0	0	1	0	0	0	2	0	2	0	0	0	0	0	1	0	0	0	0	0	2	0	0	0	0	0
OTU_1765	0	0	0	0	0	0	2	0	0	0	0	1	0	0	0	0	0	0	0	7	0	0	0	1	0	0	0	0	0	5	0	0	1	0	0	0
OTU_1766	0	0	0	1	0	0	3	0	0	1	1	0	1	0	2	1	3	2	0	0	2	0	0	0	1	0	0	0	0	0	2	0	0	0	0	0
OTU_1767	1	1	16	1	0	0	0	0	0	0	1	0	1	0	0	0	0	1	0	0	0	0	0	0	0	0	0	0	0	0	0	0	0	0	0	1
OTU_1768	2	0	1	1	0	0	1	2	0	0	0	3	0	3	0	0	1	0	0	0	0	1	0	0	0	0	0	0	0	0	0	0	0	0	0	0
OTU_1769	1	0	0	0	0	0	0	0	0	0	0	0	0	0	0	0	0	0	0	0	0	0	0	0	0	0	0	16	0	0	0	0	0	1	0	0
OTU_1770	1	2	0	0	0	0	0	0	0	0	0	0	3	0	6	0	0	0	0	0	0	0	0	0	0	0	0	0	0	0	1	0	0	0	0	0
OTU_1771	0	0	0	1	0	0	0	0	2	0	0	0	0	0	0	1	5	0	0	0	1	0	0	0	0	0	0	0	0	0	10	2	0	0	0	0
OTU_1772	0	0	0	0	0	0	0	0	0	0	0	5	0	0	0	0	1	0	0	0	2	0	0	0	0	0	0	0	0	2	0	0	0	0	1	0
OTU_1773	1	0	0	0	4	1	4	1	1	3	0	0	2	2	3	0	4	1	4	1	0	0	2	1	1	1	0	0	0	5	5	0	0	1	1	3
OTU_1774	0	0	0	4	0	0	3	9	2	0	0	0	0	0	3	0	0	0	0	0	0	7	5	0	0	0	0	0	0	0	0	0	0	1	1	3
OTU_1775	0	3	0	0	3	1	4	0	1	1	1	0	1	1	0	0	4	0	0	1	0	0	0	0	0	1	0	0	3	1	0	0	0	0	2	1
OTU_1776	4	0	0	0	0	0	8	0	0	0	0	0	5	5	0	0	0	0	0	0	0	7	0	0	0	0	0	0	0	0	0	0	0	0	0	0
OTU_1777	2	1	0	0	0	4	0	0	5	0	0	0	1	2	3	1	0	0	0	0	0	0	0	0	0	0	0	0	0	0	0	0	0	0	0	0
OTU_1778	0	0	0	0	0	0	12	1	0	0	0	0	1	0	7	0	0	0	0	0	0	0	1	0	0	0	0	0	0	0	0	0	0	0	0	0
OTU_1779	0	0	0	0	0	0	0	0	0	0	0	0	0	0	0	0	0	0	0	0	0	0	0	1	0	0	0	0	1	22	0	0	4	0	1	0
OTU_1780	0	0	0	0	0	5	0	0	0	0	2	0	11	0	0	0	0	0	0	0	0	0	0	0	0	1	0	1	0	0	0	0	0	0	0	0
OTU_1781	0	0	0	0	0	0	0	0	0	2	1	0	0	0	0	0	0	0	0	0	0	0	0	0	0	0	0	0	39	0	1	0	0	0	0	0
OTU_1782	0	0	0	0	0	0	7	0	0	0	0	0	0	0	0	0	0	0	1	0	0	0	0	1	5	0	0	0	0	0	0	0	2	0	0	0
OTU_1783	0	0	0	0	1	0	0	0	0	0	0	0	0	0	0	0	0	0	0	0	0	0	1	0	0	0	0	0	0	0	0	0	4	12	0	0
OTU_1784	0	0	0	0	0	0	0	0	0	0	0	0	0	0	0	5	0	0	0	2	0	0	0	0	0	0	0	0	0	0	0	1	0	0	0	0
OTU_1785	12	0	1	0	1	0	0	0	0	0	0	0	0	0	0	0	0	3	0	4	0	0	0	2	0	0	0	0	0	1	0	0	0	0	0	18
OTU_1786	0	0	0	2	3	0	3	0	0	0	0	0	0	0	0	0	0	0	0	0	0	0	0	0	0	0	0	0	0	0	0	0	0	0	0	0
OTU_1787	0	0	0	5	0	0	0	0	0	0	2	0	0	0	0	1	1	0	0	0	0	0	2	0	0	0	0	0	0	0	0	0	0	0	0	4
OTU_1788	1	0	1	4	2	2	1	4	1	1	0	1	3	1	0	2	2	3	0	1	0	1	2	0	4	1	1	0	3	2	5	8	4	1	0	4
OTU_1789	0	0	0	0	2	0	0	0	0	0	0	0	1	0	0	0	0	1	0	2	0	0	0	0	0	0	0	0	0	0	0	0	0	0	0	41
OTU_1790	0	0	0	0	0	0	0	0	0	0	0	0	0	0	12	5	0	5	0	0	0	0	0	0	0	0	0	0	0	0	0	0	0	2	0	0
OTU_1791	0	0	0	0	1	0	8	2	1	0	0	0	7	0	0	1	2	0	1	4	0	0	0	0	0	0	0	0	0	0	2	0	0	0	0	0
OTU_1792	0	0	0	0	2	0	0	0	0	0	0	0	0	0	0	0	0	0	0	0	0	14	0	0	0	0	0	0	0	0	0	0	0	0	0	0
OTU_1793	0	3	0	1	0	0	0	1	1	0	3	0	4	4	0	0	1	0	1	1	0	0	0	0	0	0	0	0	2	2	0	0	1	0	3	0
OTU_1794	0	0	0	2	1	0	0	2	4	0	0	1	0	0	3	0	8	0	2	0	0	3	0	0	0	0	0	0	0	0	0	0	9	0	0	0
OTU_1795	0	0	0	0	0	0	0	0	0	0	0	0	23	0	0	0	0	0	0	0	0	0	0	0	0	0	0	0	0	0	0	0	0	0	0	0
OTU_1796	0	0	0	0	0	11	0	0	0	0	0	0	0	0	0	0	0	0	0	0	0	0	0	0	0	0	0	0	0	0	0	0	0	0	0	0
OTU_1797	0	0	0	0	0	0	0	17	22	0	0	0	0	0	0	0	1	0	1	0	0	0	0	0	1	0	0	0	0	0	0	0	0	0	0	0
OTU_1798	1	0	0	0	0	1	0	0	0	2	2	0	0	0	0	1	0	0	0	0	0	0	0	0	0	0	0	19	1	0	0	0	0	0	1	0
OTU_1799	0	0	0	0	0	0	0	0	1	1	1	1	0	0	0	0	3	0	5	0	0	0	0	0	0	0	0	4	0	0	0	0	1	0	0	0
OTU_1800	0	0	0	0	1	0	0	0	0	0	0	0	0	0	0	0	0	1	0	0	0	1	0	0	0	0	2	0	2	1	0	0	0	0	0	5
OTU_1801	0	0	25	0	0	2	0	0	0	0	0	0	0	6	0	0	0	0	0	0	0	0	0	0	0	0	0	0	0	0	0	0	0	0	0	0
OTU_1802	0	0	0	0	0	0	1	0	3	0	1	0	0	0	0	0	0	0	0	0	0	0	0	0	0	2	0	3	0	0	0	1	1	0	0	0
OTU_1803	0	0	0	0	0	0	0	0	0	0	0	0	0	0	0	0	0	0	0	1	0	0	1	0	0	0	5	0	0	0	0	0	0	0	0	0
OTU_1804	0	0	0	0	0	2	0	0	0	0	0	0	0	0	0	0	0	0	0	0	0	0	0	0	0	0	0	0	0	0	0	0	0	0	0	0
OTU_1805	0	0	0	0	0	1	1	0	0	0	0	0	0	0	0	0	0	0	0	1	0	0	0	0	0	0	0	0	0	0	0	0	0	0	0	0
OTU_1806	0	0	0	0	1	0	0	13	0	0	0	0	2	0	86	177	1	0	0	0	0	0	1	0	1	0	0	0	0	0	0	1	0	1	2	0
OTU_1807	0	0	0	0	0	0	0	0	0	1	0	14	1	1	0	0	4	5	1	0	0	0	0	0	0	0	0	0	0	0	0	0	0	0	0	0
OTU_1808	0	0	1	0	0	0	0	1	0	0	0	1	1	1	23	0	0	2	0	1	0	0	0	0	1	0	0	3	0	0	3	0	1	0	2	0
OTU_1809	0	0	0	0	1	0	0	0	0	0	0	0	0	4	0	0	0	10	0	0	0	0	0	0	0	0	0	0	0	0	0	0	0	0	0	1
OTU_1810	0	0	0	0	0	0	1	0	0	0	0	0	1	0	0	3	2	3	0	0	0	0	0	0	0	0	0	0	1	0	11	7	0	0	0	0
OTU_1811	0	0	0	13	1	0	0	3	0	0	1	0	0	1	0	0	0	0	0	0	0	1	1	0	0	0	0	0	0	0	0	1	0	0	2	0
OTU_1812	0	0	0	0	0	0	0	0	1	0	0	1	0	0	0	1	0	0	0	0	0	0	0	0	0	1	0	0	1	0	0	0	0	0	0	0
OTU_1813	0	0	0	0	0	0	0	1	0	0	0	0	0	4	1	0	0	0	0	0	0	0	1	0	0	0	0	0	2	0	0	0	0	0	0	0
OTU_1814	6	0	0	0	0	0	1	0	0	0	0	1	2	0	0	0	1	1	1	0	0	0	0	0	0	0	0	1	5	0	0	0	0	1	0	0
OTU_1815	0	0	0	0	0	0	0	0	0	0	0	4	3	0	0	0	1	1	0	0	0	0	1	1	0	1	0	0	2	0	0	0	0	3	2	2
OTU_1816	3	0	0	0	0	0	0	5	0	0	3	0	1	0	0	1	0	1	0	1	0	0	0	0	2	0	0	4	0	0	0	0	0	0	0	2
OTU_1817	0	0	0	0	0	6	0	0	0	0	0	0	0	0	0	1	0	0	0	0	11	0	0	0	0	0	0	0	0	0	0	0	0	1	0	0
OTU_1818	1	0	0	0	0	0	1	0	0	0	0	2	2	0	0	0	0	0	0	0	0	0	0	0	0	0	1	0	1	0	1	0	0	1	0	0
OTU_1819	0	0	0	0	0	0	1	0	1	0	0	1	0	0	0	1	0	0	0	0	0	0	0	0	0	0	0	0	0	0	0	1	0	0	0	0
OTU_1820	0	0	0	4	0	0	0	0	0	0	0	3	0	0	0	8	0	0	1	0	0	0	0	0	0	0	0	2	0	0	0	0	1	0	0	1
OTU_1821	1	0	0	1	0	0	0	2	1	0	3	1	1	0	0	1	0	0	0	1	0	0	0	0	1	0	0	0	1	0	0	1	1	0	2	0
OTU_1822	0	0	4	5	13	1	1	3	1	1	0	2	1	4	0	4	1	0	1	0	1	2	0	4	0	0	0	0	3	0	0	0	0	0	0	2
OTU_1823	15	0	0	0	0	0	0	0	1	0	1	0	1	0	0	0	0	0	0	1	0	0	0	0	0	0	0	0	0	0	0	0	0	0	0	0
OTU_1824	23	0	1	27	1	0	12	2	0	9	4	0	4	0	0	16	2	9	0	3	3	2	3	33	5	0	0	0	6	0	1	5	2	1	1	3
OTU_1825	0	0	0	0	0	0	0	0	0	0	0	0	0	0	0	0	0	0	0	0	0	17	0	0	0	0	0	0	0	0	0	0	0	0	0	2
OTU_1826	0	0	1	1	0	0	3	0	0	0	0	0	0	0	11	0	0	0	0	1	0	0	0	1	0	0	0	0	1	0	0	0	0	0	0	0
OTU_1827	0	0	0	0	23	0	0	0	0	0	0	0	0	0	0	0	1	2	0	1	0	3	1	0	0	0	0	0	1	0	1	0	0	0	0	3
OTU_1828	0	1	0	55	0	0	0	0	0	0	0	0	0	0	0	0	0	0	0	0	0	0	1	0	0	0	0	0	0	0	0	3	0	0	0	0
OTU_1829	1	0	0	1	0	0	0	0	0	0	0	0	0	0	0	0	0	0	0	0	0	0	14	0	0	0	0	0	0	0	0	0	0	0	1	0
OTU_1830	0	0	0	0	0	0	0	3	0	0	0	0	0	0	0	0	0	0	0	0	0	0	0	2	6	0	0	0	0	0	0	0	0	0	0	0
OTU_1831	0	0	0	0	1	0	0	0	0	3	7	1	1	0	0	0	0	0	0	0	4	0	0	0	3	0	0	0	0	0	0	0	2	0	0	0
OTU_1832	1	0	0	0	0	1	1	0	1	0	0	0	0	0	1	0	0	0	0	1	0	0	2	3	0	1	0	0	2	0	0	0	1	0	1	0
OTU_1833	3	0	0	0	0	0	0	1	1	1	0	0	1	0	0	1	3	0	1	0	0	0	2	0	0	0	0	1	0	1	3	2	1	1	0	0
OTU_1834	0	0	0	1	0	0	0	0	0	8	0	0	0	0	0	0	0	1	0	0	1	0	0	0	0	0	0	0	11	0	0	0	0	0	0	0
OTU_1835	0	0	0	0	0	0	2	0	0	0	0	0	0	0	0	0	0	0	0	2	0	0	1	0	0	0	0	0	4	0	1	0	3	0	0	2
OTU_1836	0	0	0	0	0	0	0	0	0	0	1	0	3	0	0	0	0	0	0	0	0	0	0	0	0	0	0	0	1	0	13	0	0	0	0	0
OTU_1837	0	0	0	0	0	0	0	0	0	0	0	0	0	0	0	0	0	0	0	0	0	0	0	0	0	0	0	0	0	0	0	0	0	26	0	0
OTU_1838	0	0	0	0	0	0	1	0	0	0	0	9	0	0	0	0	0	0	1	0	0	0	2	0	0	0	0	0	4	0	0	1	0	0	0	0
OTU_1839	0	0	0	0	0	0	1	2	0	0	0	0	1	0	0	0	0	0	0	0	0	0	0	0	36	0	0	0	0	0	0	0	0	0	0	0
OTU_1840	0	0	0	0	0	4	0	0	0	0	0	0	0	1	1	0	0	0	0	0	0	0	0	0	0	0	0	0	1	0	1	0	4	0	3	1
OTU_1841	0	0	0	0	0	0	0	0	0	0	0	0	0	0	0	0	0	0	0	3	2	0	0	0	0	0	0	0	0	0	1	0	0	0	0	0
OTU_1842	0	0	0	0	0	0	0	0	0	0	0	0	0	0	0	0	0	0	0	0	0	0	0	0	2	0	0	0	0	0	0	0	0	0	0	0
OTU_1843	0	0	0	0	0	0	0	0	0	0	0	0	0	0	2	0	0	0	0	0	0	0	0	0	0	0	11	0	0	1	0	0	0	0	0	0
OTU_1844	0	0	0	0	0	0	0	0	0	0	0	0	1	0	0	0	0	0	0	0	0	0	0	0	0	0	0	0	0	0	0	0	0	0	0	0
OTU_1845	0	0	0	1	0	0	0	0	0	0	1	0	0	0	1	0	0	2	5	0	0	0	1	0	0	0	0	0	5	0	0	0	0	1	0	0
OTU_1846	0	0	0	2	0	0	0	0	0	0	0	0	0	0	0	0	0	0	0	0	0	0	0	0	0	0	0	0	0	0	0	14	3	0	0	0
OTU_1847	0	6	0	8	0	1	0	0	0	0	0	0	0	0	0	0	1	0	0	1	0	0	1	0	0	0	0	0	0	0	0	0	0	0	3	0
OTU_1848	0	0	0	1	1	0	2	0	0	0	1	0	0	0	0	0	1	0	0	0	0	0	0	0	0	0	0	0	0	0	0	0	0	0	0	0
OTU_1849	0	0	0	0	0	1	0	0	0	0	0	0	0	0	0	0	0	0	0	1	1	0	0	0	0	0	0	0	0	0	0	6	0	19	0	0
OTU_1850	0	0	0	0	0	0	0	0	0	0	0	0	3	0	0	0	0	0	0	0	0	4	0	0	0	0	0	0	2	0	1	3	0	0	0	0
OTU_1851	0	0	0	0	0	0	0	0	0	0	0	10	0	0	8	10	1	1	0	0	0	0	1	0	0	0	0	0	1	0	8	0	0	0	1	2
OTU_1852	0	0	0	11	0	0	0	1	0	0	0	1	0	0	0	0	4	0	3	0	1	0	0	0	0	0	0	0	0	0	0	3	0	0	0	0
OTU_1853	6	2	1	0	1	7	0	2	0	0	0	3	0	0	1	0	0	0	0	1	0	0	1	0	0	1	0	0	0	3	0	0	1	0	2	0
OTU_1854	0	0	0	0	0	0	0	0	1	0	0	0	2	0	0	0	0	0	0	0	0	0	0	0	0	35	0	0	0	0	0	0	0	0	0	0
OTU_1855	0	0	0	0	0	0	0	0	0	0	0	0	1	0	0	0	0	0	0	0	0	0	0	0	0	0	0	0	0	0	0	0	0	0	0	0
OTU_1856	0	0	1	0	0	3	2	1	0	0	2	0	1	8	9	0	4	0	0	0	0	0	0	0	0	0	0	0	1	3	1	0	0	0	0	2
OTU_1857	0	0	0	1	0	0	0	0	0	0	0	0	0	0	0	0	0	0	0	1	0	0	4	1	0	0	0	0	0	1	2	0	12	0	1	0
OTU_1858	0	1	0	0	0	0	0	0	0	0	0	5	4	1	0	2	1	0	1	0	0	0	0	0	0	0	0	0	1	0	0	0	0	0	0	0
OTU_1859	0	0	0	0	1	0	0	1	0	0	1	0	0	0	0	1	1	0	0	0	0	1	12	0	1	4	0	2	3	0	3	0	13	3	5	1
OTU_1860	0	1	1	0	0	2	8	1	0	0	0	0	0	0	0	0	0	0	0	0	0	0	0	0	0	0	0	0	0	0	0	0	0	0	0	0
OTU_1861	0	0	0	0	0	0	0	0	0	1	0	0	0	0	0	0	0	15	0	0	0	0	0	2	0	0	0	0	3	0	2	0	0	0	0	1
OTU_1862	0	0	0	0	0	0	0	0	0	0	0	0	0	0	0	0	0	4	0	0	0	0	0	0	2	0	0	0	0	0	0	0	0	0	0	2
OTU_1863	0	0	0	0	0	0	0	0	0	2	0	0	0	0	0	0	0	25	0	0	0	0	0	0	0	0	0	0	0	0	1	0	0	0	0	0
OTU_1864	1	0	0	0	1	0	0	0	3	0	2	1	0	0	0	0	4	0	1	0	0	0	0	0	0	0	0	9	0	0	0	0	0	0	0	0
OTU_1865	0	1	0	1	3	1	0	0	0	0	0	0	0	0	0	0	0	0	0	0	0	0	0	0	0	0	0	0	1	0	0	0	0	0	0	0
OTU_1866	0	0	0	0	1	1	0	0	5	2	0	0	0	0	1	0	0	0	0	0	0	0	0	0	0	0	0	0	0	0	0	0	1	0	0	0
OTU_1867	0	0	0	0	0	0	0	0	0	1	0	0	3	1	0	1	0	1	0	0	0	0	0	1	2	1	0	0	0	0	1	0	0	1	0	2
OTU_1868	2	4	0	0	0	0	0	0	0	0	0	11	0	0	0	0	1	0	1	0	0	0	0	0	0	0	0	0	0	0	0	0	0	0	0	0
OTU_1869	0	0	1	0	0	6	0	0	0	0	1	0	0	0	0	0	0	0	0	0	2	0	0	0	0	0	0	0	0	0	0	0	0	1	0	0
OTU_1870	0	0	0	0	0	0	0	0	1	0	0	0	0	0	0	0	0	0	0	0	0	0	1	0	0	0	0	0	0	0	2	0	1	0	1	0
OTU_1871	2	0	0	0	0	0	0	0	0	0	39	0	0	0	0	0	0	0	0	0	0	0	1	0	0	0	0	0	0	0	0	0	0	0	0	0
OTU_1872	0	0	0	1	0	0	0	0	0	0	0	0	0	0	0	16	0	0	0	0	1	0	0	0	0	0	0	0	0	0	0	1	0	0	1	0
OTU_1873	0	0	0	0	5	0	0	0	0	1	0	0	0	0	0	0	2	0	0	0	0	0	0	0	0	0	0	0	1	4	0	0	0	0	0	0
OTU_1874	0	0	0	0	0	0	0	1	0	0	0	0	0	0	0	0	0	0	0	0	0	0	0	0	0	1	0	0	0	0	0	0	0	0	0	0
OTU_1875	0	0	0	0	1	0	1	1	2	0	0	0	0	0	0	0	1	0	0	0	0	0	0	0	3	0	0	0	1	0	1	0	2	0	2	1
OTU_1876	0	1	1	0	0	0	0	0	0	0	0	0	0	18	0	0	0	0	0	0	0	0	0	0	0	0	0	0	0	0	0	0	0	0	0	0
OTU_1877	0	0	0	0	0	0	0	0	0	0	0	0	0	0	0	0	0	0	0	0	0	0	2	0	0	0	0	0	0	0	2	0	0	0	0	0
OTU_1878	0	0	0	0	0	0	1	0	0	0	0	0	12	0	0	0	1	27	0	0	0	0	0	0	0	0	0	0	1	1	0	0	0	0	0	1
OTU_1879	1	0	0	0	0	0	3	1	0	0	1	0	1	0	0	0	0	0	0	0	0	0	0	0	0	0	0	0	0	0	6	9	0	0	0	0
OTU_1880	0	0	0	0	0	0	0	0	0	0	0	0	0	0	0	0	0	0	0	0	0	0	0	0	0	0	21	0	0	0	0	0	0	0	0	0
OTU_1881	0	0	0	1	0	0	1	1	0	0	0	0	0	0	0	0	0	0	0	1	0	0	2	0	1	0	0	0	0	0	2	0	3	3	1	1
OTU_1882	0	14	0	1	1	10	0	0	3	0	0	1	0	162	1	0	0	0	0	0	1	0	1	0	0	1	0	0	2	0	0	0	0	21	1	0
OTU_1883	0	0	0	0	0	0	0	0	0	0	0	0	0	0	0	0	0	0	0	0	0	0	0	0	0	0	0	0	0	0	0	0	0	0	0	0
OTU_1884	1	1	0	0	0	2	0	4	1	0	1	0	1	0	0	0	0	0	0	0	0	0	2	1	6	0	0	0	2	0	0	1	0	0	0	0
OTU_1885	0	1	0	2	1	0	8	3	0	2	5	1	4	1	1	2	2	0	0	1	0	0	0	0	0	0	0	1	1	0	1	0	9	2	1	0
OTU_1886	2	0	0	2	1	0	0	0	0	1	16	0	0	0	0	0	1	0	0	0	0	0	0	0	0	0	0	0	1	0	0	0	0	0	0	0
OTU_1887	0	0	0	0	0	0	1	0	0	0	0	0	2	0	1	0	0	1	1	0	0	0	0	0	0	0	0	0	1	0	2	0	0	0	0	0
OTU_1888	0	0	0	0	0	0	0	0	0	0	0	0	0	0	0	0	0	4	0	0	0	0	1	0	0	0	3	0	0	0	1	0	0	14	0	0
OTU_1889	0	1	1	0	0	0	0	0	2	0	0	0	1	35	2	0	0	0	0	0	0	0	0	0	0	2	0	0	0	0	0	0	0	0	0	0
OTU_1890	0	0	0	1	0	0	0	0	1	0	0	0	0	0	0	0	0	0	0	0	0	0	0	0	0	0	0	0	0	0	0	17	0	0	0	0
OTU_1891	0	0	0	0	0	0	0	0	0	0	0	0	0	0	0	1	0	0	0	0	0	0	0	0	0	0	0	0	1	0	7	7	0	0	0	0
OTU_1892	0	0	0	0	0	2	0	0	0	0	0	0	1	0	0	2	0	1	0	0	1	0	0	0	0	0	0	0	0	0	1	0	0	0	0	0
OTU_1893	1	0	0	0	0	0	1	0	2	0	0	1	0	0	1	0	0	2	0	2	0	4	2	0	0	0	0	0	0	0	2	0	0	0	0	0
OTU_1894	0	0	0	0	1	0	2	0	0	1	0	0	0	0	0	0	0	0	0	0	0	0	0	0	0	0	0	1	1	0	3	1	0	0	0	0
OTU_1895	0	0	0	0	0	0	9	0	0	0	0	0	3	0	0	0	15	2	0	0	0	0	0	0	2	0	0	3	0	0	2	1	0	0	2	0
OTU_1896	2	5	0	1	0	0	0	1	0	2	1	1	1	0	0	0	0	2	4	4	0	2	1	2	6	1	0	0	1	57	17	9	2	4	2	0
OTU_1897	0	0	0	0	0	3	1	0	1	0	0	0	0	0	0	0	2	0	0	0	0	0	0	0	0	0	0	0	0	0	0	0	1	0	0	0
OTU_1898	0	0	0	0	0	23	0	0	0	0	0	0	0	0	0	0	0	0	0	0	0	0	0	0	0	0	0	0	0	0	0	0	0	0	0	0
OTU_1899	0	8	0	0	0	0	0	0	2	0	3	0	0	0	0	1	16	0	0	0	0	0	0	0	0	0	0	0	0	0	0	0	0	1	0	0
OTU_1900	0	0	0	0	0	0	0	0	0	0	0	0	0	0	0	0	0	0	0	0	0	0	0	0	0	0	0	0	0	0	1	0	0	0	0	0
OTU_1901	1	0	0	0	2	0	0	0	3	0	0	1	0	0	0	1	14	0	3	0	0	0	0	0	0	0	0	0	0	0	0	0	0	1	1	0
OTU_1902	0	0	0	8	0	0	0	0	24	0	0	0	0	0	4	5	0	2	0	0	0	0	1	0	0	0	0	0	1	0	0	2	0	0	0	0
OTU_1903	0	0	0	0	0	0	3	0	0	0	2	1	3	0	0	0	0	0	0	0	0	0	0	0	1	0	0	0	0	0	1	0	0	0	0	1
OTU_1904	1	0	0	0	0	0	0	0	0	0	0	0	0	0	0	0	0	0	0	0	0	0	1	0	0	0	0	0	0	0	0	0	0	0	0	0
OTU_1905	1	4	1	5	1	1	1	0	0	0	10	0	1	0	0	0	0	1	0	0	0	0	1	0	6	0	0	0	0	0	2	0	0	0	0	0
OTU_1906	0	0	0	0	0	0	0	0	0	0	0	0	1	0	0	0	0	0	0	0	0	0	0	2	0	1	0	0	3	0	1	1	0	1	0	0
OTU_1907	0	21	0	0	0	0	0	0	0	0	0	0	0	1	0	0	1	0	1	0	0	0	0	0	0	0	0	0	0	0	0	0	0	0	0	0
OTU_1908	0	0	0	0	0	0	0	0	0	0	3	0	0	0	0	0	0	0	0	0	0	0	0	0	0	0	0	20	0	0	0	0	0	0	0	0
OTU_1909	0	0	0	0	0	0	0	0	0	0	0	0	0	0	0	0	0	0	0	0	0	0	0	2	1	0	0	0	1	0	0	0	0	1	0	0
OTU_1910	0	0	0	0	7	0	0	0	0	0	0	0	0	0	0	0	0	0	0	0	0	0	0	6	4	0	0	0	0	0	0	0	0	1	0	1
OTU_1911	0	0	0	2	3	0	2	0	0	1	0	0	0	0	0	0	0	0	0	1	0	0	0	1	0	0	0	0	0	0	0	0	0	3	4	0
OTU_1912	0	0	0	0	0	0	0	0	0	0	0	0	0	0	0	0	0	0	0	2	0	0	1	0	1	1	0	2	0	2	0	0	8	2	0	0
OTU_1913	0	0	1	0	0	1	0	0	0	0	0	0	0	0	0	0	0	0	0	0	0	0	0	0	0	0	0	0	6	0	0	0	0	0	0	0
OTU_1914	0	0	0	1	0	0	0	0	1	0	0	2	0	0	0	1	0	0	0	0	0	1	0	0	1	1	1	0	0	1	1	1	3	2	0	1
OTU_1915	0	0	0	18	0	1	0	0	0	0	0	0	0	0	0	0	0	0	0	0	0	0	0	0	0	0	0	0	0	0	0	0	0	0	0	0
OTU_1916	0	1	0	0	1	0	4	2	0	0	2	0	0	1	0	1	0	0	0	0	0	0	0	0	0	0	0	0	0	0	0	1	0	0	0	0
OTU_1917	0	0	0	0	5	0	0	0	38	0	0	3	0	0	0	0	1	0	0	0	0	0	0	0	0	0	0	0	0	0	0	0	0	0	0	0
OTU_1918	0	0	0	0	0	4	1	1	0	0	0	0	0	0	0	0	0	0	0	20	0	0	0	6	0	0	0	0	0	0	0	0	0	1	0	0
OTU_1919	4	0	0	0	1	0	0	0	0	0	0	1	1	0	0	1	3	0	2	0	0	0	0	0	0	1	0	0	0	0	1	0	1	0	1	0
OTU_1920	3	0	1	0	1	0	0	0	1	0	0	0	0	0	0	0	2	0	0	0	0	0	0	0	0	0	0	0	0	0	0	1	0	1	1	0
OTU_1921	2	0	1	1	0	5	0	0	0	1	0	0	0	1	0	0	0	0	0	0	0	0	2	0	0	0	0	0	0	0	0	0	0	0	0	0
OTU_1922	2	0	0	0	0	0	1	0	1	1	0	0	1	0	0	0	0	0	6	0	0	0	0	0	0	1	0	1	1	0	0	2	0	0	1	0
OTU_1923	5	0	0	3	3	1	0	1	3	1	0	1	1	1	1	0	0	0	0	0	0	0	1	0	1	1	1	0	0	0	0	0	1	0	0	0
OTU_1924	0	0	0	0	0	0	0	0	0	0	0	0	0	0	0	0	0	0	0	0	0	0	0	0	0	0	0	1	1	0	1	0	0	0	1	0
OTU_1925	2	0	8	0	0	0	1	0	0	0	0	0	0	1	0	0	0	0	0	0	0	0	0	0	1	0	0	0	0	0	0	1	0	0	0	0
OTU_1926	0	0	0	0	0	2	0	0	0	0	0	0	0	1	0	3	0	0	0	0	0	0	0	0	0	0	0	0	0	1	0	9	6	23	0	0
OTU_1927	2	0	0	3	0	0	2	0	1	0	1	0	8	0	0	0	0	0	0	0	0	0	0	0	0	0	0	0	0	0	0	0	0	2	0	1
OTU_1928	1	2	1	1	0	5	0	1	0	0	0	0	0	0	0	0	0	0	0	0	0	0	0	0	0	0	0	0	1	0	0	0	0	0	0	0
OTU_1929	0	0	0	0	0	0	0	0	0	0	0	0	0	0	14	0	0	0	0	0	0	0	0	0	0	0	0	0	0	0	0	0	0	0	2	0
OTU_1930	0	0	2	3	0	0	0	8	3	0	0	0	1	0	0	0	0	0	0	0	0	0	0	0	0	0	0	0	0	0	0	0	0	0	1	0
OTU_1931	1	0	0	0	1	0	0	3	0	1	2	0	2	1	2	1	1	0	0	0	0	1	0	1	2	0	0	0	0	0	0	0	1	1	1	0
OTU_1932	0	0	0	0	0	0	0	0	0	0	0	0	1	0	0	0	0	0	0	0	0	0	0	0	0	1	0	0	0	0	1	0	7	0	0	0
OTU_1933	0	0	0	0	0	0	0	0	0	0	0	0	0	0	0	0	0	0	0	0	0	0	0	0	0	0	0	0	1	0	14	0	0	0	0	0
OTU_1934	0	0	0	0	6	0	11	0	0	0	0	0	0	0	0	0	0	1	0	0	0	0	0	0	0	0	0	0	1	0	0	0	1	1	0	0
OTU_1935	0	0	0	0	1	0	0	0	0	0	0	0	0	0	2	1	1	0	0	0	0	0	0	4	0	0	0	0	0	0	0	0	0	0	0	0
OTU_1936	0	0	0	0	0	0	0	0	0	0	0	0	0	0	0	0	0	0	0	1	0	0	0	0	0	0	0	0	0	0	1	0	0	0	0	0
OTU_1937	0	0	0	0	0	12	0	0	0	0	0	32	0	1	0	4	8	5	3	0	0	0	0	0	0	0	0	0	0	1	0	0	0	0	0	0
OTU_1938	1	0	0	0	0	0	0	0	1	0	5	10	0	0	0	1	2	0	1	0	0	0	0	0	0	0	0	0	1	0	0	1	0	0	0	0
OTU_1939	0	0	18	0	0	2	0	0	0	0	0	0	0	28	0	0	0	0	0	2	0	0	1	0	0	0	0	0	0	0	0	0	0	0	0	0
OTU_1940	0	0	0	0	0	0	0	21	0	1	0	0	0	0	0	0	0	0	0	0	0	0	0	0	0	0	0	0	0	0	0	0	0	0	0	0
OTU_1941	0	0	0	1	0	0	0	1	1	0	0	0	0	0	0	0	0	0	0	0	3	0	0	0	3	0	0	0	1	1	0	7	5	1	0	0
OTU_1942	0	0	5	0	2	2	0	0	1	0	0	1	0	0	1	0	1	0	0	0	0	0	0	0	2	0	0	0	0	0	0	0	0	1	3	0
OTU_1943	0	4	2	0	0	4	3	0	1	0	0	0	0	0	0	0	0	0	0	0	0	0	0	0	0	0	1	0	0	0	0	0	0	0	0	0
OTU_1944	0	0	0	0	0	0	0	0	0	0	0	0	1	0	0	0	0	0	0	0	0	0	0	0	0	0	0	0	0	0	0	0	0	0	0	0
OTU_1945	1	0	0	0	0	0	1	1	0	0	1	0	1	0	0	0	0	0	0	0	0	0	0	0	0	0	0	0	2	1	0	0	1	0	1	0
OTU_1946	0	0	0	3	0	0	1	0	0	4	0	0	0	0	3	0	0	0	0	0	0	0	0	0	0	0	0	0	1	0	1	0	0	0	0	0
OTU_1947	1	1	0	1	0	15	0	1	0	0	0	0	0	1	0	0	0	0	0	0	0	0	0	0	0	0	0	0	0	0	0	0	0	0	0	0
OTU_1948	2	3	0	0	0	0	2	0	1	0	0	0	7	0	0	1	0	0	0	1	0	0	0	0	0	0	0	0	0	0	0	0	0	0	0	0
OTU_1949	0	0	0	0	0	0	0	0	0	0	0	0	5	0	0	1	7	0	0	0	0	0	1	0	0	1	0	0	0	0	0	2	0	1	0	0
OTU_1950	1	0	0	0	1	0	0	0	1	0	2	0	0	0	0	0	0	0	0	1	0	1	0	0	0	0	0	0	0	0	0	1	0	0	0	0
OTU_1951	1	0	0	0	0	0	0	0	2	2	2	0	1	0	0	0	3	0	0	0	0	0	0	0	1	0	0	0	0	0	0	3	0	0	0	1
OTU_1952	0	0	20	0	0	1	0	0	0	0	0	0	0	9	0	0	0	0	0	0	0	0	0	0	0	0	0	0	0	0	0	0	0	0	0	0
OTU_1953	2	0	0	0	0	0	0	0	1	0	0	0	0	0	4	0	5	0	0	0	0	0	0	1	0	0	0	0	0	0	0	0	1	3	0	1
OTU_1954	0	0	0	0	0	0	0	1	0	0	0	0	0	0	0	3	0	0	0	0	0	0	0	0	0	0	0	0	10	0	0	0	0	0	0	0
OTU_1955	1	0	0	0	0	0	1	0	0	1	2	5	1	0	0	0	1	10	0	0	0	0	0	0	0	0	0	0	0	0	1	0	1	0	0	0
OTU_1956	0	0	0	1	0	4	0	0	0	0	0	0	0	0	0	2	0	9	0	0	0	0	0	0	0	0	0	0	1	0	0	0	0	0	0	0
OTU_1957	0	0	0	2	0	0	1	0	0	0	0	0	0	0	0	0	1	0	0	0	0	0	0	0	0	0	0	0	0	0	0	1	0	0	0	0
OTU_1958	0	3	0	1	2	3	0	0	0	0	1	0	0	5	0	0	0	1	0	0	0	0	2	0	0	0	0	0	0	0	1	0	0	0	1	0
OTU_1959	0	0	0	2	0	0	1	0	0	0	3	4	1	1	0	0	1	1	1	1	0	4	0	0	0	0	0	0	1	0	1	0	0	0	0	0
OTU_1960	0	0	1	0	0	0	7	0	0	0	0	0	1	0	0	4	0	1	1	0	0	0	0	0	0	0	0	0	0	0	0	1	1	0	0	0
OTU_1961	0	0	0	0	0	0	1	0	0	0	0	0	0	0	0	2	0	0	0	0	0	0	0	0	0	0	0	0	0	0	0	0	0	0	0	0
OTU_1962	0	0	0	0	0	0	0	0	1	0	0	1	0	0	0	0	2	0	1	0	0	0	0	0	0	0	0	0	0	0	9	0	0	0	0	0
OTU_1963	0	0	0	0	0	0	0	30	0	0	0	0	0	0	0	0	0	0	0	0	0	0	0	3	0	0	0	0	0	0	0	0	0	0	0	0
OTU_1964	1	0	0	0	0	0	0	0	0	0	1	0	0	2	0	0	0	5	0	0	0	0	1	0	0	0	0	0	0	0	0	1	0	0	0	0
OTU_1965	1	0	0	5	0	0	0	0	4	0	0	0	30	0	0	0	20	2	1	0	0	0	1	0	0	0	0	0	0	0	0	0	0	0	1	0
OTU_1966	0	2	1	1	0	0	2	2	1	0	0	1	0	5	2	0	0	0	0	0	0	0	0	0	2	6	0	2	0	0	3	1	0	0	1	0
OTU_1967	0	0	0	0	0	0	0	2	1	0	0	0	2	0	0	0	0	0	0	0	0	0	0	0	0	22	0	0	0	0	0	1	0	0	0	0
OTU_1968	1	0	0	0	0	0	1	0	0	0	0	0	6	0	0	0	0	0	0	0	0	0	0	0	0	0	0	0	0	0	0	0	0	2	0	1
OTU_1969	0	0	0	0	0	0	0	0	1	0	0	2	0	0	3	1	0	0	0	0	0	0	0	0	0	2	0	0	0	0	0	0	0	0	0	2
OTU_1970	4	0	0	0	2	1	1	0	0	0	0	0	1	0	0	0	5	0	0	2	0	0	0	0	0	0	0	0	2	0	1	0	0	0	0	0
OTU_1971	0	0	0	0	0	0	0	0	7	0	0	0	0	0	0	0	0	0	0	0	0	0	0	0	0	0	0	0	0	0	0	0	0	0	0	0
OTU_1972	0	4	1	0	6	0	1	0	1	0	0	1	0	0	0	0	0	0	0	0	0	0	1	2	0	0	0	2	0	0	0	1	0	0	0	0
OTU_1973	3	0	0	1	2	0	0	0	0	0	0	6	0	0	0	2	5	3	3	1	0	0	0	1	0	0	0	0	1	0	1	0	0	0	0	2
OTU_1974	0	0	1	2	0	0	1	0	0	0	0	0	0	0	0	0	0	0	1	0	0	0	1	0	0	0	0	0	0	0	0	0	0	0	8	0
OTU_1975	1	0	0	0	0	0	0	0	0	0	2	0	0	0	0	0	23	0	0	0	0	0	0	2	2	0	0	0	2	0	0	0	0	0	0	0
OTU_1976	0	0	0	0	0	0	0	0	0	0	0	0	0	0	0	0	0	0	0	0	0	0	0	9	0	0	0	0	0	0	0	0	0	0	0	0
OTU_1977	0	7	1	0	0	0	0	0	0	0	0	0	0	0	1	0	0	0	0	0	0	1	0	0	0	0	0	0	0	0	0	0	1	0	0	0
OTU_1978	0	1	2	1	1	4	1	0	0	0	0	1	1	0	0	0	1	1	1	0	0	0	2	0	7	0	0	0	0	0	1	0	0	1	0	0
OTU_1979	0	0	0	0	0	0	0	0	0	0	0	1	0	2	2	0	0	0	0	0	0	2	2	0	0	1	0	0	0	0	1	0	0	2	0	0
OTU_1980	0	0	0	0	0	0	0	0	0	0	0	11	0	2	0	0	0	0	1	0	0	0	0	0	0	0	0	0	0	0	0	0	0	0	0	0
OTU_1981	0	0	1	2	5	0	2	0	0	2	0	1	0	0	1	2	2	0	1	0	1	1	0	0	0	0	4	0	6	0	0	0	1	4	2	0
OTU_1982	1	1	3	8	1	6	10	5	5	13	8	4	15	2	19	20	11	2	4	1	0	6	6	5	2	2	11	0	4	0	4	4	5	0	3	0
OTU_1983	1	0	0	0	0	0	0	0	0	0	0	0	5	0	3	0	0	2	0	0	0	0	0	0	4	0	0	0	0	0	0	0	0	0	0	0
OTU_1984	0	0	0	0	0	0	0	0	0	0	0	0	0	0	0	0	0	0	0	0	0	13	0	0	0	0	0	0	0	0	0	0	0	0	0	1
OTU_1985	0	0	2	0	0	0	7	0	0	0	0	0	13	0	0	0	2	0	0	0	0	0	0	0	0	0	0	0	5	0	1	0	0	0	0	0
OTU_1986	0	0	1	0	0	2	0	0	0	0	0	0	0	0	0	0	0	0	1	3	0	0	0	1	0	0	0	0	0	0	0	0	6	4	0	0
OTU_1987	0	0	0	0	0	0	1	0	0	1	0	1	0	0	0	0	0	0	0	0	0	0	0	0	0	0	0	0	1	2	0	0	0	1	1	1
OTU_1988	0	0	0	0	1	0	2	0	0	0	2	0	0	0	0	0	0	1	0	0	0	4	2	1	0	0	0	0	2	0	2	1	1	0	1	1
OTU_1989	0	0	0	0	1	0	0	0	0	0	1	0	2	0	0	0	0	3	0	3	0	17	0	0	1	1	0	1	0	0	0	0	0	0	0	0
OTU_1990	1	0	0	0	0	0	0	0	0	0	0	0	19	0	0	0	0	0	0	0	0	0	0	0	1	0	0	0	0	0	0	0	0	0	0	0
OTU_1991	2	0	5	1	1	1	2	1	1	0	5	0	0	1	1	0	0	0	1	0	0	1	1	0	1	0	0	0	3	1	2	0	5	0	1	0
OTU_1992	0	0	0	0	0	0	0	0	0	0	0	0	0	0	0	0	0	0	0	0	0	0	0	0	0	0	0	0	0	0	1	0	0	0	0	0
OTU_1993	0	0	0	0	0	0	0	0	0	0	0	0	0	0	0	0	0	0	0	0	0	0	0	0	0	0	0	0	0	0	0	0	0	0	0	0
OTU_1994	0	1	1	0	0	0	1	0	1	9	0	1	0	2	1	3	0	0	2	0	1	0	0	0	2	0	0	0	9	0	1	0	1	4	0	0
OTU_1995	0	0	0	1	1	0	1	0	0	0	0	0	0	0	0	1	0	0	0	0	0	0	0	0	0	0	0	0	0	0	0	0	0	0	0	11
OTU_1996	0	0	0	0	0	1	2	0	0	0	1	0	1	1	0	0	0	0	0	1	0	0	0	2	7	1	5	0	0	0	2	0	1	0	10	3
OTU_1997	0	0	6	0	0	1	0	0	0	0	0	0	0	2	0	0	0	1	0	0	0	0	0	0	0	1	0	0	0	0	0	0	0	0	0	0
OTU_1998	0	0	0	3	0	1	1	0	0	1	0	2	0	0	0	2	0	0	0	0	0	0	0	0	0	0	0	0	0	0	0	0	0	0	1	0
[truncated: 5,171 more rows]

## Sheet: OTU table-B
#OTU_num	N0																		N10
	C0	C0	C0	C0	C0	C0	C1	C1	C1	C1	C1	C1	C2	C2	C2	C2	C2	C2	C0	C0	C0	C0	C0	C0	C1	C1	C1	C1	C1	C1	C2	C2	C2	C2	C2	C2
OTU_1	435	562	822	511	658	520	385	342	827	562	664	962	978	769	875	721	698	656	503	1409	1988	1867	2102	3011	1007	1419	662	2775	899	422	988	730	1982	2432	830	1491
OTU_2	683	698	523	855	631	721	863	810	1453	627	566	607	698	782	893	881	1732	1038	746	761	734	2041	720	598	648	881	530	1534	636	150	933	497	561	1430	906	1267
OTU_3	204	269	243	363	307	347	211	166	327	454	580	426	265	529	613	772	389	438	322	387	521	592	651	666	437	452	466	1026	517	320	434	340	667	752	662	655
OTU_4	228	62	250	273	744	568	166	178	34	1880	550	276	28	484	213	333	1263	694	565	19	42	265	113	291	72	17	10	2	327	90	155	60	20	67	278	272
OTU_5	129	305	273	172	820	508	254	262	191	393	418	259	99	474	340	351	247	363	574	236	416	180	716	865	782	142	433	262	1436	298	1239	134	210	466	909	325
OTU_6	682	153	560	357	558	331	256	129	268	550	474	359	298	215	355	230	217	296	251	87	301	392	133	272	309	63	84	144	243	23	259	358	159	105	158	104
OTU_7	493	478	369	697	415	795	994	494	755	386	594	458	583	524	1007	577	791	1050	515	557	505	389	454	602	441	344	246	243	619	158	844	258	324	734	575	455
OTU_8	137	263	192	131	206	195	209	135	217	243	175	207	147	308	201	146	216	158	179	165	76	108	184	134	144	76	123	49	165	57	148	137	187	145	220	296
OTU_9	271	238	150	159	217	157	256	288	304	119	198	190	190	175	191	204	207	177	411	333	224	433	337	234	339	637	301	255	173	181	249	224	204	197	304	185
OTU_10	313	339	206	201	302	375	366	268	328	123	272	296	181	207	257	211	344	263	238	190	192	125	269	193	180	136	131	71	238	53	196	106	127	201	455	332
OTU_11	534	699	689	804	850	695	821	1715	1114	1034	1060	462	266	1004	753	883	1178	649	585	349	451	345	256	386	413	258	302	130	521	153	343	354	298	414	930	333
OTU_12	322	199	273	269	341	440	328	181	392	214	381	397	276	153	358	312	276	313	329	186	254	235	444	195	307	161	161	118	289	112	193	133	209	222	590	417
OTU_13	170	218	186	362	229	304	316	284	259	304	345	188	123	407	275	325	331	393	205	126	128	208	191	187	129	78	92	82	243	67	186	102	117	355	296	241
OTU_14	546	744	344	473	460	428	719	553	530	485	542	516	621	563	369	489	356	523	868	572	377	372	505	427	597	490	296	272	444	148	775	349	336	527	789	658
OTU_15	145	198	141	166	166	186	181	206	203	148	134	223	167	352	223	259	243	188	268	176	111	163	278	168	183	134	88	48	172	130	134	122	122	216	165	278
OTU_16	299	489	259	148	161	94	237	153	202	147	142	117	291	206	125	94	81	113	112	186	98	116	97	47	112	119	99	26	91	28	147	106	97	77	87	123
OTU_17	755	363	1361	652	1628	480	372	140	551	2091	1630	1153	625	691	918	749	601	521	386	125	1001	2267	508	317	726	289	283	423	793	100	1000	470	1133	849	799	1269
OTU_18	668	727	905	672	698	572	757	765	932	567	557	606	810	657	1060	663	721	723	572	1100	979	1575	841	689	600	765	1755	863	776	472	674	898	764	928	417	818
OTU_19	318	301	179	184	235	175	178	191	367	215	340	224	132	240	299	337	242	113	421	185	262	99	256	119	242	115	165	89	169	27	164	239	205	151	487	171
OTU_20	439	578	412	387	365	331	469	628	421	501	447	271	308	664	341	294	323	335	383	280	339	198	142	163	265	218	189	89	285	61	263	380	203	202	435	156
OTU_21	161	293	211	318	371	498	242	395	265	640	527	251	108	552	327	509	233	307	382	352	328	248	511	732	617	386	902	595	758	166	752	267	330	417	791	317
OTU_22	160	69	205	336	138	61	58	34	104	243	145	110	78	192	117	110	68	40	116	90	273	204	90	145	165	68	133	315	83	17	334	118	258	168	67	46
OTU_23	59	85	40	107	32	55	47	30	102	71	156	66	60	71	105	82	26	60	93	105	179	125	191	105	117	345	58	254	115	13	140	142	123	67	85	72
OTU_24	59	27	74	81	300	247	43	118	7	576	389	70	3	146	62	163	247	161	150	21	61	44	52	188	49	19	2	2	231	45	45	9	13	38	226	22
OTU_25	254	285	129	195	228	210	330	202	272	231	242	290	240	201	139	224	185	261	438	186	138	312	323	249	353	460	98	481	260	62	449	203	143	276	344	322
OTU_26	88	93	87	76	120	114	98	105	75	67	76	116	93	72	72	76	112	137	50	85	51	75	96	85	52	43	47	17	76	30	53	42	45	91	84	134
OTU_27	320	442	266	232	232	363	310	274	379	327	404	279	300	262	360	304	255	241	425	329	262	144	296	250	292	168	201	130	285	110	259	151	201	407	353	321
OTU_28	65	64	33	102	30	66	75	71	84	73	65	101	117	116	92	123	43	66	267	389	113	181	403	310	311	399	52	311	92	122	167	152	147	299	127	102
OTU_29	72	123	87	90	81	128	99	82	129	81	73	204	126	128	120	281	111	169	81	199	130	161	251	232	140	220	200	353	151	1047	180	224	337	207	100	368
OTU_30	21	12	5	19	14	6	6	9	26	18	20	35	14	11	14	36	28	12	53	33	185	178	159	187	96	39	120	353	50	12	70	42	94	68	67	44
OTU_31	136	204	148	202	159	201	262	226	243	143	242	114	120	118	168	171	216	207	93	121	100	125	103	85	87	75	69	36	202	36	75	73	61	164	173	143
OTU_32	391	413	262	211	309	177	322	248	309	140	222	270	437	213	263	108	213	223	245	419	302	337	188	216	289	372	209	356	190	34	243	406	211	214	205	356
OTU_33	54	113	56	57	116	87	73	394	98	88	76	99	60	146	136	143	180	106	123	71	52	90	170	100	51	71	52	78	104	98	75	65	57	442	119	148
OTU_34	76	93	71	108	80	73	110	89	112	78	75	85	85	76	126	113	85	105	115	114	95	93	65	96	77	84	48	65	90	27	113	98	67	99	81	48
OTU_35	92	124	77	90	111	119	87	77	107	108	132	132	45	112	126	96	95	86	126	58	79	64	170	81	73	60	72	28	120	29	77	46	65	114	209	116
OTU_36	287	309	252	526	288	538	420	312	344	389	587	377	245	366	562	435	255	542	421	307	274	224	304	356	302	246	183	161	752	255	618	176	365	500	472	316
OTU_37	204	88	465	117	351	201	104	44	211	339	163	263	199	213	384	120	292	168	117	34	118	186	223	133	152	22	48	26	205	33	105	82	143	170	136	381
OTU_38	65	131	99	90	99	71	96	125	120	125	140	196	127	165	138	139	102	87	128	186	166	324	187	214	196	223	145	496	175	141	162	207	237	313	215	304
OTU_39	60	92	88	108	100	108	92	74	98	81	168	178	106	122	111	173	109	110	68	118	94	113	146	133	126	234	94	187	133	118	117	139	121	116	197	150
OTU_40	391	341	264	372	372	220	326	315	503	233	177	332	291	201	235	310	194	236	438	494	629	859	550	312	381	659	313	741	237	94	359	364	446	451	324	234
OTU_41	116	116	84	440	110	375	167	174	140	396	358	141	142	317	264	261	100	359	303	73	68	168	183	153	151	92	94	95	323	80	301	55	110	290	141	124
OTU_42	57	118	61	58	171	158	67	155	80	123	154	75	35	136	110	106	196	88	185	67	92	33	140	189	202	88	415	62	274	82	251	66	87	160	291	141
OTU_43	110	129	105	148	156	108	116	103	151	140	250	210	145	128	183	191	130	127	106	150	125	158	170	153	124	184	98	255	199	33	143	156	180	177	293	330
OTU_44	11	11	8	47	12	4	4	7	8	41	6	3	23	12	12	69	13	4	4	94	38	41	74	14	7	58	9	419	5	5	21	19	63	56	8	12
OTU_45	54	117	94	81	123	66	68	80	58	118	138	97	63	174	71	88	67	55	66	58	57	57	88	60	68	41	55	48	105	16	109	67	88	84	106	127
OTU_46	758	171	707	318	620	330	327	86	286	332	228	289	365	205	303	125	245	352	118	58	83	415	70	57	161	42	31	48	209	27	77	211	74	82	103	136
OTU_47	91	89	90	110	119	94	134	136	140	90	117	85	106	117	88	81	96	133	51	60	49	93	55	76	53	47	54	43	96	18	46	38	21	74	71	60
OTU_48	103	46	92	72	282	321	75	126	24	476	244	75	7	128	88	153	381	176	254	20	34	68	33	173	45	12	6	3	153	47	46	12	11	35	249	50
OTU_49	14	36	10	20	27	14	23	12	25	11	26	31	21	15	13	11	24	10	106	18	22	35	167	160	33	42	42	145	85	4	324	25	63	68	54	27
OTU_50	5	13	1742	3	10	3	264	73	121	4	5	1	3	17	91	1	3	4	10	24	61	15	4	0	3	10	64	3	6	1	2	12	40	1	3	0
OTU_51	13	14	3	11	0	4	10	13	23	19	0	16	20	19	2	13	1	6	9	114	10	32	10	5	42	116	16	23	0	1	92	31	24	6	2	4
OTU_52	104	100	45	21	15	26	57	83	108	46	28	36	51	73	112	76	20	22	140	125	90	18	25	37	86	62	48	26	17	21	57	83	69	68	23	42
OTU_53	154	43	108	205	203	120	153	33	137	66	100	195	77	45	107	142	163	131	168	23	74	107	211	108	101	40	80	61	86	54	57	67	113	109	306	117
OTU_54	16	31	26	45	32	53	28	24	30	51	44	119	30	68	42	125	21	55	32	49	36	134	63	62	90	93	27	256	59	325	35	73	118	61	51	104
OTU_55	87	82	110	70	94	54	174	77	154	40	63	73	148	70	89	81	143	68	66	149	89	145	91	54	69	154	42	69	71	13	85	46	69	72	103	114
OTU_56	37	49	57	84	50	45	50	36	59	57	77	97	80	113	81	114	54	68	31	142	134	122	52	152	61	158	50	269	82	60	71	104	95	85	66	111
OTU_57	349	134	450	182	600	266	161	46	195	482	259	306	258	339	313	113	208	275	167	34	80	265	164	65	136	33	71	47	192	37	104	103	71	180	148	401
OTU_58	113	108	83	80	137	130	115	102	140	134	98	111	97	153	115	98	179	97	118	85	61	70	141	86	54	51	37	23	105	35	68	95	83	83	139	185
OTU_59	60	60	43	21	24	8	23	27	46	34	35	25	65	33	71	92	42	13	201	176	372	85	193	76	295	302	741	124	46	44	81	32	217	113	58	24
OTU_60	112	156	91	269	102	255	236	136	128	205	349	133	105	122	198	218	87	321	130	132	119	142	114	185	131	98	95	90	280	75	225	69	107	210	180	175
OTU_61	113	98	56	76	80	96	148	59	106	19	87	90	67	65	69	44	60	87	89	58	48	35	107	64	79	53	51	20	62	15	61	21	48	36	157	62
OTU_62	141	164	203	200	215	131	158	211	168	266	216	109	166	499	246	239	222	139	190	123	137	207	213	90	208	152	200	89	238	53	164	169	238	232	158	210
OTU_63	73	147	66	109	127	109	109	125	165	67	75	95	81	105	81	75	132	146	74	59	49	100	92	49	61	57	77	24	81	38	58	65	38	127	103	117
OTU_64	55	117	95	105	124	50	55	69	67	125	103	49	56	162	52	150	99	56	95	63	164	193	165	49	97	82	82	58	154	83	77	164	149	80	67	51
OTU_65	29	65	46	51	53	62	62	40	54	35	86	48	30	50	60	68	49	77	25	41	18	38	41	24	23	16	10	18	78	15	28	17	17	49	67	60
OTU_66	23	16	9	26	21	23	18	13	20	14	24	29	23	20	11	37	8	17	339	21	43	39	349	63	78	27	58	66	31	40	97	21	64	129	110	27
OTU_67	83	91	82	124	99	82	178	182	111	99	92	70	72	112	106	86	99	101	101	69	63	57	46	63	59	45	37	23	68	17	74	60	30	54	139	83
OTU_68	59	50	39	36	46	28	45	23	71	49	37	45	48	33	59	44	24	29	31	86	128	163	64	58	88	173	41	235	31	10	40	49	99	115	120	47
OTU_69	129	111	55	159	93	130	79	109	115	82	206	103	66	101	128	148	55	74	106	82	80	79	108	76	111	72	54	65	135	29	91	46	61	109	195	83
OTU_70	16	29	8	6	18	6	13	15	9	7	11	30	38	14	7	16	16	5	101	421	59	70	95	48	101	199	163	75	24	13	58	27	51	62	50	31
OTU_71	427	346	296	173	279	109	401	194	330	227	161	237	390	280	287	178	242	212	231	145	136	184	155	77	196	117	178	45	168	33	174	190	105	105	134	193
OTU_72	76	57	29	22	50	78	53	56	83	45	68	72	47	65	109	47	48	29	141	35	50	10	174	23	66	17	23	19	31	7	48	43	43	27	120	37
OTU_73	600	549	390	411	389	410	480	608	607	374	527	387	404	328	473	422	461	268	590	615	679	352	470	289	510	543	322	483	322	104	410	462	507	466	770	285
OTU_74	42	40	43	43	43	47	26	77	77	67	49	76	51	50	86	100	47	71	69	100	145	262	133	166	76	153	30	225	68	160	50	67	90	186	53	99
OTU_75	25	72	45	37	132	147	56	81	45	70	91	68	29	108	63	85	85	167	138	87	44	49	134	178	190	32	101	110	224	93	174	19	53	95	184	65
OTU_76	61	74	63	47	83	136	60	77	70	38	89	115	39	33	53	71	79	57	69	27	38	24	85	36	44	29	30	18	61	12	29	32	23	26	155	55
OTU_77	13	25	7	20	16	17	10	10	21	31	47	11	36	33	18	56	22	17	40	78	55	72	267	169	115	168	44	299	57	8	97	71	66	96	70	37
OTU_78	71	25	101	123	188	158	116	112	13	959	267	117	8	147	71	167	119	340	138	40	89	155	25	326	110	19	5	36	214	33	114	93	23	47	203	31
OTU_79	21	13	20	33	19	16	7	17	33	16	31	40	36	20	34	49	13	9	6	111	213	164	106	104	143	266	31	739	53	6	54	128	156	104	102	36
OTU_80	92	69	48	70	72	68	43	43	106	75	114	107	57	52	86	103	55	52	49	70	133	95	131	81	120	68	40	191	74	30	39	107	73	68	137	74
OTU_81	0	30	0	36	1	5	1	3	7	65	0	3	0	6	0	38	99	3	0	6	2	47	0	143	0	5	1	47	7	1	2	3	0	35	1	4
OTU_82	90	133	122	92	127	64	119	112	128	131	70	54	148	103	89	119	72	57	87	601	164	154	172	178	156	546	77	580	80	17	66	85	144	223	152	82
OTU_83	186	263	56	150	188	56	158	112	79	97	108	142	101	129	41	82	65	104	102	118	75	184	61	52	136	166	52	52	123	28	144	223	61	84	99	163
OTU_84	96	82	56	173	131	203	52	133	111	177	249	106	52	190	152	224	139	121	185	68	69	109	199	132	109	55	60	61	164	56	67	75	67	224	232	90
OTU_85	46	40	20	21	17	4	10	21	23	8	9	4	40	10	38	18	9	9	15	47	66	20	6	19	18	26	415	20	5	4	26	37	39	24	29	15
OTU_86	41	38	24	27	24	27	14	64	48	39	36	17	26	18	30	39	186	24	75	43	64	61	57	184	45	37	30	48	47	10	30	37	28	33	34	28
OTU_87	96	108	50	44	63	22	89	58	47	21	51	60	49	39	27	34	20	57	28	130	38	53	9	23	19	58	29	12	42	3	26	56	28	18	50	25
OTU_88	269	198	150	345	145	368	466	276	325	195	265	186	214	168	289	213	246	455	241	266	195	224	118	313	227	167	116	155	292	116	262	81	165	359	173	169
OTU_89	100	38	54	91	109	94	68	33	68	50	87	89	38	24	60	115	106	50	71	27	48	91	106	57	80	47	58	70	54	18	38	36	73	56	165	82
OTU_90	211	104	47	74	33	25	84	85	64	33	46	29	47	34	36	42	18	25	58	73	52	48	15	14	68	76	45	33	17	2	63	136	44	13	26	2
OTU_91	140	212	113	280	156	311	275	195	231	280	418	230	158	192	273	321	149	303	236	204	157	172	244	273	243	200	143	232	329	82	318	92	207	405	322	248
OTU_92	58	117	108	23	133	49	73	61	111	25	65	71	54	88	45	45	94	87	38	30	24	40	72	47	19	27	25	16	71	22	32	30	41	46	41	85
OTU_93	2	3	8	10	8	2	5	3	12	7	7	2	31	12	11	16	8	3	3	101	7	16	20	54	24	32	7	121	5	2	8	20	82	29	13	39
OTU_94	33	52	9	37	11	10	30	38	26	31	5	11	76	33	26	27	18	15	20	438	52	90	30	72	28	33	14	405	10	7	20	51	37	26	17	19
OTU_95	280	272	146	139	150	137	170	148	282	146	254	125	127	169	198	139	148	67	339	150	205	81	197	61	182	76	101	50	131	19	133	146	130	62	241	85
OTU_96	33	39	20	22	12	12	27	23	46	21	18	33	50	31	30	37	17	7	39	83	70	67	61	52	150	135	21	175	18	5	56	196	168	30	72	17
OTU_97	91	146	105	125	165	182	149	141	141	153	154	140	122	286	164	129	143	152	152	93	62	83	227	142	111	65	95	48	147	49	129	68	78	150	215	214
OTU_98	145	113	105	108	147	135	179	104	113	48	110	110	86	56	103	87	97	128	66	71	79	96	117	65	88	47	51	30	108	27	53	59	70	69	178	96
OTU_99	35	84	37	11	21	4	19	16	28	19	21	23	21	49	15	18	11	7	16	31	235	52	60	24	54	28	19	137	22	5	53	139	60	26	21	16
OTU_100	120	84	58	86	68	53	147	90	74	57	57	50	911	55	71	57	58	60	102	195	39	66	45	43	88	49	66	29	71	12	104	66	36	53	47	53
OTU_101	73	38	50	54	195	181	58	112	12	336	161	42	5	109	68	67	201	146	186	6	26	34	27	127	26	7	3	0	136	35	40	18	8	23	148	15
OTU_102	25	34	23	31	12	9	19	24	28	38	16	37	19	36	38	41	28	9	19	53	82	77	91	75	72	93	18	456	32	10	80	116	120	66	19	104
OTU_103	24	6	13	14	8	10	3	1	10	20	7	7	20	20	24	25	15	9	8	35	81	19	49	127	5	36	11	254	7	4	2	15	42	27	3	10
OTU_104	155	224	124	89	100	40	169	118	96	47	66	79	144	67	44	30	68	88	49	179	77	68	33	21	45	79	22	8	24	8	37	56	29	31	81	49
OTU_105	76	162	109	30	85	51	72	54	76	26	37	58	74	63	67	20	124	83	38	31	44	45	105	50	31	34	18	23	88	18	23	35	61	41	34	98
OTU_106	95	113	51	105	65	102	67	44	105	103	137	79	63	112	126	127	61	60	169	153	237	138	142	123	178	207	37	332	64	34	111	208	121	118	133	47
OTU_107	80	130	92	14	33	50	234	27	73	13	11	15	352	68	38	9	52	34	45	80	25	11	18	24	33	25	32	3	28	15	52	20	16	24	9	42
OTU_108	346	558	248	223	279	343	472	326	408	321	407	355	345	301	296	312	283	266	698	389	359	247	329	291	437	286	171	175	244	87	391	200	250	342	537	559
OTU_109	22	22	28	44	31	32	45	33	34	39	42	72	35	42	37	40	33	51	46	15	23	42	62	29	44	16	40	11	39	21	43	16	16	64	70	103
OTU_110	80	118	70	88	77	41	70	65	63	80	147	68	46	73	83	93	53	23	76	58	80	51	86	39	96	49	41	40	81	6	45	57	69	29	156	34
OTU_111	93	154	69	147	156	77	94	139	116	83	136	151	106	75	115	204	105	139	55	126	146	355	107	151	127	188	122	163	134	285	87	95	189	132	157	133
OTU_112	83	130	95	69	87	78	69	126	163	67	119	72	76	79	116	84	68	52	136	76	96	65	76	44	105	64	52	16	74	6	65	49	66	78	140	52
OTU_113	22	21	14	11	20	10	12	16	52	13	9	1	26	18	25	10	342	13	23	31	32	187	642	254	46	14	42	562	235	6	20	22	21	9	10	22
OTU_114	112	114	96	107	111	49	157	66	121	58	52	141	101	85	59	48	53	71	74	113	102	91	78	47	81	137	65	36	70	21	57	115	75	58	97	115
OTU_115	163	125	64	94	129	60	93	63	130	83	174	90	172	85	134	101	143	60	92	137	98	57	82	59	71	68	52	63	85	43	43	78	35	72	152	339
OTU_116	61	66	87	58	102	51	54	54	92	36	37	111	53	43	77	68	95	48	52	70	110	102	98	93	79	182	82	227	61	19	67	74	145	85	116	50
OTU_117	50	14	49	96	211	299	69	108	5	530	192	83	4	134	37	106	174	223	182	11	23	55	59	225	56	11	11	0	185	57	60	33	6	43	174	28
OTU_118	37	40	44	45	70	66	55	33	51	67	80	56	46	83	65	70	63	75	77	37	36	47	43	32	43	44	20	23	64	20	49	40	39	57	71	95
OTU_119	299	82	257	206	274	132	90	44	122	355	162	139	85	120	65	56	58	129	33	22	43	203	32	13	53	10	30	19	93	11	20	122	26	27	65	29
OTU_120	111	61	104	117	137	102	259	54	133	40	99	105	80	27	93	91	93	156	86	23	45	65	106	73	55	22	39	21	94	21	46	18	48	62	135	101
OTU_121	86	79	52	125	58	47	77	66	43	42	75	49	45	37	41	50	34	52	34	54	38	42	15	20	35	34	26	13	36	6	31	52	20	19	49	41
OTU_122	333	223	181	149	169	144	162	226	240	133	182	167	178	136	198	132	145	125	245	239	225	120	133	86	219	146	136	67	109	27	120	135	95	105	298	95
OTU_123	46	46	34	52	39	33	38	44	51	39	72	41	32	33	32	53	38	40	54	33	28	24	56	43	36	16	20	11	48	10	34	16	15	47	72	45
OTU_124	17	19	26	52	18	69	48	80	41	44	41	19	21	13	19	31	8	20	31	30	25	42	13	24	17	13	13	22	51	17	21	26	11	6	15	10
OTU_125	31	47	25	67	42	57	33	55	55	31	34	42	30	23	31	41	47	49	30	18	25	38	52	37	20	18	43	12	27	17	23	31	43	43	58	51
OTU_126	180	114	130	50	143	101	149	75	172	112	112	127	159	151	178	90	110	114	163	72	78	61	92	50	103	48	42	43	89	33	88	86	72	62	106	131
OTU_127	29	56	29	57	40	39	43	36	46	81	77	66	31	68	50	51	32	34	128	65	59	37	72	37	93	59	42	43	46	13	88	51	74	72	128	59
OTU_128	18	12	13	21	17	4	12	10	19	10	15	35	27	21	14	17	12	11	19	39	31	44	44	58	95	79	35	81	28	15	53	115	113	25	53	15
OTU_129	25	8	14	27	5	6	10	6	24	27	10	14	21	17	31	27	14	1	7	35	78	101	39	71	26	65	27	359	13	6	22	21	38	46	17	6
OTU_130	5	0	23	22	4	82	7	41	8	74	12	15	0	0	8	2	12	5	97	5	40	37	3	239	7	0	1	4	75	4	3	0	9	6	4	4
OTU_131	29	114	27	36	128	80	31	52	45	52	48	26	77	88	67	41	20	39	71	1110	37	64	176	56	128	183	2257	37	45	28	148	82	53	102	83	41
OTU_132	13	14	28	10	12	9	28	18	42	9	14	24	32	27	34	23	25	16	11	48	63	44	25	54	36	71	20	98	20	3	33	71	116	26	16	21
OTU_133	35	27	20	19	18	13	18	33	58	20	51	24	31	23	46	47	22	9	70	53	52	24	34	19	48	37	22	51	18	5	28	46	41	31	46	13
OTU_134	111	142	174	54	112	86	145	106	161	108	80	77	182	141	110	44	124	90	87	85	46	102	91	49	81	45	101	21	77	73	48	72	60	73	56	95
OTU_135	4	10	2	18	2	5	6	5	14	12	11	37	22	23	8	22	1	10	19	57	19	20	13	20	54	101	14	48	9	1	68	81	36	10	24	24
OTU_136	33	60	43	71	76	36	42	195	78	65	61	67	61	68	60	62	100	61	38	41	48	109	89	42	48	98	27	30	69	19	27	37	65	110	63	96
OTU_137	123	119	76	134	118	107	87	127	126	93	151	84	76	81	122	120	85	97	93	109	130	72	114	60	136	66	72	42	78	23	87	86	75	100	194	85
OTU_138	69	50	42	31	44	91	71	87	66	55	35	50	67	99	63	21	85	87	166	44	24	23	81	39	54	23	43	10	41	25	65	38	36	40	63	71
OTU_139	0	0	0	0	0	68	0	0	0	1	0	59	0	0	0	161	0	62	0	0	0	0	1	57	0	0	0	0	0	694	0	0	0	0	0	59
OTU_140	186	177	65	46	74	35	253	100	105	26	28	32	197	43	42	17	35	98	42	76	40	34	11	16	43	69	23	9	31	6	44	57	39	21	27	43
OTU_141	21	33	26	40	37	31	30	35	55	28	93	29	12	17	36	41	31	29	18	16	22	30	18	12	24	16	17	7	41	2	15	15	5	28	88	49
OTU_142	23	11	3	6	7	9	6	11	17	3	10	12	29	8	10	7	12	4	95	120	42	26	307	24	58	252	42	57	23	43	52	17	22	41	26	24
OTU_143	21	38	13	19	28	12	8	225	16	35	41	27	8	32	10	32	43	17	30	39	13	24	27	22	30	20	65	13	19	7	16	20	7	46	74	42
OTU_144	0	0	0	1	0	0	0	0	1	1	2	0	0	0	0	2	57	0	0	0	0	5	461	51	0	0	0	416	11	2	0	0	0	2	0	0
OTU_145	18	19	22	22	32	22	17	9	27	18	14	36	28	21	20	38	29	24	15	16	13	14	31	14	9	32	9	30	43	13	15	19	27	53	30	82
OTU_146	8	18	5	2	2	1	3	3	5	7	2	0	13	15	11	10	7	1	6	135	32	45	5	30	45	60	3	19	4	0	23	31	20	3	4	12
OTU_147	12	21	8	6	5	4	7	10	13	9	6	19	18	18	15	18	5	5	30	60	85	36	29	25	58	160	23	89	7	5	24	151	71	18	15	11
OTU_148	13	20	9	8	7	3	2	3	5	7	4	7	6	12	12	16	7	3	29	223	250	75	187	133	48	99	736	289	22	15	30	153	62	91	13	18
OTU_149	10	15	7	4	4	7	5	8	12	18	9	8	7	10	13	20	6	4	7	18	33	35	14	36	25	68	5	44	18	4	30	42	57	33	9	13
OTU_150	8	8	3	2	3	2	4	6	3	3	4	12	6	2	6	9	0	0	163	34	59	22	130	45	30	90	49	128	11	15	29	23	48	23	20	8
OTU_151	27	24	19	13	7	5	25	24	34	13	10	24	26	15	17	11	5	3	64	53	59	63	29	56	82	186	16	95	14	8	74	47	51	24	25	13
OTU_152	141	87	64	15	44	9	60	37	102	25	42	43	45	25	83	42	45	7	57	34	48	17	58	14	64	16	32	8	23	0	26	46	44	13	40	16
OTU_153	12	4	12	7	52	112	18	13	6	84	72	33	1	20	18	37	68	51	148	1	5	12	18	62	23	4	0	3	27	11	28	4	3	8	100	26
OTU_154	11	10	16	14	14	1	9	8	21	15	19	0	24	28	44	41	21	1	10	89	20	39	38	2	11	265	21	97	24	8	2	57	173	21	27	3
OTU_155	4	2	9	1	11	66	9	18	12	2	8	45	8	9	8	111	16	51	4	9	2	3	7	68	5	8	6	6	2	794	3	2	0	4	5	44
OTU_156	160	103	72	90	90	92	97	91	78	31	73	116	50	34	54	40	35	55	57	51	72	59	60	31	44	53	30	18	49	13	30	44	36	38	133	55
OTU_157	18	22	15	14	11	16	41	14	36	14	22	28	42	23	41	28	15	9	247	67	39	34	152	82	54	57	209	44	36	28	183	31	79	138	38	40
OTU_158	137	127	96	126	138	71	110	125	115	82	129	137	58	40	75	127	112	84	37	74	103	171	73	74	86	82	32	55	81	19	43	63	64	77	138	94
OTU_159	81	73	50	65	81	56	64	56	81	15	53	70	51	29	36	46	33	46	48	59	52	39	48	23	35	42	23	5	47	14	30	28	33	41	65	53
OTU_160	354	4	5	1	2	19	5	11	6	16	24	0	6	1	5	1	0	1	25	1	397	2	0	0	205	1	0	0	1	0	4	0	1	1	2	0
OTU_161	19	34	28	31	32	43	14	30	25	40	28	20	6	48	16	31	30	19	14	18	46	16	21	31	14	15	12	31	20	5	21	11	24	37	45	34
OTU_162	44	62	45	70	72	44	54	36	58	76	69	104	50	65	74	87	68	49	58	71	82	115	118	73	69	99	94	156	81	37	95	106	136	119	133	100
OTU_163	3	3	6	3	5	0	0	10	3	5	6	4	4	6	2	18	6	0	57	12	24	20	58	29	77	138	37	17	4	6	5	66	30	7	10	0
OTU_164	7	16	11	19	5	11	12	2	25	10	5	12	14	7	18	35	10	7	3	20	68	69	15	17	4	23	129	22	22	132	8	49	20	172	10	40
OTU_165	18	21	20	58	37	35	51	62	32	34	46	12	14	29	78	83	48	75	30	9	19	19	14	14	19	9	12	6	41	2	15	26	10	22	33	6
OTU_166	32	33	20	23	9	8	17	29	36	13	12	19	36	21	21	36	9	4	60	147	181	70	35	26	76	232	49	108	16	9	39	64	70	23	24	7
OTU_167	46	55	56	22	61	34	64	15	69	43	73	50	72	46	78	73	29	58	40	43	30	35	36	10	36	27	45	13	53	7	14	35	34	18	39	38
OTU_168	28	115	41	24	24	10	20	20	22	18	28	16	13	11	13	28	10	9	6	62	26	14	14	4	17	15	11	6	11	2	17	35	22	15	16	9
OTU_169	43	58	17	46	42	44	41	35	35	20	39	28	25	54	42	37	49	29	20	22	21	12	21	38	36	13	19	4	21	2	29	23	14	28	50	22
OTU_170	50	45	28	42	25	17	31	33	59	35	35	52	21	17	33	29	10	19	61	64	116	101	40	29	84	145	24	172	32	16	41	117	69	33	50	25
OTU_171	25	24	10	10	2	6	9	13	21	5	3	46	27	19	14	13	11	4	50	81	70	121	72	75	83	149	15	156	24	6	31	115	59	34	54	13
OTU_172	0	0	0	0	1	71	0	0	1	0	2	42	2	0	0	138	0	47	0	0	0	1	0	55	0	0	0	2	0	520	0	0	0	0	0	44
OTU_173	56	42	39	60	36	35	92	68	54	26	35	34	42	28	48	49	63	45	33	60	42	53	27	24	25	39	22	29	36	8	26	26	18	41	34	38
OTU_174	54	48	17	46	17	28	31	29	44	17	20	46	50	55	53	21	18	14	55	58	41	128	39	92	74	156	26	95	19	13	147	68	32	24	78	23
OTU_175	3	38	10	5	8	3	9	6	15	6	6	17	13	3	7	10	5	4	78	38	21	14	184	20	95	128	458	30	20	52	75	83	101	39	38	9
OTU_176	84	86	37	46	79	65	54	61	75	51	63	75	51	54	56	39	35	50	121	56	46	28	59	26	62	36	52	15	43	7	37	39	42	29	106	61
OTU_177	80	75	199	68	141	178	104	94	141	76	98	96	333	125	249	169	329	205	64	129	197	139	112	121	85	76	51	98	178	48	62	69	55	96	67	176
OTU_178	11	11	13	15	6	13	7	15	24	14	13	18	21	30	20	14	16	13	5	46	43	51	36	26	15	33	11	206	24	5	9	13	36	18	14	18
OTU_179	120	113	81	228	91	254	157	131	119	157	259	129	69	138	293	201	112	192	121	102	81	96	176	118	71	69	61	29	275	49	115	63	98	138	149	128
OTU_180	221	134	66	91	115	54	91	129	102	62	75	103	77	52	54	58	51	51	163	120	129	144	85	32	143	146	53	66	52	24	86	108	62	41	127	32
OTU_181	60	108	75	83	88	68	57	70	58	117	122	117	104	78	147	120	83	102	53	101	83	164	124	88	87	103	59	172	116	22	42	78	98	97	115	119
OTU_182	184	206	304	163	205	180	151	137	325	164	135	251	307	237	329	240	362	253	162	598	1029	570	788	1628	277	489	358	798	201	319	282	338	661	968	161	465
OTU_183	371	107	360	348	363	170	90	44	115	276	278	276	78	164	171	96	83	95	50	61	346	352	33	50	378	18	49	79	107	23	47	108	61	77	97	125
OTU_184	29	60	30	65	26	106	97	47	39	29	98	37	26	55	55	42	42	102	40	33	8	30	42	64	37	27	28	13	82	13	41	6	15	52	69	56
OTU_185	32	24	36	17	40	84	39	31	58	23	21	53	43	55	28	10	93	50	70	22	18	9	62	29	27	12	33	9	39	35	51	7	6	38	65	69
OTU_186	3	1	1	12	1	0	2	0	1	17	1	0	5	1	2	20	1	0	0	3	2	8	4	0	3	5	1	18	0	0	1	7	6	10	1	0
OTU_187	3	8	1	5	0	1	1	7	3	3	1	9	3	10	8	5	1	1	5	36	44	5	5	8	28	86	9	65	3	0	31	65	22	6	3	12
OTU_188	20	47	41	13	35	20	17	27	35	29	31	45	25	45	23	14	22	17	18	33	33	25	34	19	38	35	16	14	20	4	29	34	21	13	28	35
OTU_189	171	135	113	102	156	95	145	138	126	158	166	99	218	110	108	107	93	75	110	103	101	143	80	52	86	115	110	56	97	13	87	213	87	81	108	95
OTU_190	53	43	29	18	35	43	56	42	43	16	28	26	20	17	28	22	51	30	26	27	26	16	30	17	23	14	13	5	17	3	8	3	19	20	42	26
OTU_191	14	12	17	18	22	11	11	13	15	21	14	29	10	16	16	39	17	20	113	33	101	95	105	91	42	60	18	94	26	27	32	54	58	55	32	15
OTU_192	93	97	21	46	22	13	62	53	61	30	17	57	48	23	23	26	13	23	61	82	52	60	30	26	105	199	62	36	22	4	98	127	85	17	47	21
OTU_193	100	80	52	128	55	179	176	102	107	91	151	71	64	80	150	89	92	143	110	72	60	73	56	55	57	66	47	29	117	29	134	48	44	153	76	61
OTU_194	4	4	4	7	5	57	9	12	3	2	2	53	4	1	0	139	3	56	3	5	0	5	4	68	0	2	0	0	5	692	0	5	4	10	4	49
OTU_195	27	38	25	24	39	30	25	26	43	38	117	20	17	25	28	41	21	14	34	57	29	29	46	29	38	30	24	39	29	13	19	16	9	38	70	17
OTU_196	26	47	34	43	19	48	55	77	67	38	32	26	52	29	43	27	60	69	50	53	56	50	32	69	60	51	35	67	54	11	36	37	48	28	27	27
OTU_197	16	8	25	19	8	10	4	9	22	13	9	8	28	19	17	33	11	6	23	33	84	64	61	40	42	58	23	124	19	22	19	22	50	43	8	34
OTU_198	137	125	43	55	38	20	67	47	63	22	25	17	37	38	26	20	17	19	37	74	45	35	10	8	52	51	29	10	15	3	30	65	18	11	21	14
OTU_199	44	59	44	55	46	30	52	64	58	43	38	44	46	34	43	54	39	38	36	88	85	56	35	29	50	64	48	63	28	11	45	77	86	36	66	39
OTU_200	95	90	62	69	92	51	89	72	74	40	83	93	45	68	72	41	87	52	68	58	67	64	62	36	78	40	31	21	49	15	38	57	30	42	127	74
OTU_201	81	57	24	2	18	25	39	42	36	7	10	13	40	49	47	8	56	4	211	35	32	4	35	8	48	15	19	1	9	2	40	26	27	5	29	6
OTU_202	136	84	70	36	47	47	69	56	107	38	25	61	72	102	119	39	69	66	52	31	48	23	29	21	59	20	33	6	44	10	43	58	36	56	47	51
OTU_203	35	38	42	55	58	24	10	22	13	66	34	70	17	58	26	5	22	17	116	25	80	30	45	102	187	7	10	4	26	1	16	148	10	18	24	24
OTU_204	15	10	7	5	9	6	2	7	8	4	8	7	16	10	14	16	5	1	8	117	171	31	28	54	38	64	8	152	11	4	19	36	21	10	7	4
OTU_205	10	9	1	1	8	0	7	11	15	0	2	11	7	8	1	8	1	3	47	34	24	23	67	4	51	181	8	33	2	8	11	6	3	7	12	0
OTU_206	13	16	9	0	1	71	10	12	13	7	13	65	21	3	6	113	13	63	8	10	5	8	4	53	3	3	2	7	12	428	8	11	7	0	11	51
OTU_207	19	19	31	3	27	53	29	3	30	22	21	27	19	42	22	15	59	37	15	4	8	7	18	18	18	7	6	2	17	2	7	5	7	18	26	60
OTU_208	15	37	1	20	13	44	18	8	13	53	26	25	17	101	21	60	13	13	33	8	9	22	28	16	15	9	45	11	26	8	352	12	24	61	20	20
OTU_209	31	33	22	39	30	22	63	37	42	26	25	27	21	34	34	37	29	37	30	29	19	35	19	12	16	27	16	10	36	12	20	23	19	15	30	27
OTU_210	20	26	28	21	25	15	3	19	25	13	24	54	13	12	31	18	15	8	23	30	71	59	71	35	104	165	23	117	35	3	47	73	143	47	77	38
OTU_211	4	9	3	4	3	8	3	7	3	11	3	4	9	7	9	14	7	2	13	34	13	11	48	44	31	44	31	50	11	3	73	12	29	34	8	11
OTU_212	115	47	42	56	68	31	70	54	43	32	63	55	37	35	29	76	48	33	64	42	40	50	26	16	63	24	21	17	31	10	30	51	21	15	61	38
OTU_213	14	30	17	28	12	26	20	15	19	32	26	32	34	33	22	26	19	23	10	23	12	13	23	10	20	11	10	4	19	3	16	13	8	17	26	40
OTU_214	52	31	38	79	58	52	51	64	46	159	114	68	28	85	61	77	45	49	99	43	69	54	81	74	77	116	38	74	65	18	140	130	101	65	94	45
OTU_215	18	16	4	20	7	5	4	13	17	15	12	26	25	12	8	19	14	6	213	53	46	55	197	101	108	26	128	85	38	14	168	39	97	69	91	13
OTU_216	34	40	18	35	29	50	23	36	16	77	55	35	16	29	18	48	37	33	80	13	25	36	19	30	27	11	3	8	39	25	24	26	27	27	67	33
OTU_217	19	11	27	14	7	17	21	8	33	12	14	24	49	26	41	28	15	14	4	96	159	17	56	75	181	88	14	228	10	9	19	66	80	20	42	31
OTU_218	22	19	13	36	24	27	27	21	15	35	38	29	20	42	18	35	28	25	40	16	15	29	43	15	18	10	8	7	27	7	14	8	15	51	40	51
OTU_219	60	73	38	26	47	16	64	47	42	41	40	33	92	64	38	14	33	36	52	37	14	20	48	11	28	23	45	11	31	3	28	63	12	25	24	24
OTU_220	1	63	17	0	22	1	1	4	19	1	1	3	1	3	31	4	2	2	2	22	20	5	2	0	0	3	647	1	3	16	48	5	13	3	1	7
OTU_221	45	44	44	29	65	22	32	20	38	31	37	31	46	22	32	17	47	34	17	22	25	24	18	24	17	6	28	6	30	7	17	19	20	27	30	35
OTU_222	33	40	33	33	29	25	27	25	40	21	18	51	26	18	17	66	25	36	36	47	57	36	43	54	30	79	34	78	20	155	52	48	79	22	34	63
OTU_223	39	32	22	54	25	21	42	41	37	42	38	47	57	33	46	28	28	37	40	56	31	47	24	13	41	30	34	38	36	11	30	63	43	15	22	8
OTU_224	37	53	88	28	53	25	37	27	69	44	57	31	79	44	71	54	88	28	42	36	38	20	40	32	65	9	21	7	25	9	25	37	31	29	45	42
OTU_225	14	2	24	10	3	21	4	121	9	37	10	5	5	3	4	5	5	7	25	17	173	29	1	67	6	7	2	5	31	4	0	1	0	5	0	9
OTU_226	194	128	139	41	100	140	146	57	138	62	52	79	195	132	137	33	147	124	141	71	57	39	58	47	79	30	35	15	109	24	72	51	57	50	47	132
OTU_227	39	39	26	96	54	93	29	73	52	80	148	60	24	41	65	84	66	72	45	35	36	58	55	46	26	27	25	26	98	18	24	31	21	99	96	45
OTU_228	1	3	1	4	0	1	2	2	3	6	5	8	3	6	7	13	2	2	21	13	26	14	21	16	21	5	1	65	3	10	30	13	15	28	3	10
OTU_229	15	1	5	4	3	3	0	0	2	6	0	2	12	4	14	17	7	1	2	13	57	15	2	97	2	33	8	13	0	2	3	4	17	37	1	6
OTU_230	6	14	2	2	5	1	1	1	4	4	8	1	12	3	9	14	8	1	3	44	33	5	28	2	9	39	178	5	6	10	11	24	79	4	6	3
OTU_231	44	39	18	10	23	29	48	40	35	19	33	49	36	24	31	25	42	26	81	37	19	17	27	30	30	22	13	12	40	6	31	18	22	32	64	61
OTU_232	7	1	1	6	1	1	1	4	3	2	1	8	5	4	8	5	1	3	1	43	14	92	12	16	28	121	4	41	7	0	10	32	11	2	5	3
OTU_233	81	34	16	10	5	2	33	61	86	10	10	17	37	65	51	15	24	2	214	43	52	6	27	5	38	23	31	8	3	3	50	48	23	14	23	8
OTU_234	33	25	19	26	15	27	26	28	28	39	54	38	23	21	32	31	19	18	19	78	106	49	83	28	76	117	19	203	22	5	56	45	105	29	59	13
OTU_235	10	10	24	39	12	20	27	28	15	49	49	12	9	38	36	36	17	33	22	10	17	13	21	8	4	9	15	6	27	9	30	7	8	10	35	7
OTU_236	12	11	28	11	40	21	15	4	43	8	24	33	8	7	37	14	58	30	4	8	17	11	31	24	20	1	14	4	27	7	3	3	33	11	33	33
OTU_237	16	20	11	35	32	28	29	15	18	33	28	28	27	19	33	21	25	26	34	8	17	13	44	21	35	4	17	7	25	9	12	3	9	27	40	22
OTU_238	152	180	144	93	193	85	235	114	178	150	135	135	265	200	206	107	160	151	112	71	74	139	57	37	109	66	105	12	125	19	115	99	71	84	99	175
OTU_239	28	35	14	12	36	33	17	28	42	35	47	47	24	47	57	48	58	20	125	25	25	11	75	18	55	15	21	20	34	4	40	18	21	21	74	33
OTU_240	9	6	10	7	10	12	3	9	4	13	8	16	13	12	3	11	10	10	35	13	17	27	31	67	32	36	21	27	18	35	40	44	67	14	18	6
OTU_241	129	101	45	65	103	58	63	59	78	65	77	75	48	60	53	44	73	52	85	46	74	52	68	30	46	36	31	7	42	7	43	60	36	35	82	57
OTU_242	2	1	4	7	1	0	1	1	5	10	1	1	1	1	4	22	2	0	0	2	10	20	10	6	1	15	1	381	2	0	0	1	6	11	4	1
OTU_243	47	55	33	6	57	18	44	31	31	11	5	45	79	31	19	9	29	18	13	22	12	5	19	21	26	25	12	6	25	8	29	14	11	21	28	38
OTU_244	41	18	43	44	35	24	34	18	48	16	31	29	13	27	16	42	19	15	40	9	22	23	22	11	19	6	3	6	16	1	10	13	23	12	32	15
OTU_245	13	15	14	26	18	36	24	28	13	29	44	34	35	40	43	40	32	30	35	19	14	13	55	26	52	25	21	25	32	21	32	13	31	57	52	50
OTU_246	9	8	11	27	16	18	26	24	20	29	34	21	17	18	26	37	21	30	11	13	15	24	8	5	9	17	19	13	22	4	20	33	13	12	19	13
OTU_247	72	70	19	2	5	6	22	26	104	9	2	4	60	59	72	15	20	8	186	46	22	0	42	9	57	18	22	7	8	2	125	74	18	2	10	3
OTU_248	68	183	85	43	74	60	61	171	89	39	53	82	106	91	82	77	124	68	60	63	39	107	52	59	40	73	34	27	61	158	32	64	47	48	56	72
OTU_249	30	31	25	30	36	27	25	25	38	26	14	15	25	15	21	43	43	17	26	54	36	46	61	24	24	67	25	20	20	8	27	37	32	81	39	28
OTU_250	19	19	10	7	16	28	23	12	17	5	12	30	38	43	12	1	9	16	9	21	0	4	14	13	18	5	4	4	21	0	6	1	5	13	9	68
OTU_251	4	7	1	8	5	5	2	4	5	9	16	25	2	8	7	6	5	6	5	17	36	13	8	13	51	70	9	50	9	1	25	73	47	10	37	3
OTU_252	8	4	6	4	1	0	8	1	11	6	5	0	2	4	11	9	3	0	3	9	95	4	4	1	5	25	7	121	2	3	1	23	50	15	3	0
OTU_253	15	37	17	57	33	6	49	36	33	16	61	25	35	14	18	21	34	30	11	23	21	30	9	8	17	16	19	5	33	4	13	6	7	23	30	20
OTU_254	34	24	24	29	18	34	28	27	34	24	29	27	10	15	13	28	23	18	10	15	49	41	38	27	27	35	11	31	19	4	16	20	56	28	40	19
OTU_255	77	94	50	31	43	21	41	36	57	38	78	33	20	15	42	26	32	13	43	55	75	23	31	9	24	17	28	12	34	2	26	46	34	23	47	16
OTU_256	37	48	38	36	47	39	33	35	43	50	67	29	20	76	74	75	41	59	55	22	24	31	35	16	29	21	39	15	62	8	31	20	20	33	51	35
OTU_257	11	25	24	27	34	19	3	24	19	32	29	17	9	28	15	11	30	17	9	15	20	25	8	11	11	4	10	9	24	6	11	32	41	14	13	18
OTU_258	57	62	78	44	60	47	63	57	51	34	37	34	93	91	73	36	61	48	46	25	27	51	41	19	31	19	50	10	42	10	41	22	24	39	53	75
OTU_259	27	35	22	36	47	28	45	26	17	55	44	50	43	54	35	36	54	41	21	33	27	34	35	28	20	34	14	13	36	14	20	34	21	44	41	46
OTU_260	20	30	8	13	21	6	32	35	33	17	10	12	13	19	12	10	17	11	95	27	39	20	14	33	29	23	6	8	16	2	18	93	23	19	9	6
OTU_261	13	15	30	7	328	46	50	26	6	18	31	7	4	30	19	22	13	26	13	12	7	3	32	42	24	8	16	11	18	4	10	9	9	58	31	14
OTU_262	31	31	30	13	26	32	35	26	53	21	13	22	36	63	25	17	27	24	37	22	22	12	42	18	33	7	11	5	18	10	18	9	22	26	24	57
OTU_263	6	23	15	12	11	7	13	10	7	9	7	9	8	4	14	15	15	9	12	9	37	55	51	24	5	18	10	39	20	67	7	13	16	34	15	10
OTU_264	124	102	40	62	60	34	42	43	43	23	64	42	35	26	32	29	29	28	56	52	71	41	34	11	46	33	35	13	26	6	29	66	28	17	60	18
OTU_265	1	1	1	3	1	0	0	1	0	2	0	0	1	2	1	8	0	0	8	7	50	59	50	0	5	24	11	13	6	2	10	23	108	4	6	2
OTU_266	3	6	4	0	0	1	4	4	5	0	1	12	7	9	3	1	1	1	9	45	32	11	6	7	35	78	15	11	5	4	27	43	53	3	7	4
OTU_267	18	22	12	11	26	58	24	15	24	19	20	25	22	19	21	16	34	29	12	15	13	7	30	17	18	9	7	6	25	5	16	9	4	19	18	29
OTU_268	32	35	39	54	49	58	47	28	50	50	74	32	45	112	117	65	53	49	61	38	45	40	54	41	36	26	51	19	53	14	44	26	47	70	51	39
OTU_269	4	1	3	10	3	2	2	3	5	15	3	0	2	3	9	26	4	2	4	12	11	18	20	7	1	4	4	122	5	1	2	2	20	25	3	0
OTU_270	20	15	16	16	5	10	14	11	17	9	14	31	25	14	13	12	3	3	26	48	38	35	28	11	25	43	10	22	18	3	23	48	46	14	38	10
OTU_271	32	15	8	6	14	11	13	14	31	12	22	24	18	14	20	14	9	11	80	6	24	4	60	12	30	5	7	7	9	5	14	24	9	1	44	5
OTU_272	7	15	3	6	3	7	3	9	5	20	8	20	14	9	7	10	2	3	22	46	37	32	26	24	42	59	17	68	15	15	38	28	46	25	21	9
OTU_273	31	25	9	18	27	27	11	15	16	15	58	24	9	4	11	22	2	11	4	56	17	22	5	2	7	13	6	6	11	5	4	5	9	2	18	1
OTU_274	0	0	0	0	0	19	0	0	0	0	0	17	0	0	0	52	0	32	0	0	0	0	0	28	0	0	0	1	0	422	0	0	0	0	0	22
OTU_275	0	0	2	2	0	0	3	0	6	3	1	3	2	6	11	3	2	1	0	2	18	13	11	9	1	28	7	10	0	0	3	20	23	5	1	5
OTU_276	28	22	45	10	25	12	14	11	6	23	191	12	2	8	5	1	1	4	1	12	16	3	9	1	2	3	4	1	14	0	3	10	5	1	21	0
OTU_277	10	17	10	12	15	17	7	14	22	20	17	32	12	37	21	40	28	17	15	10	17	5	22	12	17	10	4	4	20	7	15	25	15	19	14	35
OTU_278	19	37	66	24	101	74	25	26	19	89	34	72	29	73	35	39	53	63	22	10	8	30	39	21	14	4	14	5	46	15	20	16	21	37	30	83
OTU_279	9	7	10	9	19	25	13	8	16	26	30	20	11	19	14	15	11	13	9	12	12	15	33	18	4	3	6	5	18	9	13	6	8	29	24	60
OTU_280	14	22	24	12	21	37	12	15	7	28	21	20	12	40	24	25	12	31	79	25	15	14	58	70	49	15	55	26	73	42	88	17	24	31	63	21
OTU_281	0	0	0	0	0	15	0	0	1	9	11	0	1	0	0	0	0	0	0	0	0	0	90	0	0	0	0	88	0	0	0	0	0	0	1	0
OTU_282	10	6	3	8	2	8	2	7	7	15	5	8	5	6	8	12	1	2	2	4	34	11	36	18	9	21	2	249	4	1	23	16	16	7	9	14
OTU_283	6	5	4	11	7	3	2	5	3	8	3	23	1	5	2	10	10	5	23	4	39	43	60	62	27	31	13	53	2	6	29	69	59	12	21	8
OTU_284	50	14	87	15	51	18	11	9	35	57	24	18	16	40	69	14	31	29	22	3	15	22	14	15	11	4	4	3	21	4	21	10	17	15	23	30
OTU_285	61	63	71	33	42	72	67	49	74	64	52	62	31	62	90	49	29	78	66	24	28	41	54	26	45	14	21	14	50	13	49	42	33	53	54	56
OTU_286	114	3	3	1	2	44	4	184	6	35	50	3	8	5	2	0	0	2	284	5	110	0	7	2	23	6	9	5	3	0	6	3	2	0	2	3
OTU_287	31	45	33	10	22	30	42	38	37	25	21	27	46	57	36	24	21	23	51	16	18	15	23	14	21	10	16	5	20	15	19	25	19	21	18	46
OTU_288	181	121	48	96	79	50	113	107	90	44	80	76	83	48	63	67	54	44	149	119	116	97	82	37	125	129	60	37	54	10	86	117	56	45	136	25
OTU_289	0	4	8	9	36	0	2	1	16	4	1	7	19	3	10	5	2	3	0	32	4	5	1	0	2	35	5	2	6	0	0	11	3	1	2	0
OTU_290	22	37	8	27	12	14	2	11	11	27	65	15	5	14	4	22	6	3	2	11	23	10	7	4	11	14	7	3	12	0	9	14	8	5	7	7
OTU_291	23	28	14	21	17	25	38	37	30	17	28	17	21	26	21	13	12	33	10	21	11	28	4	14	7	8	16	5	18	0	15	19	9	6	7	10
OTU_292	108	106	49	60	31	63	68	65	112	29	77	52	67	57	110	46	62	49	84	84	191	32	84	47	67	36	40	74	44	7	44	100	58	36	92	50
OTU_293	26	15	27	19	30	42	43	31	29	16	26	30	15	12	26	14	46	48	23	22	19	29	46	9	24	12	18	8	20	10	13	15	9	27	28	35
OTU_294	28	85	58	51	280	165	53	71	53	118	148	72	29	157	134	122	119	82	186	52	103	45	161	216	143	38	120	71	477	95	429	22	72	116	184	68
OTU_295	29	22	46	26	52	25	36	29	25	40	15	19	49	67	23	19	27	37	18	7	5	27	20	6	12	15	28	1	41	1	12	31	7	11	15	15
OTU_296	26	20	17	16	35	9	24	27	18	7	27	29	14	12	8	18	34	27	9	15	16	11	6	22	10	10	10	7	16	2	14	7	11	13	30	26
OTU_297	12	13	5	45	14	30	13	12	12	40	37	20	2	29	37	44	10	35	45	10	9	11	36	12	15	9	13	12	45	11	29	11	34	62	26	24
OTU_298	2	0	1	0	3	16	4	4	0	6	1	16	0	0	1	33	3	11	1	0	0	5	8	11	3	0	0	0	0	640	1	5	2	1	0	9
OTU_299	0	0	0	0	0	17	0	0	0	0	0	10	0	0	0	72	0	13	0	0	0	0	0	15	0	0	0	0	0	376	0	0	0	0	0	11
OTU_300	0	2	2	7	0	1	0	1	1	10	0	1	1	0	0	10	4	0	4	3	2	79	1	40	6	18	0	23	6	0	15	4	26	7	1	2
OTU_301	64	107	112	77	127	79	93	75	93	59	77	85	83	81	118	102	146	92	75	89	77	113	112	62	43	58	224	54	116	38	65	63	59	151	55	107
OTU_302	35	21	15	21	10	26	56	21	37	16	13	11	23	16	18	15	15	16	35	60	20	32	8	10	19	16	11	15	16	6	26	20	8	16	13	3
OTU_303	25	21	16	19	8	15	63	34	32	12	5	11	25	50	19	4	33	22	17	13	14	9	4	8	10	10	9	4	18	4	13	14	5	8	11	7
OTU_304	35	39	97	55	83	33	34	57	47	116	64	73	45	158	66	50	68	77	19	41	37	58	45	43	49	38	50	36	45	8	63	147	83	75	47	67
OTU_305	120	20	15	209	48	43	117	12	11	187	83	63	23	88	18	17	4	106	2	8	9	32	2	7	8	3	2	7	11	1	4	114	3	14	28	5
OTU_306	0	0	0	0	0	30	0	0	0	0	2	33	0	0	0	114	0	35	0	0	0	0	0	56	0	0	0	1	0	266	0	0	0	0	0	31
OTU_307	28	39	84	26	79	33	41	9	72	35	68	43	21	28	48	69	79	38	32	11	27	37	44	31	23	9	21	11	36	7	11	13	33	34	61	46
OTU_308	47	34	24	28	17	20	51	26	34	22	27	18	22	19	31	15	31	35	23	27	30	11	10	10	23	14	15	7	25	6	21	20	14	22	26	9
OTU_309	48	33	29	35	35	31	47	28	42	19	19	25	38	22	30	25	48	38	25	30	16	63	31	23	17	44	9	14	17	13	21	21	32	53	35	37
OTU_310	60	107	85	52	74	80	110	88	107	47	77	59	49	72	79	59	94	85	73	44	50	68	67	40	77	67	38	29	89	31	77	30	25	100	99	92
OTU_311	6	4	16	8	13	4	4	2	20	8	5	5	15	10	20	14	11	3	17	35	36	27	69	13	18	43	25	32	12	3	30	19	144	30	12	117
OTU_312	3	7	1	2	3	0	0	4	9	5	3	5	15	3	10	15	5	1	8	46	21	11	8	46	16	11	5	32	8	5	4	9	38	45	3	8
OTU_313	122	119	147	131	110	63	96	150	123	67	69	142	120	82	117	101	81	85	40	116	110	133	77	59	88	138	120	87	88	24	71	194	227	40	99	69
OTU_314	2	1	0	5	4	2	3	7	2	3	8	2	2	3	2	2	6	3	4	2	1	2	4	0	5	0	1	2	3	0	7	6	0	4	0	2
OTU_315	0	0	0	1	0	20	1	0	2	0	0	38	2	0	0	67	0	28	0	3	0	0	0	45	0	2	0	0	0	329	0	0	0	0	0	20
OTU_316	78	65	23	91	121	60	27	65	44	68	62	60	22	52	39	60	31	39	63	19	17	34	31	14	20	16	6	3	34	22	18	43	4	32	49	59
OTU_317	11	5	2	11	1	0	7	0	19	17	4	9	6	15	4	16	1	2	14	8	3	65	23	6	41	20	4	99	19	0	39	61	20	33	10	11
OTU_318	8	25	15	12	16	6	7	11	16	18	16	12	24	11	22	35	12	4	28	67	36	14	25	8	36	122	32	28	17	13	39	52	132	20	34	15
OTU_319	24	20	4	2	3	5	7	6	21	1	2	11	32	14	3	4	1	1	34	99	22	20	34	7	14	49	21	17	4	2	14	8	7	9	11	6
OTU_320	54	35	55	141	30	62	110	134	82	53	94	31	54	44	60	47	29	63	42	55	42	97	26	27	40	44	9	24	81	13	51	46	23	31	42	14
OTU_321	1	6	2	1	1	0	0	2	6	2	0	7	8	2	5	2	4	1	7	5	4	9	3	8	24	48	19	33	4	0	23	30	47	5	10	9
OTU_322	13	20	31	14	29	28	28	20	36	33	40	24	30	41	60	35	35	64	34	14	14	16	28	20	21	23	14	8	28	21	15	20	35	26	20	17
OTU_323	42	30	32	46	46	33	40	34	29	32	63	29	22	25	39	38	23	33	30	25	27	25	10	10	26	19	23	10	22	3	22	29	19	21	42	16
OTU_324	40	69	36	74	61	15	21	40	49	62	49	23	34	83	61	96	48	32	42	31	39	97	48	20	36	21	17	18	50	8	35	42	25	51	49	24
OTU_325	25	25	7	24	18	10	11	17	37	25	64	23	15	10	12	33	15	8	24	22	65	29	12	10	46	18	14	35	20	4	21	40	26	11	45	4
OTU_326	18	16	17	14	6	9	14	13	16	11	7	13	24	10	9	8	30	9	14	7	2	7	7	7	17	10	7	2	12	6	9	15	10	16	11	27
OTU_327	5	8	1	3	0	1	1	8	5	2	0	2	8	3	7	3	0	0	1	30	71	6	16	2	64	9	5	128	1	1	0	5	4	2	0	0
OTU_328	6	15	8	7	4	6	5	8	6	9	1	9	19	11	13	22	11	7	10	119	44	27	23	41	45	104	18	76	1	4	22	47	70	20	12	27
OTU_329	3	2	1	3	1	0	0	1	0	1	2	4	1	0	2	0	0	0	1	5	11	5	2	1	5	4	2	4	0	0	4	8	1	2	4	1
OTU_330	24	0	1	0	0	3	1	6	3	1	1	0	4	1	1	0	1	0	5	0	15	0	0	0	235	0	0	1	0	0	4	0	2	0	0	0
OTU_331	31	32	46	10	75	21	14	20	16	29	7	21	32	16	17	9	82	37	4	5	2	7	14	11	6	6	7	1	27	14	5	7	4	5	12	26
OTU_332	25	76	34	66	35	24	23	32	68	49	142	66	13	35	86	99	33	48	25	31	67	51	53	65	23	18	22	25	100	2	34	23	46	38	102	29
OTU_333	15	9	3	4	4	9	5	7	16	6	7	10	23	8	18	12	5	5	7	39	67	20	15	55	29	40	10	86	15	2	14	58	29	27	20	20
OTU_334	71	51	78	32	58	44	57	44	51	45	69	92	59	73	67	49	51	65	46	28	54	19	32	30	75	21	33	4	35	1	41	33	37	32	54	59
OTU_335	7	5	1	5	0	4	4	6	7	4	7	10	7	8	4	2	9	3	9	12	12	30	21	13	34	52	8	57	5	2	14	43	23	5	23	7
OTU_336	18	26	37	24	28	19	42	15	38	23	18	37	36	29	54	31	37	52	31	21	15	43	12	20	44	20	31	7	17	8	31	40	23	29	38	36
OTU_337	73	101	60	80	94	86	99	63	89	75	74	88	67	56	63	87	84	95	71	53	41	44	59	51	63	35	37	32	65	69	52	45	50	48	111	77
OTU_338	9	32	17	38	12	17	8	11	16	20	8	4	38	122	36	44	26	9	10	164	30	20	20	35	26	35	77	128	47	20	47	12	62	128	14	12
OTU_339	11	27	10	2	3	5	15	15	15	17	6	8	24	14	18	11	9	1	78	123	27	13	73	30	24	61	39	31	11	7	29	74	7	6	7	1
OTU_340	12	10	14	33	20	34	25	6	28	32	33	29	13	24	28	28	17	40	101	15	29	25	67	41	52	17	39	31	25	22	130	37	56	48	66	32
OTU_341	20	22	13	9	28	19	12	18	24	17	22	28	24	11	14	24	15	16	21	11	17	11	45	7	58	20	7	7	10	4	19	18	14	6	29	11
OTU_342	6	15	18	12	12	8	23	8	27	11	13	12	28	16	23	14	16	2	20	34	25	10	87	34	29	100	19	19	25	51	37	14	146	57	24	130
OTU_343	7	46	10	4	0	10	7	7	36	7	4	1	17	6	26	2	2	2	7	283	20	8	24	1	11	24	1760	7	3	1	47	4	5	7	7	2
OTU_344	42	25	24	28	67	28	49	25	44	24	46	54	40	39	34	47	49	55	41	28	35	18	46	19	69	17	19	17	40	9	14	37	36	20	56	62
OTU_345	39	33	42	57	74	81	56	46	63	67	77	38	29	75	159	61	58	73	81	23	30	31	80	33	49	33	20	10	56	15	47	28	42	63	52	45
OTU_346	0	0	0	0	0	28	0	0	0	0	0	43	0	0	0	92	0	42	0	0	0	1	0	62	0	0	0	1	0	370	0	0	0	0	0	40
OTU_347	9	13	6	10	7	4	2	1	10	15	6	1	21	15	13	27	11	2	9	36	22	33	31	12	14	25	2	121	16	2	33	8	44	49	23	8
OTU_348	0	0	0	34	48	0	0	0	0	0	0	65	0	0	0	0	29	40	0	0	0	107	0	39	0	0	0	0	96	0	0	0	0	0	69	0
OTU_349	1	4	1	5	0	4	0	0	6	4	3	11	1	0	4	4	2	2	1	9	33	17	10	38	24	9	2	71	5	1	8	33	9	3	5	20
OTU_350	18	9	11	23	26	15	20	13	16	11	22	27	12	9	18	22	11	16	27	14	22	17	17	14	17	14	10	16	13	4	10	11	8	14	27	15
OTU_351	6	5	23	17	425	16	14	47	16	31	16	11	20	28	63	7	32	20	8	12	5	15	8	2	2	4	8	1	19	3	9	24	6	2	6	4
OTU_352	18	20	8	11	11	7	15	13	19	5	14	15	6	6	7	14	5	15	12	8	30	22	9	5	9	18	9	7	7	0	11	18	7	9	16	5
OTU_353	0	0	0	2	1	0	0	0	0	10	0	0	2	2	1	6	0	0	1	5	2	14	31	2	1	2	0	427	0	0	1	1	2	5	0	2
OTU_354	12	9	6	12	31	20	0	7	8	10	19	11	4	11	5	13	7	7	9	5	8	11	5	5	2	2	6	2	6	3	2	17	10	6	8	12
OTU_355	38	25	23	0	16	10	26	10	33	1	1	13	31	30	23	1	28	20	15	18	11	0	11	11	7	11	6	2	16	3	14	2	9	3	12	23
OTU_356	5	23	20	16	21	11	8	5	20	19	28	22	10	7	10	32	7	9	3	6	27	19	5	6	13	10	3	3	13	3	6	4	28	9	16	12
OTU_357	55	27	9	8	38	33	22	23	10	23	27	33	31	34	10	11	14	36	35	16	12	15	15	15	21	10	0	5	19	1	14	28	5	10	22	36
OTU_358	25	24	10	49	11	45	69	54	23	67	42	21	31	21	11	39	13	57	37	17	8	26	8	38	34	27	7	31	26	12	49	23	17	63	11	32
OTU_359	34	35	19	38	31	49	32	19	22	34	42	37	31	37	26	43	26	40	29	33	32	41	55	25	37	35	23	36	41	8	30	47	47	40	54	53
OTU_360	21	31	21	35	28	41	17	36	16	24	35	16	15	25	23	35	44	29	22	24	17	18	34	20	15	10	9	9	25	9	11	15	7	35	38	29
OTU_361	5	6	0	7	2	5	10	8	6	7	3	8	10	3	3	6	2	1	41	26	18	33	30	14	45	34	8	31	10	3	31	18	41	16	30	15
OTU_362	19	17	10	7	14	41	8	22	13	28	20	6	8	34	27	6	19	7	16	14	26	6	13	45	19	10	14	16	13	8	8	4	18	29	36	13
OTU_363	17	105	82	14	28	20	20	21	39	29	37	21	38	59	25	29	37	14	11	17	23	21	4	18	8	6	13	5	24	3	7	16	14	17	15	11
OTU_364	12	5	1	14	4	1	5	12	12	11	8	15	13	15	9	11	5	6	9	13	4	11	13	4	24	23	4	15	10	3	27	24	17	20	15	8
OTU_365	34	33	36	23	51	18	28	24	43	25	61	28	36	33	41	39	45	19	29	24	47	15	30	18	42	13	13	6	33	2	13	24	42	19	32	24
OTU_366	2	8	0	12	3	0	1	84	2	10	1	4	4	16	0	16	0	6	10	16	2	16	3	3	8	223	4	10	2	6	1	12	11	151	0	78
OTU_367	9	15	15	5	9	6	29	12	14	4	1	9	22	13	8	7	15	13	8	12	2	14	7	5	7	3	11	3	10	4	11	3	7	6	6	11
OTU_368	2	2	2	206	8	7	2	1	5	20	31	11	2	1	2	20	1	3	0	5	9	14	13	0	1	0	1	12	5	1	1	6	11	13	20	0
OTU_369	23	21	13	54	30	21	25	30	20	41	78	33	26	25	48	55	19	37	16	30	33	30	14	14	16	28	27	53	28	3	34	56	31	45	55	14
OTU_370	4	4	9	13	6	9	5	6	9	15	8	5	6	12	13	23	9	8	6	10	42	16	43	34	10	20	4	234	10	4	4	45	106	16	11	8
OTU_371	2	6	0	9	3	0	0	1	3	2	18	12	2	5	4	4	3	1	25	4	45	12	43	10	35	50	5	15	15	3	19	30	54	2	17	6
OTU_372	11	21	21	8	18	20	26	7	25	16	11	13	11	30	19	18	50	18	22	11	10	9	14	29	10	10	8	3	17	8	12	8	15	18	13	27
OTU_373	1	0	1	0	0	40	0	4	0	0	0	37	0	1	1	59	1	26	5	1	0	0	1	24	0	4	0	0	0	377	0	0	0	1	1	37
OTU_374	60	49	34	35	58	36	74	54	45	30	47	26	45	25	30	30	56	46	43	41	39	21	37	23	25	22	23	11	21	12	10	14	19	39	53	58
OTU_375	1	4	1	1	0	0	0	2	1	1	0	3	0	4	2	4	2	0	2	4	17	43	0	48	42	25	13	143	10	0	3	62	62	17	8	6
OTU_376	52	62	69	43	63	39	88	52	89	50	61	65	63	80	86	68	84	85	87	29	52	64	43	19	70	49	41	43	52	10	42	76	76	45	89	48
OTU_377	0	0	0	0	0	13	0	0	0	0	0	22	0	0	0	36	0	23	0	0	0	0	0	15	0	0	0	0	0	323	0	0	0	0	0	12
OTU_378	26	26	31	7	23	25	12	25	30	12	18	20	20	13	25	39	38	15	27	21	17	11	54	13	22	10	6	8	27	35	14	14	16	27	33	29
OTU_379	1	1	0	2	3	0	0	0	0	2	1	2	1	0	0	3	1	0	0	2	2	10	3	6	5	21	0	157	1	0	2	18	10	2	4	2
OTU_380	98	51	39	31	23	28	71	38	59	22	32	17	46	24	31	8	19	37	45	48	40	42	15	28	28	66	12	17	25	10	40	37	42	11	8	11
OTU_381	48	52	57	67	65	52	78	61	64	96	104	59	43	91	50	65	56	55	49	27	26	56	70	31	35	26	39	26	61	14	53	51	20	48	47	52
OTU_382	178	18	101	86	84	39	83	15	36	127	57	28	40	32	18	21	21	35	4	7	26	66	5	9	25	4	5	9	20	1	4	31	3	5	26	8
OTU_383	30	31	15	24	24	9	8	18	11	23	21	27	5	32	11	11	6	9	9	21	18	16	4	6	8	19	12	4	13	1	9	22	13	13	16	17
OTU_384	9	15	6	3	3	8	7	5	6	14	15	6	3	14	7	13	6	5	11	4	15	23	3	5	11	30	22	13	14	1	11	27	17	38	34	6
OTU_385	3	7	1	4	0	0	0	0	3	6	2	3	2	3	2	6	4	3	0	11	10	27	9	14	4	34	9	63	11	1	20	20	13	31	8	9
OTU_386	29	48	49	29	17	16	30	35	47	24	9	25	26	48	49	27	13	37	15	15	9	27	4	5	19	9	27	3	17	3	15	14	19	23	11	29
OTU_387	143	63	29	37	44	27	44	47	31	14	20	15	18	30	23	17	14	18	52	36	47	33	13	6	32	28	12	13	18	9	15	49	23	13	22	9
OTU_388	1	0	6	1	1	14	5	0	0	0	0	19	8	1	7	34	1	16	0	2	2	0	0	23	0	4	1	0	0	266	0	1	0	0	0	13
OTU_389	9	22	13	26	22	49	16	16	7	15	32	25	14	19	30	24	35	24	20	14	12	16	33	31	9	4	23	4	24	44	6	11	6	24	35	31
OTU_390	96	37	32	11	36	48	17	11	45	65	39	76	32	70	138	38	53	31	180	5	20	5	80	18	56	6	7	5	19	7	59	38	53	11	54	50
OTU_391	0	0	0	2	0	14	0	0	1	0	0	25	0	0	0	74	0	31	0	0	0	8	0	24	0	0	0	0	3	340	0	0	0	0	5	22
OTU_392	0	0	1	5	0	0	1	0	3	9	0	0	1	0	6	5	0	0	1	0	1	28	8	0	0	40	1	37	1	0	0	0	2	6	0	0
OTU_393	2	1	1	1	0	0	0	2	2	5	3	4	2	0	4	6	3	1	35	2	159	18	43	20	41	10	4	53	8	5	8	4	39	26	2	2
OTU_394	14	10	5	13	0	7	28	12	11	14	0	6	11	12	7	4	0	9	13	36	5	13	8	43	23	79	7	26	0	5	33	27	12	18	2	4
OTU_395	23	15	22	23	25	11	26	11	18	11	17	22	22	10	19	18	24	18	11	14	11	18	19	8	16	9	18	1	19	4	23	11	6	21	15	25
OTU_396	26	37	26	31	26	19	31	74	28	6	18	23	25	9	21	25	23	37	21	16	15	13	13	15	12	18	16	10	14	4	14	6	12	31	21	18
OTU_397	40	36	68	42	38	63	49	55	69	28	33	47	59	49	66	28	67	82	88	108	103	72	514	62	102	99	45	71	58	45	66	42	142	78	49	46
OTU_398	39	39	31	69	54	14	43	58	31	61	69	19	54	47	62	86	48	19	46	46	51	64	72	16	95	47	61	51	63	19	41	96	72	53	74	30
OTU_399	10	8	2	10	7	11	14	9	15	13	17	8	9	15	15	17	11	9	21	20	4	13	25	18	16	31	8	31	14	12	31	38	13	52	15	13
OTU_400	10	8	8	13	15	6	6	5	13	16	5	11	9	21	9	22	10	14	24	12	28	17	24	16	18	18	5	58	8	6	22	29	50	22	16	20
OTU_401	12	9	14	13	20	12	7	8	5	17	20	13	0	12	8	10	34	9	10	18	23	155	7	17	17	10	2	51	32	15	12	43	59	28	18	9
OTU_402	33	30	46	80	39	110	38	37	38	32	108	56	24	49	127	110	19	79	45	27	14	26	67	53	26	22	20	15	102	10	36	9	25	78	61	79
OTU_403	27	35	36	24	28	25	12	22	24	54	80	40	11	32	38	37	38	22	20	28	32	19	22	29	38	23	10	12	29	5	18	30	37	31	44	37
OTU_404	86	85	103	33	88	72	97	48	107	67	58	57	140	130	90	45	86	61	33	45	43	42	28	27	32	24	34	8	68	9	25	25	48	46	48	64
OTU_405	28	29	33	24	33	12	16	33	11	44	30	29	22	29	14	19	30	21	56	45	48	47	110	47	44	51	337	41	14	4	27	61	46	26	13	26
OTU_406	25	49	43	31	54	33	17	32	36	43	31	27	18	26	28	29	71	24	38	18	27	32	33	16	11	3	47	4	20	2	24	17	35	21	35	17
OTU_407	80	64	15	31	15	6	33	15	23	10	9	10	24	7	8	8	5	2	15	39	22	15	2	0	10	14	15	6	1	0	13	33	6	8	9	4
OTU_408	21	32	25	13	28	23	18	11	38	22	18	31	21	12	30	18	19	17	20	7	14	18	12	6	24	1	11	4	24	4	7	12	16	26	14	38
OTU_409	97	102	55	37	51	67	78	76	85	31	54	70	39	75	100	37	77	26	177	51	38	28	82	31	75	40	33	14	50	14	64	69	47	29	83	46
OTU_410	10	7	9	3	3	4	6	7	6	6	4	1	8	6	11	8	2	2	4	21	43	10	11	13	39	30	9	80	2	1	7	62	18	6	3	6
OTU_411	24	42	23	12	16	15	18	262	22	25	15	12	18	18	17	32	20	7	45	34	51	87	30	18	22	117	123	197	20	24	17	43	55	25	17	21
OTU_412	2	0	2	0	0	0	0	1	3	3	0	0	2	2	3	5	0	1	0	13	22	1	8	5	3	10	4	91	0	0	1	14	26	2	0	0
OTU_413	42	40	25	28	23	17	62	26	41	30	25	26	44	29	20	20	15	33	28	25	15	28	9	10	32	40	14	4	18	2	27	47	15	7	30	16
OTU_414	3	0	6	2	0	1	3	4	0	4	1	6	5	2	6	9	2	1	1	9	6	11	6	18	14	14	2	29	7	0	7	12	29	10	2	21
OTU_415	62	37	30	30	33	10	32	20	31	12	20	20	26	16	22	13	27	19	26	27	20	22	9	14	26	21	14	4	15	1	16	18	6	21	12	17
OTU_416	2	1	2	4	1	0	0	1	3	4	1	5	1	0	1	2	4	2	1	14	31	18	16	19	14	4	8	107	7	2	14	8	22	3	10	6
OTU_417	27	31	21	32	37	282	56	28	34	43	57	45	36	30	45	47	41	83	61	29	18	24	71	51	42	13	8	15	45	58	18	7	16	53	39	60
OTU_418	222	74	246	56	183	82	46	14	133	317	174	161	77	144	329	123	167	57	101	21	82	99	73	47	105	8	22	16	118	9	61	66	110	77	128	180
OTU_419	17	23	22	31	21	22	17	36	27	34	35	28	28	17	30	32	26	27	20	64	47	50	37	36	23	53	85	101	28	8	27	37	59	44	19	31
OTU_420	0	0	0	0	0	24	0	0	0	0	0	17	0	0	0	46	0	15	0	0	0	0	0	21	0	0	0	0	0	260	0	0	0	0	0	16
OTU_421	6	7	11	2	7	2	12	2	9	5	3	13	13	6	4	7	6	3	9	20	30	13	34	9	25	43	28	30	8	8	22	20	25	28	12	16
OTU_422	7	13	11	15	16	27	15	11	4	32	47	22	15	75	21	24	13	18	8	9	4	6	14	16	13	4	3	9	24	7	13	2	5	16	17	28
OTU_423	26	34	41	8	11	14	35	17	39	19	10	3	54	65	34	6	19	18	11	22	14	6	13	13	14	11	16	2	9	2	21	11	6	6	10	16
OTU_424	11	13	8	5	7	7	7	11	4	8	26	16	2	8	6	12	8	7	6	4	14	4	1	10	4	7	2	3	8	1	3	22	8	7	11	10
OTU_425	17	6	10	13	18	115	19	17	14	17	35	16	7	12	21	22	17	26	35	8	5	6	38	19	14	7	6	11	20	9	15	7	4	13	31	29
OTU_426	10	1	11	17	13	8	15	7	13	4	5	14	7	1	11	12	5	6	95	18	20	30	95	20	36	14	121	17	6	15	38	3	18	23	28	10
OTU_427	3	5	15	3	0	10	11	0	19	6	0	13	23	10	23	10	4	3	2	30	54	12	29	10	32	31	11	73	7	8	9	27	45	7	5	59
OTU_428	37	27	13	31	28	29	29	23	18	15	26	37	19	18	20	28	19	33	19	16	18	29	21	22	17	17	15	11	30	10	12	18	9	15	36	21
OTU_429	35	33	19	66	46	42	27	24	39	26	49	28	24	71	44	20	14	49	124	32	15	18	57	22	32	47	11	12	53	10	29	8	19	30	40	43
OTU_430	12	0	2	0	0	0	12	0	1	1	1	0	338	1	0	1	1	0	9	26	0	1	0	0	13	0	0	0	1	0	15	1	0	1	0	1
OTU_431	25	37	41	18	35	17	31	25	28	28	15	17	40	34	40	10	33	12	31	9	9	27	17	13	8	14	30	1	29	2	16	16	13	12	21	19
OTU_432	0	0	2	0	1	1	1	0	4	5	1	0	3	1	1	8	2	0	0	1	18	5	5	1	2	42	2	17	0	1	0	2	20	1	2	0
OTU_433	28	48	27	36	56	52	46	27	41	66	49	77	47	65	63	42	48	36	46	36	36	34	70	41	49	28	86	27	36	14	31	44	40	46	50	88
OTU_434	15	22	4	20	31	11	15	19	16	14	15	12	18	12	12	17	16	6	23	54	20	16	19	11	16	30	30	14	36	16	44	12	11	49	11	20
OTU_435	5	1	1	7	1	5	3	3	4	12	6	3	2	8	4	6	0	1	19	9	32	7	17	10	19	17	4	27	1	6	11	13	37	11	8	2
OTU_436	4	0	4	1	1	0	2	1	4	1	3	1	6	4	6	5	1	2	1	4	12	5	4	23	6	9	8	0	5	2	38	2	23	6	2	28
OTU_437	10	10	8	18	3	7	8	18	13	10	20	12	11	18	14	19	10	18	14	17	10	8	5	7	11	23	8	10	5	3	14	43	14	11	7	2
OTU_438	6	8	5	12	10	8	8	13	4	18	10	6	3	19	7	15	8	4	4	7	9	12	14	16	20	6	12	14	9	2	8	3	15	16	25	10
OTU_439	30	18	15	15	14	1	18	40	8	8	0	12	22	12	3	6	5	3	15	12	14	4	6	1	14	9	23	2	8	6	6	19	5	4	5	5
OTU_440	48	4	39	14	25	13	8	3	19	11	5	11	20	22	42	2	10	20	2	3	5	6	2	1	1	1	2	0	6	1	1	3	3	0	5	6
OTU_441	2	1	5	1	0	0	0	1	4	3	1	2	2	2	2	3	0	1	1	3	44	5	11	8	3	12	1	101	0	0	1	14	29	0	3	0
OTU_442	10	12	8	14	17	27	11	8	7	25	22	7	9	41	14	30	6	20	26	10	9	15	11	12	12	6	8	2	19	10	18	9	9	10	14	24
OTU_443	5	22	7	6	5	26	10	4	8	8	2	20	7	1	7	61	2	22	6	3	1	6	4	20	5	2	3	1	7	134	4	4	3	2	1	27
OTU_444	2	4	8	2	8	5	5	3	5	0	0	5	3	17	2	0	1	6	10	6	2	0	19	11	1	4	473	0	2	8	6	5	3	0	1	4
OTU_445	6	22	15	20	8	14	9	14	10	22	15	23	23	34	15	18	11	10	24	9	8	13	16	8	13	7	6	6	15	1	16	12	19	19	16	16
OTU_446	9	0	0	1	3	6	8	8	15	0	1	2	10	4	4	2	5	3	68	5	0	1	12	26	15	0	8	3	0	9	11	2	1	30	17	6
OTU_447	43	23	44	22	26	31	67	8	36	14	16	19	32	8	15	16	41	22	11	4	8	13	13	11	10	4	5	1	20	3	14	5	10	9	27	19
OTU_448	9	6	9	6	3	4	5	4	8	9	2	8	23	15	4	1	0	2	22	48	39	17	7	11	16	97	3	26	9	0	11	21	20	2	7	6
OTU_449	10	11	7	8	20	4	4	41	7	18	7	16	2	6	9	10	14	23	6	17	17	23	18	14	28	28	17	8	3	10	8	23	18	9	10	11
OTU_450	23	26	9	22	8	4	9	23	18	11	8	37	12	14	11	9	2	8	9	50	149	12	9	9	62	48	17	24	7	7	31	71	64	2	20	7
OTU_451	36	10	10	5	6	7	7	3	55	4	6	21	12	6	19	43	4	12	21	8	290	5	49	10	45	13	28	20	5	109	17	16	28	16	4	27
OTU_452	45	43	38	15	40	25	45	45	53	17	35	33	43	25	25	22	20	34	42	33	18	28	13	16	23	25	8	4	41	13	19	15	12	15	34	65
OTU_453	14	9	37	15	12	5	4	1	12	26	30	12	7	7	8	19	2	0	0	0	33	54	3	1	6	3	2	2	10	2	2	5	1	4	8	2
OTU_454	6	8	8	21	11	7	20	26	15	15	27	9	4	15	17	26	18	20	7	7	18	8	3	10	9	13	5	5	20	0	9	6	8	20	18	13
OTU_455	1	6	0	4	1	0	2	0	1	5	3	48	2	0	0	2	0	0	1	1	1	94	7	0	19	11	3	8	6	1	104	2	27	4	66	0
OTU_456	3	2	0	0	0	1	0	0	4	1	0	1	0	0	2	0	1	1	0	8	51	20	1	64	0	3	1	38	1	1	1	7	2	0	0	0
OTU_457	28	16	14	67	21	30	27	19	21	39	82	29	17	15	20	79	15	17	18	22	41	43	17	21	16	19	9	31	25	9	8	29	17	16	50	13
OTU_458	4	2	3	3	0	3	1	4	6	4	2	5	1	6	3	2	8	0	0	5	9	13	10	16	21	39	4	28	7	3	4	13	15	8	2	4
OTU_459	16	28	10	15	13	7	17	9	9	3	6	19	8	5	10	6	7	8	8	26	11	17	3	4	9	11	2	4	9	0	13	14	7	2	10	5
OTU_460	8	33	15	15	7	19	9	9	14	14	17	14	14	20	10	18	10	11	6	15	12	6	9	8	6	6	4	2	8	4	7	4	6	2	20	10
OTU_461	0	2	1	2	0	6	0	3	0	0	0	5	2	0	1	29	0	7	17	1	10	17	7	8	3	18	0	56	4	199	3	16	68	2	3	9
OTU_462	28	22	16	18	23	15	29	17	34	6	15	15	13	12	21	20	24	18	15	15	16	22	22	16	14	10	6	10	14	2	8	10	6	19	34	19
OTU_463	7	1	4	2	4	2	1	2	5	7	6	3	6	6	3	2	7	3	1	12	20	6	5	15	16	31	5	39	8	3	5	25	13	6	3	9
OTU_464	8	53	19	8	9	11	5	10	45	1	16	20	16	11	31	21	9	14	24	81	49	9	32	33	15	30	622	16	10	58	65	13	31	38	23	15
OTU_465	6	3	6	11	6	0	2	4	18	8	6	14	13	10	6	6	6	3	2	35	7	18	33	58	23	19	15	129	17	1	14	12	19	34	21	10
OTU_466	30	38	24	7	16	25	16	17	30	25	19	11	23	47	27	17	19	5	35	28	27	3	22	9	16	7	18	4	15	5	34	24	16	2	13	33
OTU_467	0	0	0	0	0	14	1	0	2	0	0	22	0	1	0	48	0	20	2	0	0	0	0	20	0	0	0	0	1	175	0	0	0	4	1	23
OTU_468	18	19	28	11	30	17	20	23	21	39	46	31	71	63	30	30	39	21	19	27	25	41	28	18	17	19	24	16	28	7	36	21	26	25	27	55
OTU_469	18	22	14	12	21	11	8	23	11	34	32	20	11	27	31	37	27	9	73	19	18	11	25	4	26	19	8	11	12	3	19	27	16	11	24	5
OTU_470	1	1	0	1	1	0	1	2	1	2	1	6	4	3	5	1	2	1	2	6	9	5	8	5	12	12	10	19	8	0	26	23	39	7	15	0
OTU_471	3	1	5	1	6	10	10	7	8	4	5	19	6	5	6	36	11	14	14	2	2	6	14	9	4	0	5	2	5	65	1	6	8	7	8	21
OTU_472	36	59	65	33	72	39	47	33	68	74	46	46	54	89	92	65	51	52	44	32	14	27	50	31	44	16	16	8	55	15	21	32	40	41	58	65
OTU_473	11	20	10	8	15	16	16	17	18	31	18	22	14	43	12	18	13	16	52	20	16	26	28	27	22	45	16	28	31	28	49	27	17	13	40	11
OTU_474	36	35	22	13	10	16	24	11	31	11	8	28	20	19	30	9	24	15	41	21	30	11	35	34	51	40	104	36	16	7	17	19	46	36	23	12
OTU_475	2	9	1	9	0	1	3	8	1	8	0	6	1	11	2	3	4	1	27	11	14	7	30	16	51	36	3	123	0	14	10	15	61	3	0	2
OTU_476	43	25	10	24	22	13	22	18	23	10	32	15	17	6	17	15	17	19	26	18	11	8	26	11	28	8	9	7	17	2	16	16	15	10	40	9
OTU_477	0	0	0	0	1	0	0	0	0	0	3	0	0	0	0	6	2	0	0	0	0	0	7	0	0	0	0	0	1	3	0	0	0	0	1	0
OTU_478	92	48	39	41	10	33	99	59	50	25	29	51	13	26	20	10	8	21	34	13	114	12	19	13	34	42	60	20	9	4	12	9	12	17	28	34
OTU_479	30	19	27	22	13	11	26	21	45	26	32	25	36	22	33	47	83	26	22	64	96	95	50	79	28	115	21	230	18	16	29	33	59	87	31	35
OTU_480	3	18	11	8	4	7	6	8	16	7	6	7	3	6	11	11	2	2	16	10	14	7	15	5	6	4	5	3	4	2	7	10	6	8	10	6
OTU_481	9	5	3	13	6	8	5	11	4	15	14	12	0	11	4	15	3	3	34	5	4	17	13	9	27	13	1	9	26	3	37	21	35	21	22	12
OTU_482	3	3	3	3	0	4	2	1	6	8	3	1	3	3	5	6	5	1	1	20	22	5	16	9	19	22	13	48	6	0	10	23	32	4	9	5
OTU_483	2	7	10	54	8	24	6	4	11	1	4	64	11	6	10	58	27	42	12	53	5	97	17	72	9	30	14	11	76	254	10	9	17	6	62	26
OTU_484	6	2	0	1	2	2	0	0	8	3	0	20	5	5	0	0	0	0	6	3	14	3	1	3	4	32	8	3	2	0	22	13	3	2	12	2
OTU_485	1	4	0	5	3	0	0	1	8	2	0	0	0	2	6	6	5	0	0	4	23	2	3	16	4	6	1	17	2	5	0	2	19	5	6	1
OTU_486	28	20	8	21	20	21	25	18	21	15	23	28	13	11	16	22	11	30	22	6	14	14	30	8	14	10	3	10	14	9	19	11	3	7	28	22
OTU_487	30	29	13	8	11	10	11	13	21	13	23	18	19	29	14	17	23	9	8	8	11	2	11	3	20	15	7	4	3	3	9	7	8	9	16	16
OTU_488	11	23	33	27	12	3	11	5	17	18	17	23	8	20	8	19	13	12	2	8	13	25	2	8	6	2	4	1	11	1	11	7	5	15	20	6
OTU_489	29	18	23	12	2	40	31	16	10	33	54	5	34	22	36	4	12	5	24	10	34	16	14	14	50	13	5	12	11	2	13	34	12	9	6	8
OTU_490	15	16	2	2	11	2	4	6	14	11	9	4	3	8	13	21	5	2	14	6	13	2	0	1	4	6	4	1	7	0	4	10	6	0	13	3
OTU_491	0	0	1	1	0	0	0	0	1	1	2	3	1	1	0	2	0	0	0	6	4	23	3	7	0	9	0	240	1	0	0	2	11	13	0	0
OTU_492	24	12	11	6	10	1	41	19	15	6	2	7	26	5	4	0	7	14	8	13	5	9	3	2	11	9	4	4	4	0	8	9	9	3	5	7
OTU_493	6	5	4	18	12	20	6	10	10	4	16	13	11	5	10	20	10	17	9	3	6	8	13	10	5	3	2	3	14	7	6	0	5	12	16	18
OTU_494	0	0	1	1	0	1	0	0	5	4	1	1	0	1	0	1	2	0	0	7	13	6	3	5	17	15	1	76	2	0	8	77	78	1	0	1
OTU_495	1	2	0	0	0	2	0	1	0	0	0	0	0	0	0	0	0	0	7	23	8	9	11	36	4	23	0	8	0	0	4	18	9	0	0	1
OTU_496	8	2	8	4	3	3	6	10	5	4	0	5	2	6	8	7	3	8	6	11	11	14	6	4	4	29	46	15	3	4	9	19	9	9	15	23
OTU_497	83	50	183	66	192	53	33	21	47	296	96	82	184	54	80	36	82	43	14	14	48	184	17	34	26	22	20	11	85	3	50	32	31	50	34	172
OTU_498	6	9	6	21	25	56	10	14	8	54	57	17	1	27	37	32	37	27	38	14	12	4	32	113	24	12	15	28	33	13	18	13	6	46	80	25
OTU_499	7	9	7	15	15	14	19	3	13	5	4	3	21	8	6	5	9	13	24	25	5	2	12	11	5	2	50	6	6	2	7	5	7	13	9	19
OTU_500	1	1	1	3	0	2	1	2	4	0	0	5	1	3	1	1	0	0	8	6	1	11	3	2	9	129	2	4	3	1	6	17	18	1	5	34
OTU_501	31	25	25	31	22	26	31	24	23	48	49	49	21	26	43	45	21	31	24	47	80	33	47	104	89	81	17	86	34	57	61	58	44	31	50	51
OTU_502	2	10	2	4	3	1	3	3	4	5	0	7	8	6	8	3	6	1	6	10	10	30	10	15	28	74	27	26	10	1	73	23	82	29	11	25
OTU_503	20	6	4	1	7	7	7	3	8	2	2	6	134	27	22	6	14	2	9	37	10	3	10	4	15	1	2	2	7	9	8	15	3	11	4	7
OTU_504	0	0	0	0	0	17	0	0	0	0	0	27	0	0	0	52	0	29	0	0	0	0	0	23	0	0	0	0	0	189	0	0	0	0	0	22
OTU_505	15	21	24	11	31	14	8	15	16	30	16	27	16	12	6	13	10	15	6	22	48	6	12	5	15	9	7	10	10	3	6	58	16	13	9	26
OTU_506	1	21	32	6	2	5	2	29	16	15	11	4	3	2	12	6	20	3	8	9	18	6	0	1	24	3	16	3	1	0	0	2	21	10	3	2
OTU_507	12	5	10	17	7	11	18	7	14	10	13	4	15	11	12	6	5	19	9	3	2	6	4	9	4	12	10	10	9	1	18	6	11	14	6	3
OTU_508	0	1	0	0	0	0	0	1	0	1	0	1	0	0	0	1	1	0	0	2	15	1	2	4	5	13	2	87	1	1	1	3	10	4	1	6
OTU_509	17	9	13	0	4	2	7	5	9	1	2	3	9	19	17	7	11	2	32	9	8	7	14	11	12	5	2	1	7	2	7	6	7	7	6	9
OTU_510	5	3	4	0	0	1	3	1	6	0	0	3	7	0	5	1	4	1	13	9	18	1	0	16	4	17	1	20	3	0	9	13	26	4	3	28
OTU_511	4	1	2	6	3	3	0	2	5	11	14	20	2	2	2	3	1	0	0	3	14	18	6	6	17	4	1	7	8	6	3	18	37	10	26	13
OTU_512	30	19	24	30	21	16	28	34	49	40	40	32	27	36	38	53	17	40	55	77	57	42	40	32	58	56	51	34	32	14	36	46	38	40	66	22
OTU_513	0	0	0	0	1	5	0	0	0	0	0	7	0	0	0	37	0	9	0	0	0	0	0	9	0	0	0	0	0	283	0	0	0	0	0	2
OTU_514	8	3	2	13	6	5	8	8	15	7	5	9	9	7	7	9	6	3	15	16	21	37	27	10	20	70	30	23	15	2	25	37	44	19	42	7
OTU_515	15	27	15	12	23	11	15	17	26	17	18	34	8	19	23	28	21	11	15	11	16	7	20	7	12	13	7	3	17	5	9	8	6	18	34	13
OTU_516	20	20	21	7	17	35	11	21	21	2	37	21	7	6	35	38	6	12	26	14	20	6	22	25	17	8	10	1	13	87	3	0	10	12	24	38
OTU_517	0	0	0	0	0	10	0	0	0	0	0	11	0	0	0	42	0	10	0	0	0	0	0	11	0	0	0	0	0	143	0	0	0	0	0	12
OTU_518	35	30	31	45	35	25	31	46	32	14	37	31	24	18	11	31	29	30	23	11	17	22	13	14	23	13	18	9	23	4	10	8	7	22	28	25
OTU_519	18	15	12	43	17	44	21	17	20	37	35	32	13	25	41	30	14	20	33	19	18	16	25	31	19	10	11	13	29	24	49	7	25	23	28	30
OTU_520	33	37	18	40	263	4	19	42	30	9	26	22	11	69	24	9	15	25	14	11	20	9	18	2	4	18	65	5	26	1	12	8	1	1	25	1
OTU_521	67	24	63	26	78	30	20	3	17	24	20	15	30	28	38	4	29	18	11	5	9	25	6	8	9	4	5	0	11	0	4	9	6	6	5	13
OTU_522	17	9	5	13	15	12	14	8	14	7	10	18	15	12	13	13	17	6	5	9	17	8	13	5	11	7	6	7	10	2	8	25	14	11	16	17
OTU_523	4	4	5	7	14	11	11	9	9	13	9	12	0	5	10	13	12	7	8	0	6	1	5	2	3	2	2	0	3	2	6	2	2	5	11	5
OTU_524	3	1	0	5	0	3	2	2	1	9	17	2	1	5	1	18	0	1	1	7	27	3	5	2	7	4	0	10	6	0	3	17	16	8	9	2
OTU_525	7	6	16	22	15	12	61	33	26	15	23	5	24	18	26	30	34	31	15	16	18	6	2	12	10	12	7	3	13	3	8	12	5	6	8	10
OTU_526	17	12	19	20	11	25	17	18	9	19	30	27	6	10	19	33	12	20	19	8	26	21	17	18	21	17	32	18	20	6	26	20	21	29	39	22
OTU_527	18	15	15	5	12	12	18	14	14	7	3	7	18	21	17	6	26	5	13	7	2	4	13	13	6	6	33	2	8	5	13	2	8	14	10	12
OTU_528	68	65	107	43	91	40	87	42	61	43	53	66	52	117	97	35	74	55	61	28	29	30	52	16	34	26	28	12	47	10	40	41	40	39	53	49
OTU_529	15	10	3	10	7	5	14	12	3	8	13	4	13	15	6	2	5	3	10	25	6	15	8	8	19	7	7	32	12	1	20	52	10	5	6	25
OTU_530	9	1	9	1	23	9	4	7	3	70	31	8	1	17	15	29	19	3	30	4	8	4	6	6	9	2	0	0	17	1	3	5	0	1	35	4
OTU_531	1	1	3	0	0	0	6	1	3	1	1	6	11	4	2	0	0	0	2	26	7	2	4	13	4	16	1	14	2	0	20	1	5	2	1	2
OTU_532	1	9	6	0	3	8	4	2	6	2	1	0	7	6	3	2	1	2	6	103	5	3	7	3	3	9	251	2	0	1	9	1	4	1	3	3
OTU_533	33	30	22	7	18	28	30	18	44	10	13	10	22	21	35	6	33	16	63	13	13	7	28	12	13	9	17	1	18	12	19	15	5	13	22	17
OTU_534	50	45	47	42	53	21	25	53	42	61	43	36	20	57	58	56	19	27	44	21	36	38	12	12	22	14	20	6	24	16	17	18	17	24	46	26
OTU_535	58	93	68	19	53	49	73	24	63	32	38	38	76	46	73	38	52	35	93	36	31	24	34	26	63	13	33	7	39	7	33	38	48	38	30	54
OTU_536	7	1	0	2	0	13	1	0	2	23	10	6	0	1	0	6	1	1	1	1	1	9	33	10	12	1	0	1	15	1	0	2	0	1	18	2
OTU_537	9	12	2	27	3	8	6	7	6	14	14	12	4	21	10	9	7	8	36	15	9	24	16	10	46	15	11	11	9	2	41	35	18	20	29	11
OTU_538	23	25	31	30	45	17	30	33	23	20	35	51	34	21	42	66	33	36	27	23	24	62	47	17	31	67	45	47	38	10	55	51	73	25	42	24
OTU_539	20	13	7	17	5	20	23	3	13	7	11	13	11	7	9	9	4	8	8	10	8	18	10	6	12	6	4	3	9	4	14	10	2	6	17	7
OTU_540	37	41	2	5	16	23	33	21	12	11	6	17	42	5	3	7	60	14	6	16	7	4	6	11	10	12	6	3	15	0	5	9	6	13	18	34
OTU_541	6	4	3	9	4	13	5	2	7	17	27	4	3	29	17	13	4	7	2	12	6	11	5	4	8	2	9	6	3	3	13	7	4	7	7	8
OTU_542	6	2	3	18	8	11	6	9	13	3	13	5	8	7	11	3	2	7	5	15	6	9	5	3	4	4	3	3	6	1	5	24	5	3	8	1
OTU_543	137	90	38	72	29	35	77	74	82	50	43	49	73	36	47	57	42	33	114	196	113	80	50	28	82	122	67	67	46	11	73	126	85	64	49	17
OTU_544	17	7	6	2	3	58	8	124	5	54	52	3	17	15	10	1	5	8	215	11	18	4	5	7	37	5	3	3	2	0	14	6	7	3	3	3
OTU_545	17	19	12	41	29	33	21	15	21	33	54	13	17	15	38	33	9	35	31	25	22	23	25	45	18	22	41	40	27	7	31	24	26	32	29	34
OTU_546	0	4	0	0	0	0	0	0	3	0	0	0	0	0	3	0	0	0	0	0	1	0	0	0	0	0	504	0	0	0	1	0	0	0	0	0
OTU_547	17	13	2	1	5	5	26	8	3	5	8	4	27	6	3	3	2	9	21	10	1	5	5	1	9	2	2	0	10	1	5	6	0	4	7	10
OTU_548	70	48	44	40	52	48	52	47	50	27	39	49	47	23	38	31	28	59	79	41	33	34	42	24	56	26	28	13	30	11	38	19	30	20	87	46
OTU_549	8	5	6	11	8	6	2	4	4	4	11	7	2	2	0	8	1	5	3	14	41	13	7	40	20	18	10	60	4	2	7	39	21	2	1	2
OTU_550	10	37	27	2	17	6	2	5	21	22	14	8	3	13	12	16	18	2	13	8	9	5	9	1	7	3	5	3	15	1	14	7	10	9	20	10
OTU_551	35	35	12	9	3	2	21	15	7	7	3	4	8	14	2	8	2	5	3	12	7	10	1	2	23	7	2	1	3	0	4	24	6	4	3	0
OTU_552	20	4	6	7	12	9	17	13	11	12	11	13	48	29	22	60	16	12	17	11	7	6	4	8	10	4	2	0	8	5	8	6	7	3	18	1
OTU_553	0	0	0	2	0	0	1	1	4	2	0	3	2	0	2	0	1	0	0	1	1	9	6	26	9	8	2	58	2	0	0	15	6	2	3	3
OTU_554	11	5	6	10	15	14	7	4	11	8	16	19	4	8	12	13	14	6	30	11	8	10	19	9	8	4	7	1	7	10	8	10	10	7	14	21
OTU_555	35	24	34	58	33	42	48	30	28	21	28	24	23	22	29	41	28	44	25	16	21	35	23	23	17	20	13	7	24	7	24	10	18	26	17	26
OTU_556	31	10	15	20	15	41	36	13	40	13	19	15	26	35	31	15	35	34	12	5	19	12	32	16	12	6	4	12	11	7	6	7	11	24	34	37
OTU_557	5	44	14	6	6	38	11	53	9	21	11	17	4	1	7	35	21	13	11	12	6	17	9	28	9	13	7	2	9	190	12	34	14	0	6	15
OTU_558	9	9	41	7	16	12	7	8	13	33	10	27	7	29	22	16	18	11	7	8	9	22	6	8	2	8	3	1	5	0	3	1	7	11	8	23
OTU_559	5	6	4	5	1	2	1	0	5	2	0	4	8	4	4	5	0	2	3	34	36	4	7	11	6	43	4	16	0	1	4	10	16	4	1	8
OTU_560	5	17	10	6	8	9	3	5	6	10	19	7	8	15	6	6	9	6	5	10	6	3	9	2	9	6	0	2	3	3	4	5	8	4	12	12
OTU_561	40	98	39	33	39	13	41	22	85	29	26	17	38	35	81	57	31	25	31	97	150	47	44	43	32	134	897	161	23	29	100	58	93	148	45	18
OTU_562	0	0	0	1	0	21	0	0	0	0	0	12	0	0	0	28	0	16	0	0	0	0	1	29	2	0	0	0	0	100	0	0	0	0	1	20
OTU_563	19	20	14	6	16	26	9	16	26	9	24	16	8	11	19	32	26	14	48	12	17	2	32	13	30	7	10	3	12	3	12	5	7	1	40	20
OTU_564	50	65	45	59	76	70	57	68	56	99	113	72	50	115	74	122	97	77	62	30	33	36	80	56	61	42	16	40	100	76	50	63	70	70	64	71
OTU_565	11	11	32	27	21	11	21	7	19	5	11	18	11	5	15	12	27	23	11	4	10	13	13	10	12	4	12	5	10	7	10	6	8	12	29	7
OTU_566	0	0	0	1	0	1	0	1	0	4	1	2	0	0	0	3	0	0	0	4	14	7	2	16	2	8	0	55	2	0	1	7	10	5	1	0
OTU_567	30	21	18	14	32	12	7	20	32	31	37	30	19	32	26	33	22	17	43	21	46	15	33	11	35	16	11	3	18	8	17	23	29	17	39	23
OTU_568	11	31	24	34	25	25	15	20	27	30	26	26	32	48	49	31	33	29	12	20	20	59	27	15	19	15	32	7	55	27	14	26	16	22	19	19
OTU_569	42	32	37	56	11	32	118	55	64	35	41	21	35	22	45	69	35	68	49	40	29	57	10	20	25	38	34	45	33	27	50	42	34	43	14	16
OTU_570	6	12	7	9	8	4	12	5	4	4	0	4	4	8	4	2	1	5	3	11	6	23	7	2	2	10	4	1	10	2	13	1	7	3	3	7
OTU_571	21	21	24	28	20	8	40	31	17	33	23	14	25	15	13	23	9	20	12	14	11	41	8	7	15	11	2	35	10	5	3	41	4	12	6	2
OTU_572	15	18	15	3	19	8	14	6	5	11	13	13	10	6	3	2	20	5	1	3	1	5	4	5	8	2	5	1	8	0	4	4	3	1	14	11
OTU_573	13	11	2	2	6	5	9	3	14	10	5	5	12	7	6	8	7	3	5	5	2	3	7	4	11	5	5	0	8	0	9	21	7	3	6	11
OTU_574	3	4	4	3	0	2	3	1	6	5	1	4	1	6	3	8	0	3	1	7	20	5	2	9	5	16	3	37	1	3	7	11	14	2	4	19
OTU_575	14	15	9	3	13	4	1	8	22	3	18	8	10	3	15	9	3	1	13	15	15	0	10	12	7	9	4	3	4	1	3	4	5	5	13	4
OTU_576	53	36	16	24	32	16	29	28	34	6	17	26	30	6	18	11	27	14	47	26	12	16	33	13	33	18	9	5	19	5	22	21	5	25	57	22
OTU_577	2	4	2	11	5	3	2	1	0	9	3	4	2	8	1	1	3	6	8	3	4	2	0	0	5	2	2	3	1	2	3	1	2	1	2	2
OTU_578	32	24	29	4	24	26	37	27	25	26	20	35	127	24	33	9	26	20	18	17	4	3	16	6	22	10	6	4	29	5	15	13	8	6	22	43
OTU_579	15	23	33	11	36	35	28	22	33	15	25	34	34	29	14	21	58	36	15	16	13	20	30	25	21	4	6	4	21	10	11	10	6	34	33	69
OTU_580	1	2	4	3	4	4	0	0	1	25	33	10	3	0	1	9	0	1	2	4	7	4	3	0	5	0	0	15	9	0	2	13	15	1	5	2
OTU_581	19	12	13	11	5	13	18	13	10	21	11	8	7	15	12	15	13	14	30	6	3	7	15	6	11	10	4	3	16	2	15	4	2	9	15	12
OTU_582	37	82	21	94	67	12	17	42	35	41	25	48	26	40	71	39	20	37	17	11	33	39	5	5	4	6	8	21	11	5	22	11	9	26	29	11
OTU_583	14	12	9	12	14	6	21	17	7	19	25	20	6	24	11	25	5	8	18	8	21	7	26	10	14	5	5	7	13	1	7	5	5	8	17	10
OTU_584	7	2	2	2	2	1	0	0	5	3	6	1	1	0	1	4	7	6	1	7	19	11	8	18	10	6	10	36	9	0	12	4	27	3	13	5
OTU_585	41	87	82	40	56	71	52	85	118	30	47	36	70	67	59	65	125	57	27	82	45	69	41	57	53	54	260	36	43	75	73	77	94	48	36	36
OTU_586	12	25	11	13	15	6	4	16	4	20	11	8	2	18	13	3	6	10	7	12	42	12	10	25	15	21	4	62	16	0	8	12	15	6	13	3
OTU_587	89	61	25	33	36	20	61	29	27	10	13	15	104	16	6	5	9	12	26	48	26	23	7	6	30	13	10	4	11	4	24	21	6	3	14	5
OTU_588	0	0	1	1	0	1	0	0	3	2	1	8	2	0	0	1	1	0	0	2	7	1	3	1	20	14	1	44	8	0	1	13	21	1	8	3
OTU_589	25	30	18	26	15	13	36	21	39	17	19	22	51	22	30	30	23	23	37	29	54	28	41	18	38	31	12	20	13	6	32	24	77	29	42	31
OTU_590	9	4	18	17	5	4	7	3	27	5	16	15	23	6	16	10	3	3	2	40	66	19	23	14	47	32	17	96	12	3	8	15	49	9	14	9
OTU_591	10	10	5	6	10	6	5	8	5	5	16	9	7	7	10	8	7	10	8	7	7	10	10	10	3	4	5	3	12	5	5	6	8	13	9	19
OTU_592	5	11	10	2	5	4	14	6	9	7	2	3	16	16	11	1	4	4	3	6	1	6	5	4	1	0	4	0	6	3	7	1	5	16	3	9
OTU_593	7	8	6	7	11	6	30	24	9	5	4	13	11	12	7	14	9	8	12	11	0	3	7	20	7	5	4	4	10	85	11	5	6	28	6	14
OTU_594	4	5	2	3	9	1	1	2	7	2	2	0	6	5	3	7	4	0	28	35	5	5	30	1	17	13	33	5	3	5	26	25	68	16	3	2
OTU_595	23	26	9	23	7	0	5	11	5	8	6	3	9	5	6	2	2	0	5	9	18	9	3	10	2	23	2	5	5	0	5	8	11	4	10	9
OTU_596	1	0	1	2	0	1	0	0	0	0	0	0	0	0	0	1	3	1	1	0	51	12	5	35	6	1	2	142	0	1	2	2	19	7	0	0
OTU_597	52	22	93	30	82	17	27	10	27	30	17	20	26	16	30	11	24	19	11	4	12	42	2	6	12	4	0	3	13	1	2	12	4	2	10	13
OTU_598	31	60	32	41	28	24	18	104	49	34	26	26	23	31	32	63	38	23	57	75	91	294	62	46	110	427	112	432	39	48	34	87	261	62	31	36
OTU_599	1	0	0	18	43	5	0	0	0	1	0	17	0	0	0	9	19	44	0	0	0	36	1	25	0	0	0	0	19	33	0	0	0	0	18	2
OTU_600	5	3	3	3	3	1	4	9	6	2	1	0	16	11	5	2	0	1	11	97	6	27	6	5	16	40	3	13	6	0	8	9	3	9	7	2
OTU_601	31	9	17	5	12	9	13	15	22	4	13	7	15	5	14	7	19	9	18	7	6	5	15	10	9	7	7	4	9	0	7	5	11	8	10	17
OTU_602	1	0	2	1	0	2	0	0	0	5	0	0	1	1	4	5	0	0	0	1	2	3	0	0	0	0	0	4	2	0	0	5	0	0	1	0
OTU_603	0	3	7	3	0	1	7	1	11	3	2	4	4	1	12	2	1	7	0	14	12	5	7	3	22	18	12	6	8	12	10	6	30	2	2	5
OTU_604	9	12	11	26	5	14	21	25	18	22	29	2	15	15	21	29	16	16	15	31	22	33	33	12	19	45	21	70	24	6	14	7	19	35	9	4
OTU_605	18	14	15	25	18	18	71	64	25	10	37	23	15	12	33	34	19	53	14	16	10	15	4	3	19	12	11	5	28	5	5	9	7	15	16	7
OTU_606	6	7	0	4	1	2	0	0	2	11	5	8	0	2	1	7	1	3	0	23	38	11	0	22	14	6	0	15	0	27	1	37	12	5	4	4
OTU_607	7	5	8	24	25	18	16	15	1	24	22	14	16	23	9	24	14	25	13	7	4	6	14	13	4	4	6	5	11	4	13	14	14	13	10	9
OTU_608	16	11	12	31	8	18	29	34	18	31	28	17	14	18	29	43	7	26	14	19	6	17	5	8	8	6	3	3	21	3	12	15	6	23	24	6
OTU_609	26	22	12	20	20	19	23	28	13	25	27	32	16	40	39	19	19	25	9	11	6	18	13	12	14	9	5	3	19	1	7	25	6	10	23	14
OTU_610	4	2	3	3	3	0	0	3	6	30	31	18	0	6	5	12	2	2	5	3	16	2	7	3	6	5	1	3	18	0	1	24	12	2	14	1
OTU_611	16	19	10	11	13	16	29	5	18	6	12	11	17	12	14	10	4	15	12	16	10	6	7	7	7	13	8	1	21	4	7	12	15	8	19	14
OTU_612	3	5	2	6	3	0	1	3	5	6	7	4	2	2	3	12	2	2	5	4	14	7	8	10	17	8	5	13	14	0	6	3	7	12	13	6
OTU_613	3	0	1	3	1	3	1	3	3	3	0	1	3	4	1	1	2	1	2	7	10	13	4	6	8	13	1	13	1	1	2	7	16	1	0	4
OTU_614	2	2	3	5	2	1	3	0	2	2	4	6	2	0	1	5	1	0	50	0	14	3	18	6	31	4	9	8	6	2	15	2	7	7	11	9
OTU_615	19	28	19	17	9	14	30	23	16	19	8	23	26	46	26	22	10	28	14	27	6	11	8	7	26	13	19	0	20	3	15	14	6	4	12	10
OTU_616	5	8	2	18	17	8	17	5	14	5	10	4	8	6	7	15	6	14	58	10	20	25	43	11	26	11	17	16	10	7	25	11	23	18	22	4
OTU_617	9	11	9	12	2	4	10	11	11	5	2	13	8	8	10	7	4	1	14	34	19	6	11	12	13	41	18	26	6	4	19	22	40	13	28	13
OTU_618	71	105	39	16	32	31	40	34	44	33	41	63	41	63	31	23	32	34	20	17	33	19	19	13	43	25	20	4	38	8	18	32	28	20	34	50
OTU_619	15	14	14	8	13	13	26	12	13	11	5	18	23	25	18	39	24	34	8	11	3	16	20	25	5	9	14	7	25	91	12	7	5	25	18	33
OTU_620	0	0	3	1	35	6	3	0	0	2	0	17	6	6	1	22	0	251	0	1	1	0	0	9	1	0	0	1	0	4	0	4	0	0	0	2
OTU_621	18	8	1	7	10	4	4	8	4	7	8	1	1	2	3	139	4	50	5	4	5	8	2	1	5	3	2	1	0	0	0	8	3	0	1	2
OTU_622	7	25	9	24	12	54	20	16	7	32	16	15	13	6	11	12	9	9	91	16	8	28	46	34	25	12	10	19	35	4	43	10	4	207	19	52
OTU_623	17	9	18	16	11	6	7	13	5	14	17	15	3	11	2	5	12	7	6	7	19	9	2	4	10	7	2	2	8	0	1	22	4	4	9	2
OTU_624	13	22	7	4	3	6	6	10	17	17	11	7	8	14	15	18	6	2	19	14	25	2	5	3	15	5	7	5	5	0	7	14	12	6	6	4
OTU_625	6	1	16	27	0	12	0	9	1	1	0	2	1	0	1	1	2	0	12	0	1	9	1	1	0	1	0	1	7	0	0	1	0	3	1	2
OTU_626	6	1	1	7	8	0	2	1	1	5	3	8	3	3	1	1	4	2	27	3	3	1	60	15	7	1	23	1	6	3	25	3	9	14	22	1
OTU_627	0	1	1	0	0	14	2	0	0	0	0	16	3	0	0	30	0	11	0	0	0	0	0	13	1	3	5	1	0	110	1	0	1	0	0	9
OTU_628	16	12	15	4	8	6	14	11	11	8	5	17	14	3	11	11	10	8	6	2	4	8	0	5	0	1	0	0	2	1	6	1	2	2	8	13
OTU_629	10	2	2	14	0	5	3	0	8	19	1	2	7	25	2	2	1	2	4	0	1	6	1	4	5	19	0	3	4	0	2	0	0	1	7	0
OTU_630	0	0	0	3	0	1	0	2	1	0	0	1	0	0	1	0	1	0	2	1	36	3	7	2	0	1	0	12	0	0	0	2	6	2	5	1
OTU_631	68	126	62	104	73	69	63	115	70	63	106	65	60	57	75	81	87	66	34	91	58	82	42	35	46	29	29	32	68	10	45	44	28	72	62	53
OTU_632	14	10	7	8	12	3	6	6	10	4	7	9	2	6	12	2	5	3	3	5	8	8	0	8	6	6	1	0	4	0	3	7	5	1	5	9
OTU_633	3	3	1	0	2	2	2	3	5	1	3	2	3	5	5	5	1	1	7	18	54	10	25	12	19	39	9	28	5	7	18	8	34	15	7	2
OTU_634	7	13	16	13	18	13	17	31	15	15	19	14	8	11	26	30	18	23	11	26	33	18	26	8	10	21	46	22	24	30	16	6	23	53	11	22
OTU_635	3	23	13	1	0	2	2	4	9	2	5	1	4	3	20	5	4	1	4	58	20	9	7	9	2	19	191	14	1	2	29	7	15	5	4	3
OTU_636	8	2	23	22	1	20	9	10	4	27	6	11	4	6	3	10	0	2	8	7	25	16	2	14	6	13	2	26	9	9	9	20	20	10	1	2
OTU_637	17	22	15	8	16	11	34	8	27	7	9	16	35	8	6	4	6	6	26	19	20	24	15	7	23	60	11	51	19	8	31	12	19	15	11	21
OTU_638	1	31	21	1	13	6	61	14	5	10	25	13	10	17	7	30	22	8	6	13	2	6	13	6	2	9	5	1	20	8	11	7	5	8	15	85
OTU_639	9	7	12	10	7	6	7	11	15	10	12	10	18	11	14	13	5	5	11	34	83	23	36	37	73	93	48	71	9	2	12	73	54	15	43	2
OTU_640	0	0	0	0	0	10	0	0	0	0	0	3	0	0	0	9	0	8	0	0	0	0	0	8	0	0	0	0	0	293	0	0	0	0	0	9
OTU_641	19	1	1	0	0	1	1	0	3	1	0	0	1	0	1	0	0	0	2	3	31	0	0	1	115	0	0	0	0	0	0	0	1	0	1	1
OTU_642	6	4	8	5	5	5	0	5	5	8	18	10	2	7	8	19	3	7	5	17	32	6	8	6	18	11	8	27	4	0	4	42	41	2	12	4
OTU_643	8	14	5	4	14	8	10	7	18	6	3	7	7	2	5	7	23	9	9	2	2	1	2	4	5	5	2	2	4	2	6	2	2	1	28	6
OTU_644	9	9	6	5	1	8	19	26	16	6	5	3	9	3	8	1	8	2	2	13	11	2	2	2	3	7	3	2	4	0	4	5	0	1	1	2
OTU_645	45	62	12	28	7	3	29	17	17	4	10	8	44	6	3	9	4	8	16	38	18	25	5	1	16	15	10	9	5	0	14	5	5	2	8	2
OTU_646	1	2	1	1	0	1	4	0	4	1	1	2	0	4	0	2	36	0	0	1	1	4	1	3	2	19	4	23	2	0	6	64	20	1	9	1
OTU_647	47	27	16	18	25	4	16	23	10	6	6	9	22	8	17	8	5	9	10	31	18	9	1	3	11	13	15	1	12	3	4	16	7	3	9	1
OTU_648	7	11	3	2	2	40	11	3	6	5	8	7	23	3	5	0	3	6	35	9	2	1	9	2	17	2	4	1	3	1	12	6	1	3	5	7
OTU_649	36	38	12	15	21	9	25	14	17	13	18	39	18	9	7	16	11	17	18	40	31	21	17	10	35	27	11	32	12	5	17	37	15	9	16	17
OTU_650	19	38	18	33	10	37	26	12	10	56	18	47	28	52	14	24	11	39	12	23	12	11	3	15	29	11	9	11	9	4	18	6	4	17	10	35
OTU_651	18	20	0	2	6	1	5	2	7	5	4	9	8	0	0	5	4	2	7	10	6	12	16	11	179	22	3	8	85	2	13	14	3	6	6	6
OTU_652	3	2	1	2	0	1	0	2	0	1	0	0	1	2	2	2	1	0	0	3	21	7	1	12	9	42	0	18	1	1	1	3	2	0	0	0
OTU_653	25	28	29	33	11	20	49	29	26	42	10	20	21	10	10	14	10	21	12	11	13	26	9	5	19	17	22	5	14	1	91	24	10	19	10	12
OTU_654	16	33	15	11	14	13	32	25	19	7	12	11	10	20	11	9	5	22	8	12	8	10	10	4	6	6	2	1	16	2	7	7	0	5	11	5
OTU_655	11	9	18	9	6	28	12	8	20	15	11	29	3	4	12	62	7	22	8	13	88	27	14	44	8	18	4	41	3	235	6	21	29	5	6	21
OTU_656	13	12	6	5	5	11	4	10	8	10	20	2	9	5	13	5	1	3	13	5	12	6	1	5	23	4	5	6	5	0	5	16	8	1	1	5
OTU_657	16	24	20	16	23	10	30	24	11	24	20	7	10	51	14	15	22	10	14	3	11	12	5	9	8	5	7	2	19	0	18	6	9	8	13	11
OTU_658	7	5	2	16	6	4	4	18	9	35	17	41	11	8	2	11	3	9	3	5	3	32	10	2	18	15	0	2	5	1	4	73	9	0	12	2
OTU_659	7	4	8	5	11	0	9	8	7	10	3	7	3	0	2	7	3	5	4	7	12	9	1	7	5	13	11	1	2	2	2	2	1	4	3	2
OTU_660	9	13	13	16	10	13	9	11	6	24	27	19	11	19	7	19	6	8	5	12	1	9	7	2	7	12	1	7	10	1	8	4	7	18	20	17
OTU_661	18	24	52	30	20	42	33	28	41	15	21	48	21	22	29	42	27	38	8	60	23	48	19	27	29	37	28	33	28	20	31	45	69	78	12	41
OTU_662	5	12	17	4	7	6	10	6	5	3	11	10	9	6	9	7	14	10	6	4	14	2	4	2	6	6	4	1	5	2	4	2	12	9	6	27
OTU_663	11	9	5	9	9	13	7	16	12	12	9	12	6	11	16	5	5	7	6	15	9	11	1	6	5	4	4	8	5	0	5	24	2	3	9	4
OTU_664	1	0	0	1	0	0	0	0	0	1	1	0	0	0	0	1	0	0	0	0	36	11	1	0	0	1	1	5	1	0	0	0	0	2	1	0
OTU_665	21	14	14	4	19	9	17	10	11	5	11	24	15	15	16	10	22	8	7	8	12	4	9	11	6	13	1	3	8	2	7	6	8	3	11	16
OTU_666	5	9	9	8	8	7	9	4	14	8	7	11	10	8	13	12	10	6	16	12	9	9	17	16	28	12	25	23	7	2	23	13	18	12	19	13
OTU_667	31	12	41	44	18	20	23	10	36	51	26	17	23	21	17	13	12	23	9	7	19	23	5	3	11	3	3	5	20	1	11	14	15	4	14	5
OTU_668	46	30	14	27	22	8	21	14	16	11	14	16	14	5	15	7	11	7	12	16	9	18	9	2	9	5	10	5	15	0	15	14	12	3	10	9
OTU_669	0	3	0	1	0	2	1	6	0	1	1	6	0	0	0	2	2	0	11	6	10	12	8	26	3	5	3	38	7	2	12	18	6	10	3	2
OTU_670	7	12	6	3	7	1	6	2	6	6	7	6	4	3	13	12	13	1	6	10	6	9	4	1	0	6	3	5	9	0	4	3	0	1	6	2
OTU_671	32	24	19	13	19	10	23	8	13	8	18	11	18	6	8	7	5	8	10	20	23	5	7	3	12	10	5	4	10	2	7	16	4	4	10	10
OTU_672	2	3	1	3	2	1	0	2	3	1	6	14	4	4	4	5	3	0	5	7	15	30	6	10	19	28	1	8	6	2	7	26	56	2	19	6
OTU_673	1	0	2	7	0	3	3	1	3	2	3	4	3	4	3	4	0	2	0	4	7	14	12	20	21	23	4	35	0	0	9	12	16	6	9	14
OTU_674	167	5	5	1	4	4	4	2	10	9	6	0	9	6	8	3	0	0	8	11	208	1	0	0	33	6	3	1	0	0	5	7	3	0	0	1
OTU_675	32	14	5	3	6	10	34	7	13	7	1	6	25	3	3	6	4	12	8	7	12	6	3	3	0	3	4	1	6	0	4	2	2	4	7	0
OTU_676	5	4	4	1	4	3	0	1	2	0	2	5	4	3	5	1	1	3	6	11	11	0	4	6	12	8	5	3	5	1	15	12	9	0	4	5
OTU_677	14	23	6	5	16	10	7	13	19	10	48	2	6	13	32	29	29	2	35	8	7	6	32	4	2	4	6	4	24	1	3	10	14	4	45	3
OTU_678	20	11	11	18	12	6	14	13	22	17	15	19	8	7	6	11	9	6	4	5	10	110	9	3	5	5	4	7	24	3	4	16	1	12	11	5
OTU_679	4	15	0	0	0	0	3	0	0	0	0	0	4	0	0	0	0	0	5	0	0	0	0	0	8	0	22	0	0	0	256	0	0	0	0	0
OTU_680	37	39	13	22	22	9	19	15	16	21	17	6	16	18	13	6	10	8	12	22	26	37	20	11	26	22	10	20	15	0	18	50	24	10	8	14
OTU_681	40	23	34	33	31	47	31	27	55	12	19	25	41	21	27	11	35	57	19	21	9	25	32	31	22	11	9	4	24	7	10	13	6	15	36	52
OTU_682	12	11	9	16	4	1	9	10	11	11	9	10	3	5	6	5	1	7	7	13	11	40	5	2	30	48	10	9	7	10	13	121	66	4	4	1
OTU_683	6	3	7	20	15	26	5	9	10	17	11	9	2	5	4	14	10	11	11	2	8	6	3	5	5	1	7	1	5	11	2	1	0	19	15	23
OTU_684	10	6	5	9	13	3	4	5	8	16	8	17	4	5	10	12	5	19	2	3	3	7	1	4	4	6	2	1	6	0	2	15	2	4	2	3
OTU_685	28	19	16	38	11	12	49	43	17	16	23	15	28	13	27	25	26	21	14	17	10	8	3	9	7	13	3	7	19	8	13	5	15	16	11	16
OTU_686	5	4	1	5	12	7	10	13	5	25	18	2	2	25	9	33	2	2	8	2	4	9	16	0	1	4	1	0	2	0	2	11	5	34	2	3
OTU_687	7	14	19	2	9	6	10	78	6	8	4	11	24	12	14	20	9	6	7	19	13	6	3	3	12	12	8	5	1	22	4	37	16	1	8	10
OTU_688	5	7	6	6	9	25	13	4	10	3	13	11	6	9	7	5	4	12	2	8	32	6	6	6	4	2	4	0	9	3	7	7	2	6	16	7
OTU_689	0	3	3	3	3	0	2	2	1	9	11	7	0	1	2	3	0	0	6	5	2	2	7	2	26	21	5	4	9	0	29	6	8	7	15	2
OTU_690	5	6	4	5	4	0	0	0	5	6	3	4	1	2	3	8	2	1	6	8	21	12	21	10	14	24	13	27	5	3	6	15	36	2	15	5
OTU_691	2	2	2	4	2	1	3	0	0	2	2	0	0	0	2	4	12	0	0	2	16	19	7	0	1	11	20	41	4	7	2	32	74	7	0	7
OTU_692	12	0	16	39	19	16	10	8	19	13	14	3	7	3	8	2	4	2	1	8	0	8	2	2	4	0	1	2	3	0	1	7	1	4	3	2
OTU_693	3	7	1	2	2	0	3	0	0	1	0	8	3	6	5	3	2	0	4	12	9	15	6	25	29	24	6	16	5	2	32	33	24	5	7	4
OTU_694	3	4	3	6	4	6	5	2	6	1	7	4	6	4	2	8	2	11	2	10	14	6	4	4	4	13	3	3	5	4	12	3	6	11	6	3
OTU_695	10	13	8	1	6	8	7	3	14	14	6	15	8	7	11	4	13	7	11	6	4	5	4	6	6	10	4	3	16	2	15	7	9	6	14	23
OTU_696	11	5	8	4	2	6	9	5	7	5	1	1	13	5	7	4	5	6	4	2	0	7	1	0	3	2	0	0	4	0	2	14	1	0	4	3
OTU_697	34	65	32	46	44	31	49	62	46	38	95	36	20	33	33	55	36	23	22	29	42	52	21	28	22	13	10	14	48	10	24	24	12	20	47	27
OTU_698	0	0	0	0	0	1	0	0	0	2	0	0	0	0	0	1	0	0	0	0	0	33	1	29	7	5	0	75	2	0	6	2	24	2	2	0
OTU_699	4	7	7	6	9	5	7	15	15	3	2	19	8	13	17	38	30	11	9	9	1	9	10	14	10	12	7	4	17	50	5	9	8	17	11	32
OTU_700	20	19	14	58	16	63	13	39	20	33	48	22	8	16	14	38	27	42	19	13	14	32	12	40	14	13	11	14	27	8	16	30	10	29	14	7
OTU_701	7	1	15	16	5	1	5	11	2	8	1	8	3	2	2	5	3	3	7	5	16	10	4	2	22	13	4	22	1	6	1	26	63	6	8	4
OTU_702	9	8	7	5	7	1	5	3	8	2	2	7	0	1	0	3	0	1	5	13	2	11	1	3	2	8	7	3	1	2	1	7	8	3	5	0
OTU_703	4	7	3	2	4	1	4	2	13	2	2	5	2	3	18	4	7	2	30	7	7	0	19	0	6	5	6	4	5	0	11	5	4	4	8	3
OTU_704	0	0	1	0	0	23	0	0	0	1	0	14	0	0	1	53	0	24	0	0	0	0	1	17	0	0	0	0	1	164	0	0	0	0	0	14
OTU_705	0	0	0	5	1	18	1	3	1	6	2	3	0	0	0	0	1	1	1	0	6	5	1	1	1	0	0	0	25	1	0	0	0	0	1	2
OTU_706	34	15	9	19	14	9	30	15	27	5	0	9	14	14	7	2	8	13	6	10	7	8	3	4	9	9	3	3	17	1	7	13	5	1	6	6
OTU_707	49	27	7	25	9	4	20	14	18	8	10	7	7	3	6	3	2	1	2	13	17	10	3	0	4	9	6	0	7	0	10	12	5	5	5	0
OTU_708	2	12	10	13	18	8	8	14	13	17	10	12	4	12	11	8	9	9	5	0	6	12	7	3	1	1	0	6	4	1	3	15	4	6	11	9
OTU_709	5	3	3	5	5	3	8	7	5	9	8	5	7	2	9	20	10	10	3	0	5	5	0	5	1	9	1	6	5	1	1	13	6	19	4	2
OTU_710	11	18	6	12	4	6	6	10	13	9	5	13	9	10	6	7	4	2	9	13	10	17	20	10	16	21	12	15	14	5	12	32	24	5	14	14
OTU_711	1	0	0	0	0	0	0	1	0	3	1	3	3	3	0	0	1	1	0	8	4	0	6	1	5	12	0	8	11	0	6	85	6	1	5	1
OTU_712	4	4	2	17	5	23	10	13	8	23	34	3	3	7	6	29	13	10	4	5	5	9	2	8	6	1	2	6	20	2	8	4	4	8	8	5
OTU_713	10	12	14	2	7	0	7	9	3	2	13	2	2	5	7	10	4	5	8	9	12	3	1	5	8	5	5	0	7	1	9	4	3	1	9	2
OTU_714	0	0	0	0	0	25	0	0	0	0	0	29	0	0	0	68	0	21	0	0	0	0	0	24	0	0	0	0	0	194	0	0	0	0	0	20
OTU_715	4	4	4	7	3	0	6	6	3	0	2	6	3	1	1	3	2	4	6	6	19	5	2	4	10	20	2	0	1	0	10	21	9	4	4	0
OTU_716	7	14	10	10	10	8	10	9	7	4	8	8	24	11	12	10	5	5	8	8	1	2	8	2	4	4	2	4	13	2	3	3	7	4	4	11
OTU_717	64	38	42	19	43	50	45	41	52	16	24	46	65	27	39	34	73	38	27	19	14	16	45	23	32	11	44	6	19	8	27	25	27	29	22	65
OTU_718	23	15	4	5	9	12	9	11	3	13	4	7	32	9	14	6	10	6	9	10	6	7	4	0	9	2	1	1	7	5	4	10	3	1	3	15
OTU_719	5	8	4	10	6	6	1	4	0	12	24	26	0	8	9	3	1	4	4	6	50	6	7	19	7	8	0	36	3	1	7	51	10	2	4	5
OTU_720	11	6	7	5	7	0	4	6	2	8	6	9	3	5	10	11	8	0	2	5	6	1	10	0	4	1	7	0	1	0	1	3	7	5	10	3
OTU_721	1	3	4	20	23	6	2	0	4	7	16	28	2	3	3	3	17	23	1	7	9	28	11	17	4	1	5	16	24	1	1	7	9	3	21	1
OTU_722	19	10	1	2	0	8	3	7	7	16	12	0	2	16	4	6	1	2	7	4	10	4	4	4	46	4	11	1	2	1	3	4	9	2	1	1
OTU_723	14	6	10	27	7	8	16	16	14	10	21	4	13	8	14	44	18	7	11	19	9	17	9	7	13	8	9	9	19	3	4	8	10	11	7	8
OTU_724	0	0	0	0	0	13	0	0	0	0	0	7	0	0	0	59	0	10	0	0	0	0	0	11	0	0	0	0	0	135	0	0	0	0	0	7
OTU_725	8	9	6	10	6	7	7	12	3	2	11	8	9	5	8	7	4	4	16	23	17	6	16	3	9	7	4	3	0	0	6	8	12	2	13	1
OTU_726	2	1	0	1	0	0	0	0	1	0	1	1	1	0	2	0	1	0	18	1	43	17	10	5	19	4	3	26	1	3	1	0	11	4	4	0
OTU_727	38	18	4	6	10	3	16	12	8	3	2	1	5	3	7	3	5	6	19	13	7	13	6	4	12	11	3	0	4	2	8	5	4	3	6	2
OTU_728	17	9	21	4	6	1	20	10	5	1	0	5	9	12	5	3	3	5	8	4	4	7	5	5	6	10	2	8	4	0	3	5	6	2	3	5
OTU_729	1	2	0	13	0	25	1	0	1	8	9	14	0	8	11	63	2	13	11	0	1	2	1	9	2	1	0	0	6	88	1	0	2	7	4	17
OTU_730	6	4	6	7	4	1	16	6	5	12	5	4	9	8	3	4	11	10	11	5	1	4	2	4	6	3	1	3	9	1	9	4	5	10	6	8
OTU_731	38	27	5	21	3	19	13	34	4	37	12	14	19	27	0	49	0	17	31	5	1	25	0	8	8	6	1	3	7	6	4	20	0	4	10	16
OTU_732	9	15	5	10	7	3	10	5	7	11	16	24	22	8	5	5	1	6	12	3	20	5	8	15	20	12	1	5	9	10	13	12	10	13	17	14
OTU_733	7	8	6	9	4	6	5	9	21	2	10	9	8	2	12	10	7	6	7	5	11	1	3	1	6	2	2	4	5	1	10	6	7	7	8	8
OTU_734	12	25	15	23	23	3	16	15	15	22	14	19	9	13	12	18	8	22	14	3	2	18	13	14	17	13	16	5	20	5	12	10	7	10	15	13
OTU_735	94	37	32	55	118	25	54	39	40	38	45	45	31	52	23	35	25	38	44	32	26	31	24	16	37	20	15	13	29	19	27	132	33	10	36	13
OTU_736	0	2	0	6	1	18	0	1	0	27	21	1	0	0	0	5	0	1	10	0	0	2	8	2	8	1	0	12	23	3	5	9	3	0	0	0
OTU_737	0	1	1	1	0	0	0	0	0	0	0	1	0	1	1	0	3	0	5	7	5	4	5	20	20	29	6	22	1	0	12	30	66	0	3	0
OTU_738	18	19	7	11	8	8	15	14	8	5	4	16	11	12	7	10	19	7	10	6	12	7	5	6	7	5	1	4	10	12	5	2	1	5	8	10
OTU_739	3	3	6	5	22	2	7	4	3	10	13	17	6	0	2	10	3	5	8	7	7	24	4	10	34	29	24	13	7	13	15	38	73	14	4	22
OTU_740	91	162	131	85	112	71	108	51	154	110	113	148	103	86	135	99	94	105	85	117	113	137	115	90	154	181	126	157	114	69	110	149	202	71	100	110
OTU_741	4	1	2	7	1	0	0	1	0	1	1	1	2	0	2	2	2	4	0	2	17	1	7	22	2	4	0	16	0	0	2	4	9	2	3	1
OTU_742	10	4	4	0	2	4	6	7	11	2	2	7	3	7	8	3	9	1	9	5	3	0	11	0	17	0	2	2	7	0	1	11	8	6	7	15
OTU_743	23	24	35	20	26	11	27	24	35	26	17	13	20	33	27	15	28	21	20	13	10	18	16	6	15	12	50	2	25	7	30	16	12	13	9	7
OTU_744	3	6	3	3	3	18	4	4	3	8	6	4	2	14	6	6	14	6	11	2	3	1	2	13	2	2	3	0	8	7	3	0	4	5	9	3
OTU_745	23	17	16	23	25	13	33	11	38	11	9	12	2	12	13	19	19	5	32	3	7	5	16	8	22	3	6	1	10	6	12	3	1	7	14	6
OTU_746	14	14	5	8	4	9	13	6	13	4	9	12	21	12	16	6	5	18	7	9	12	6	6	4	7	5	1	0	10	0	5	2	3	4	9	13
OTU_747	4	2	1	2	24	26	3	2	2	6	28	7	2	2	1	6	27	13	7	1	2	3	12	7	4	4	1	7	4	4	3	3	0	4	4	42
OTU_748	40	50	45	42	65	38	54	37	42	53	37	46	65	83	47	30	76	47	23	41	36	49	30	9	36	30	41	29	36	13	55	39	37	33	30	29
OTU_749	10	12	15	6	29	12	14	22	29	20	28	17	18	10	16	19	30	12	8	8	13	16	14	10	8	11	9	9	18	1	13	12	20	11	22	7
OTU_750	3	6	8	4	6	5	6	7	24	5	9	7	2	21	5	7	13	2	9	1	4	12	14	1	4	4	7	7	6	7	4	0	6	8	4	24
OTU_751	49	30	80	10	31	55	9	6	33	51	66	38	12	67	88	21	47	12	32	7	21	38	33	11	18	2	4	1	21	2	10	20	23	5	23	39
OTU_752	25	21	26	16	35	16	42	31	31	20	14	17	40	34	50	14	44	23	18	14	17	20	34	17	33	13	50	13	13	7	34	24	37	19	21	49
OTU_753	2	0	1	2	9	115	11	1	3	7	8	10	12	5	4	2	1	44	11	2	0	2	18	14	4	1	3	4	5	11	11	1	2	5	5	42
OTU_754	9	16	16	13	14	32	19	22	12	22	30	32	11	52	17	15	28	14	19	9	17	15	30	10	19	14	24	7	22	4	16	10	7	34	35	37
OTU_755	6	11	2	2	3	1	7	6	6	6	8	5	10	6	3	2	8	2	7	17	21	3	33	23	17	65	5	27	3	0	2	5	0	8	4	3
OTU_756	5	2	3	3	1	3	1	4	3	6	3	7	1	2	9	0	4	1	0	7	24	2	5	7	14	7	2	23	1	1	3	15	19	1	18	2
OTU_757	0	0	0	0	0	9	0	0	0	0	0	6	0	0	0	21	0	7	0	0	0	0	0	1	0	0	0	0	0	419	0	0	0	0	0	6
OTU_758	3	2	2	1	0	0	0	0	1	3	0	4	0	0	0	2	1	0	4	9	6	2	10	18	5	10	2	26	0	0	5	7	3	2	0	0
OTU_759	13	6	6	3	2	0	5	8	12	0	5	2	4	8	10	7	10	0	13	6	12	0	3	3	3	4	9	0	2	0	10	10	7	0	8	0
OTU_760	33	25	29	69	36	93	40	35	27	64	102	38	15	48	65	89	12	62	46	36	46	26	43	66	33	69	15	43	102	13	46	30	48	38	49	49
OTU_761	31	20	16	32	17	17	43	24	18	44	22	12	34	23	30	38	21	28	9	19	21	39	21	13	12	26	18	20	13	6	36	31	33	12	10	11
OTU_762	3	4	0	0	3	0	1	6	1	0	1	0	4	2	0	1	2	0	2	8	1	2	0	0	3	118	0	1	2	1	1	2	2	0	0	0
OTU_763	64	15	4	10	8	5	19	7	7	7	4	10	12	3	4	4	3	1	10	29	10	16	6	5	9	27	12	9	6	0	11	11	4	4	22	3
OTU_764	0	0	0	13	8	0	0	0	0	0	0	19	0	0	0	0	6	10	0	0	0	42	1	6	0	0	0	0	35	0	0	0	0	0	30	0
OTU_765	1	3	1	7	1	1	6	3	7	6	9	0	6	6	3	5	2	6	7	5	12	4	5	6	3	5	3	20	4	4	3	11	15	34	2	3
OTU_766	2	6	1	4	5	2	7	24	3	4	2	47	6	5	9	14	16	6	6	5	4	17	9	5	4	23	8	75	6	0	5	21	25	5	6	5
OTU_767	5	7	6	4	6	4	7	8	9	3	0	1	5	3	3	1	2	10	5	1	1	1	5	2	2	6	4	4	3	0	3	5	8	3	1	7
OTU_768	0	0	0	1	0	0	0	0	0	1	1	1	1	1	1	3	0	0	0	9	18	1	4	2	3	7	1	26	0	0	0	0	14	0	0	2
OTU_769	71	47	39	42	66	32	82	45	73	26	34	59	81	62	83	39	56	37	61	25	17	32	61	27	39	35	62	9	48	7	32	45	28	28	47	25
OTU_770	32	16	2	26	10	6	21	12	10	8	4	9	9	3	5	5	1	2	9	2	10	8	2	0	4	5	2	2	2	0	3	7	4	2	14	0
OTU_771	9	7	15	12	12	5	7	6	3	8	9	14	6	6	9	8	3	11	10	0	3	9	4	4	5	5	2	1	6	1	3	7	1	5	15	7
OTU_772	1	1	1	1	0	8	4	3	2	1	2	0	5	0	2	2	2	3	40	0	0	6	11	16	2	0	76	2	0	2	9	1	0	41	2	3
OTU_773	5	6	13	17	6	16	5	28	6	34	15	16	5	10	6	3	6	12	17	11	21	33	17	20	12	28	4	21	19	6	18	39	39	4	8	2
OTU_774	0	0	0	0	0	25	0	0	0	23	21	0	0	0	0	2	0	0	0	0	0	0	11	0	0	0	0	21	0	2	0	0	0	0	0	1
OTU_775	7	11	3	5	6	4	4	4	8	5	5	5	8	8	4	6	4	5	7	4	5	8	4	3	6	6	3	6	2	4	5	5	15	4	12	4
OTU_776	1	7	3	18	2	19	2	5	4	19	30	8	4	4	4	15	6	9	3	0	4	5	4	10	2	0	0	1	16	1	16	5	4	5	16	1
OTU_777	27	15	10	17	8	0	18	23	18	4	6	12	27	16	13	6	12	4	40	25	11	22	5	10	26	16	17	2	6	2	21	24	13	8	13	5
OTU_778	14	21	15	18	9	10	17	15	11	17	21	9	10	6	8	9	5	5	20	19	13	7	13	4	6	9	7	1	11	4	7	6	5	8	12	8
OTU_779	4	5	1	4	0	3	0	3	4	3	0	3	14	13	0	2	1	0	8	103	0	15	6	2	2	18	6	4	5	1	5	4	2	7	2	4
OTU_780	0	0	0	0	1	2	0	0	0	0	0	6	0	0	0	15	0	10	0	0	0	0	0	6	0	0	0	0	0	261	0	0	0	0	0	4
OTU_781	9	13	11	16	13	5	13	17	12	8	7	13	14	17	8	12	23	9	16	12	6	10	12	5	18	4	12	0	8	3	13	23	8	6	10	8
OTU_782	0	0	0	0	0	14	0	0	0	0	0	15	0	0	0	39	0	14	0	0	0	0	0	22	0	0	0	0	0	130	0	0	0	0	0	15
OTU_783	5	4	4	4	3	0	1	0	3	6	2	0	0	5	3	13	1	0	0	4	23	8	9	3	2	6	7	21	3	2	0	3	3	4	3	0
OTU_784	0	0	0	0	0	11	0	0	0	0	0	14	0	0	0	47	0	12	0	0	0	0	0	19	0	0	0	0	0	164	0	0	0	0	0	9
OTU_785	14	6	8	10	5	5	16	18	11	8	10	4	13	6	11	12	13	8	15	7	27	50	3	1	10	36	6	23	13	5	14	13	41	8	6	0
OTU_786	12	5	8	25	9	12	16	12	10	15	21	6	10	4	7	18	4	6	8	21	25	28	16	18	8	9	2	81	7	4	3	12	18	30	5	7
OTU_787	6	0	1	1	0	0	2	3	6	2	0	2	4	1	2	0	0	0	16	0	23	2	0	0	1	2	1	3	0	0	4	0	1	0	0	1
OTU_788	30	27	24	19	22	13	35	15	28	9	15	15	10	16	18	11	12	12	21	24	31	12	22	13	7	18	9	12	11	5	12	44	13	6	21	11
OTU_789	1	1	0	3	19	6	5	1	2	4	2	2	0	2	0	1	2	1	5	4	0	0	6	5	0	1	6	1	7	0	3	0	0	2	1	5
OTU_790	26	19	30	56	13	18	39	27	48	20	20	31	27	21	32	29	10	39	26	35	43	40	14	20	50	96	30	53	21	3	34	88	76	32	43	27
OTU_791	9	5	9	17	6	16	0	3	5	12	20	7	3	4	8	21	9	12	8	2	15	17	9	6	5	0	1	4	6	3	4	2	7	5	15	4
OTU_792	1	0	0	1	2	0	0	2	3	3	0	0	1	0	0	1	1	4	1	0	0	0	1	4	1	1	1	1	1	6	2	2	0	5	3	2
OTU_793	11	5	6	9	2	3	3	3	1	3	1	2	7	5	1	0	1	0	2	4	17	6	0	4	5	9	1	6	1	0	3	19	5	5	4	2
OTU_794	1	2	0	0	1	1	1	0	1	2	1	4	2	1	1	1	2	1	0	7	6	14	11	16	5	13	2	66	5	1	8	12	3	2	0	0
OTU_795	1	0	0	0	1	0	0	0	0	0	1	0	0	0	0	2	2	0	0	0	0	0	0	0	0	0	2	0	0	1	0	0	0	0	3	0
OTU_796	21	3	29	18	7	26	12	3	3	26	5	7	9	3	12	7	12	14	9	3	2	14	0	7	2	2	4	0	10	0	3	13	0	2	4	0
OTU_797	12	13	11	11	12	10	37	12	20	12	10	12	12	39	39	21	21	14	25	8	8	3	6	11	4	18	5	4	15	2	29	10	8	15	13	6
OTU_798	0	0	0	0	0	13	0	0	0	0	0	11	0	0	0	19	0	7	0	0	0	0	0	6	0	0	0	0	0	133	0	0	0	0	0	5
OTU_799	58	31	9	9	14	7	28	30	31	9	21	17	14	17	18	7	6	5	52	18	26	6	14	6	20	7	11	3	8	4	22	18	6	4	22	4
OTU_800	16	14	2	7	2	11	1	3	2	6	5	5	8	12	7	4	0	3	3	13	3	3	3	3	5	4	2	2	0	0	4	14	5	2	5	0
OTU_801	12	11	12	9	15	71	17	7	17	16	16	30	19	57	50	19	29	37	27	7	6	4	43	15	10	4	4	4	38	8	11	2	10	18	32	52
OTU_802	18	18	15	15	11	9	13	6	11	14	24	32	19	3	17	4	13	7	9	22	12	13	14	8	22	36	3	8	8	1	21	18	22	8	14	13
OTU_803	13	5	8	2	8	6	12	17	11	4	9	4	9	9	7	7	11	7	5	7	4	10	7	7	12	2	8	1	7	2	4	8	8	11	4	14
OTU_804	0	0	0	0	0	0	1	0	2	0	2	0	1	0	0	6	2	1	0	2	0	4	2	1	10	8	0	6	2	1	4	1	7	1	1	4
OTU_805	13	17	7	7	8	3	6	4	5	16	10	10	3	5	10	6	2	10	9	7	11	8	4	7	10	5	4	7	7	0	2	6	10	4	8	10
OTU_806	5	5	4	3	14	5	4	7	4	8	9	7	6	6	5	12	1	11	0	2	4	5	5	1	2	8	20	4	2	1	3	1	14	5	12	0
OTU_807	7	13	7	4	7	10	8	6	2	2	5	6	3	25	9	6	3	2	3	5	5	3	5	1	7	1	1	0	3	0	4	2	4	2	10	2
OTU_808	0	0	0	1	1	1	1	1	1	6	1	0	0	0	0	3	0	0	0	0	0	4	4	0	0	2	0	123	0	0	3	5	4	8	0	1
OTU_809	29	21	12	11	18	8	25	24	29	35	25	26	28	23	22	15	13	9	27	35	37	53	41	21	26	76	22	43	19	7	47	69	64	22	34	19
OTU_810	34	22	6	1	7	3	7	16	22	10	9	4	14	16	10	9	10	1	70	15	19	1	5	0	10	13	4	1	3	0	27	20	4	1	4	2
OTU_811	0	0	1	0	0	5	0	0	0	2	0	3	0	0	0	8	0	6	0	0	0	0	0	1	0	0	0	0	0	145	0	0	0	10	1	4
OTU_812	0	0	0	0	0	17	0	0	0	15	19	0	0	0	0	0	0	0	0	0	0	0	6	0	0	0	0	6	0	0	0	0	0	0	0	0
OTU_813	9	14	9	1	22	1	6	7	7	8	12	0	6	5	9	19	8	3	6	7	6	7	8	5	7	5	6	3	10	0	1	9	3	1	4	3
OTU_814	3	18	15	14	2	1	6	7	8	4	4	6	5	11	6	8	4	0	5	2	0	3	2	5	3	2	2	0	6	0	1	3	12	1	2	6
OTU_815	4	12	10	5	4	1	6	6	20	10	3	25	9	9	12	4	2	10	11	4	21	8	10	8	22	30	25	9	4	4	28	24	35	17	19	19
OTU_816	13	7	3	6	7	5	11	7	8	3	3	4	11	9	3	2	0	2	18	27	22	15	8	6	7	48	6	24	7	3	37	20	14	0	2	1
OTU_817	6	2	8	9	4	11	7	3	6	14	0	17	2	7	10	9	12	2	1	0	2	7	3	3	1	1	1	1	1	1	0	14	4	3	27	1
OTU_818	0	1	0	0	2	0	0	0	0	1	1	0	0	0	0	4	1	0	0	13	9	0	0	1	1	26	1	2	1	0	0	6	4	0	2	0
OTU_819	10	11	12	16	18	13	13	15	17	14	24	31	7	9	19	19	12	18	12	13	5	7	14	10	13	13	8	8	13	3	10	20	8	37	38	22
OTU_820	0	16	6	0	0	0	1	0	6	1	0	1	0	1	3	2	0	1	1	1	6	0	2	2	1	2	130	5	1	0	16	0	5	4	0	9
OTU_821	13	8	17	8	34	14	7	17	9	14	19	26	11	50	16	15	47	17	17	10	16	19	38	12	10	15	5	19	32	3	7	15	28	8	12	26
OTU_822	2	2	2	3	4	2	0	2	1	16	17	1	1	8	6	14	3	3	2	1	2	7	6	3	2	0	1	4	3	1	2	3	1	7	12	4
OTU_823	1	7	6	11	2	3	4	2	13	4	6	8	4	4	3	9	1	2	0	7	7	7	0	0	0	1	1	2	4	0	0	2	3	6	4	2
OTU_824	2	0	2	2	1	18	3	3	8	6	12	15	2	7	3	9	11	5	14	0	3	2	8	10	16	0	0	0	3	1	9	11	1	6	10	11
OTU_825	3	9	3	2	10	7	0	5	6	2	1	4	3	12	6	2	7	2	5	6	2	1	2	3	3	3	1	0	2	0	1	1	5	2	3	9
OTU_826	4	2	1	8	2	2	1	0	6	6	1	5	6	2	4	2	2	1	7	8	19	5	4	2	7	3	1	9	1	0	5	16	8	2	4	1
OTU_827	0	0	0	0	0	19	0	0	0	1	1	11	0	0	0	32	0	10	0	0	0	0	0	16	0	0	0	0	0	125	0	0	0	0	0	8
OTU_828	92	41	213	69	136	50	64	23	46	76	48	40	49	55	54	30	95	63	14	6	11	80	14	13	19	8	6	6	44	4	13	32	4	15	26	17
OTU_829	4	0	6	10	4	3	3	12	6	25	13	13	5	4	9	14	3	10	2	3	4	3	3	2	9	4	0	4	11	2	8	3	3	10	1	0
OTU_830	0	0	0	0	0	24	0	0	0	0	0	25	0	0	0	80	0	22	0	0	0	0	0	22	0	0	0	0	0	252	0	0	0	0	0	32
OTU_831	13	7	15	4	12	17	12	8	19	8	5	15	13	24	10	4	24	16	11	6	2	3	12	8	3	8	7	1	12	4	7	8	7	10	5	23
OTU_832	0	0	0	0	0	16	0	0	0	0	0	16	0	0	0	28	0	11	0	0	0	0	0	12	0	0	0	0	0	121	0	0	0	0	1	18
OTU_833	12	24	7	8	36	20	12	47	16	14	15	10	2	20	19	19	39	9	34	15	8	11	25	21	20	8	20	12	23	3	19	9	17	31	37	31
OTU_834	20	68	0	8	32	18	6	17	6	13	23	34	7	24	1	16	15	10	9	11	2	8	2	8	8	12	7	3	16	2	13	3	0	13	26	17
OTU_835	0	0	0	0	0	0	0	1	0	0	0	0	0	0	1	1	1	2	0	0	8	3	2	22	2	2	2	35	0	1	0	2	15	0	3	2
OTU_836	16	16	4	13	15	10	11	12	12	6	14	22	3	6	13	12	17	6	14	7	9	4	9	3	15	4	5	0	10	0	8	8	4	5	19	4
OTU_837	5	6	7	13	7	4	5	6	8	10	2	1	5	6	16	7	10	5	6	11	6	17	13	9	13	16	6	17	13	14	13	25	30	6	15	14
OTU_838	15	5	4	2	7	46	4	8	15	6	9	8	4	2	5	1	27	12	19	4	3	0	37	8	9	4	8	1	4	2	16	10	10	5	12	6
OTU_839	5	3	7	6	12	6	4	4	4	3	15	6	3	1	1	7	5	5	3	4	2	1	3	5	2	1	2	2	5	0	11	12	2	1	2	2
OTU_840	0	0	0	0	0	14	0	0	0	0	0	4	0	0	0	12	1	5	0	0	0	1	0	3	0	0	0	0	0	78	0	0	0	0	0	6
OTU_841	1	3	6	9	6	2	1	4	6	4	7	11	4	4	2	10	12	14	1	4	1	3	4	2	6	3	4	0	2	0	2	14	3	0	7	1
OTU_842	4	0	5	0	0	9	1	10	9	13	12	3	5	3	1	0	2	5	6	1	6	1	0	1	41	0	1	0	0	0	0	0	3	0	1	5
OTU_843	3	16	2	2	3	13	8	9	8	9	11	4	5	18	10	10	8	5	33	9	6	3	22	4	4	3	6	6	5	1	8	2	6	3	9	6
OTU_844	40	20	21	15	11	16	30	53	19	7	9	18	21	48	16	11	6	17	15	24	19	19	4	4	26	32	12	1	10	3	3	27	5	3	5	5
OTU_845	22	21	22	26	5	15	22	13	42	19	24	16	37	25	30	27	8	6	12	136	106	76	40	46	66	141	21	217	24	2	26	61	59	40	40	16
OTU_846	8	20	7	9	12	7	11	10	13	17	15	4	10	16	13	8	10	7	11	21	38	17	9	3	13	22	7	12	9	2	19	91	39	8	19	19
OTU_847	6	6	2	15	10	13	12	7	3	11	15	12	5	12	4	10	11	16	3	1	5	1	15	2	3	1	3	0	14	1	5	0	0	6	14	18
OTU_848	3	9	2	4	1	0	4	4	4	1	1	11	2	1	2	9	9	8	2	3	1	6	5	3	4	15	3	3	8	16	3	5	9	4	8	7
OTU_849	5	3	1	3	5	4	2	5	2	3	2	14	4	4	3	11	2	3	3	2	1	6	6	7	7	0	1	2	6	5	4	0	3	5	10	18
OTU_850	24	17	18	35	10	17	29	39	23	32	39	8	12	10	14	33	15	17	20	8	10	16	4	5	21	8	3	4	18	2	12	11	10	16	13	2
OTU_851	29	15	1	8	12	11	5	14	9	13	7	13	5	3	0	4	0	3	5	5	8	1	1	4	13	6	1	1	3	1	6	39	6	2	8	1
OTU_852	7	19	7	8	8	15	6	11	17	17	17	17	20	14	6	14	33	7	5	6	6	1	13	7	7	8	5	2	6	0	4	7	6	10	14	22
OTU_853	19	5	0	28	8	5	8	10	10	12	2	8	10	7	3	4	2	1	8	30	21	9	7	6	5	12	3	14	0	4	8	12	6	5	5	0
OTU_854	10	9	5	5	3	1	10	4	10	7	3	2	13	5	6	5	5	3	33	11	2	6	7	6	6	10	5	8	4	2	24	7	3	16	14	9
OTU_855	2	5	5	16	4	11	4	5	11	9	20	11	2	20	19	7	1	21	12	5	2	3	12	6	6	3	7	5	7	7	7	3	4	7	7	14
OTU_856	2	0	0	1	0	0	1	0	4	3	3	0	2	2	1	2	1	2	2	0	11	7	2	12	19	5	4	32	1	2	2	0	3	4	2	1
OTU_857	8	5	3	0	4	11	5	3	4	3	4	6	39	19	7	0	8	5	24	6	0	0	14	3	19	2	0	0	0	3	5	2	3	3	5	8
OTU_858	0	0	0	0	1	29	0	0	0	0	0	32	0	0	0	53	0	29	0	0	0	0	0	39	0	0	0	0	0	422	0	0	0	0	0	36
OTU_859	12	11	16	3	23	30	33	13	49	5	0	1	13	4	11	7	40	76	10	7	11	3	2	11	8	5	5	1	22	16	15	7	4	2	10	5
OTU_860	1	6	2	8	1	1	5	3	1	10	5	4	10	5	4	6	0	3	3	5	2	6	2	1	4	3	0	3	3	6	7	5	3	2	3	12
OTU_861	16	22	26	8	29	10	23	6	9	12	15	17	21	12	13	14	6	7	9	5	6	8	16	12	3	1	10	4	15	3	10	7	9	9	18	17
OTU_862	5	5	2	8	5	8	3	3	2	10	3	5	12	4	6	2	3	6	1	11	2	5	11	3	8	10	4	1	2	2	2	13	3	3	8	20
OTU_863	45	32	18	6	22	7	27	20	9	8	10	4	19	15	8	0	8	11	13	35	17	14	6	5	14	14	13	2	13	2	8	14	1	1	11	3
OTU_864	15	21	15	14	6	1	17	11	26	10	8	9	20	6	9	4	4	8	4	25	11	10	7	5	16	15	10	14	12	1	14	25	12	3	8	5
OTU_865	2	1	1	1	1	1	0	0	3	0	2	1	4	0	1	0	1	0	1	7	8	2	0	3	15	3	5	2	2	1	7	3	11	1	0	3
OTU_866	152	64	28	62	39	14	46	55	54	25	19	32	38	19	24	25	26	8	83	73	66	39	20	7	48	37	17	6	8	0	42	68	30	6	38	8
OTU_867	0	0	0	0	0	4	0	0	0	0	0	3	0	0	0	15	0	5	0	0	0	0	0	15	0	0	0	0	1	70	0	0	0	0	0	10
OTU_868	7	5	12	4	16	5	15	9	15	15	18	3	15	11	7	20	25	6	21	11	7	15	19	8	20	5	5	7	11	0	9	6	9	11	12	9
OTU_869	57	51	38	13	38	34	25	16	48	15	25	43	44	38	37	22	58	31	23	16	19	15	47	23	23	15	7	2	32	5	16	12	12	17	19	31
OTU_870	18	9	1	21	20	22	7	13	7	22	12	8	9	24	13	27	6	18	23	5	3	13	12	5	2	7	2	3	24	15	12	15	7	13	21	12
OTU_871	16	11	12	6	8	3	8	4	9	3	12	2	4	5	6	4	1	5	4	15	4	7	4	2	3	2	6	0	5	1	3	7	2	1	5	5
OTU_872	4	0	6	9	11	1	7	6	3	2	2	2	0	5	5	4	6	5	0	3	4	7	3	1	3	3	5	1	3	0	2	6	1	0	3	2
OTU_873	8	6	9	41	9	5	13	6	14	8	14	6	6	9	5	19	9	3	8	15	17	19	15	4	2	20	5	12	9	4	11	50	11	3	9	5
OTU_874	0	1	2	0	0	0	0	0	8	0	0	0	1	0	9	0	0	0	0	9	0	0	1	2	0	33	19	0	0	0	0	0	6	1	0	0
OTU_875	17	22	10	12	14	7	21	11	17	10	10	15	36	16	7	5	5	6	3	25	22	8	10	14	7	24	11	30	9	2	9	20	17	14	7	19
OTU_876	8	7	7	9	11	2	5	2	5	0	1	6	9	21	6	6	15	15	6	9	11	20	18	24	17	11	3	23	9	3	22	12	23	22	12	14
OTU_877	11	0	1	0	0	1	1	0	2	1	2	1	1	4	1	0	0	0	3	1	11	1	0	0	63	0	0	0	1	0	2	0	0	0	0	0
OTU_878	1	11	17	5	4	1	2	1	1	19	5	0	1	1	0	35	0	0	0	1	3	12	4	0	0	0	0	1	10	0	0	0	0	4	1	7
OTU_879	5	4	2	17	4	2	7	2	10	3	0	3	17	8	8	6	4	4	30	13	5	21	41	13	11	9	46	14	2	7	18	4	14	27	10	6
OTU_880	3	3	0	0	0	0	0	0	4	1	0	1	3	3	1	0	0	0	2	1	5	1	1	0	7	10	0	1	3	0	22	6	8	0	1	2
OTU_881	22	41	29	6	17	59	36	17	28	12	16	51	22	44	64	14	11	53	61	12	20	2	16	24	35	13	13	1	12	7	34	16	16	5	18	43
OTU_882	2	0	4	3	3	0	1	0	4	14	8	14	0	3	0	3	0	1	1	0	4	2	1	2	6	1	1	7	2	0	0	13	3	1	8	6
OTU_883	0	1	1	0	0	9	2	0	0	0	0	9	0	0	0	26	0	9	0	0	0	0	1	17	0	1	0	1	0	94	0	0	0	0	0	10
OTU_884	2	6	3	3	3	2	7	10	7	1	4	1	3	3	0	2	8	8	5	3	1	1	0	4	3	0	1	6	3	5	1	2	0	15	7	6
OTU_885	8	8	8	1	6	5	6	6	6	0	6	4	9	15	2	3	8	5	7	10	1	4	2	1	5	0	6	1	4	3	1	8	2	3	10	6
OTU_886	1	1	3	0	2	7	1	0	0	0	2	17	3	1	0	33	0	10	6	17	8	6	8	24	7	10	10	4	2	184	7	1	13	3	3	15
OTU_887	5	13	15	11	11	9	16	14	21	26	4	16	12	48	21	20	20	18	7	9	4	13	5	6	5	11	20	2	19	35	4	9	6	9	2	15
OTU_888	0	0	0	0	0	9	0	0	0	0	0	6	0	0	0	19	1	1	0	0	0	0	0	6	0	0	0	0	0	101	0	0	0	0	0	5
OTU_889	2	6	6	5	4	4	4	1	5	7	11	6	4	11	4	3	1	2	2	16	3	2	0	0	6	5	2	5	10	1	3	4	8	9	2	4
OTU_890	4	11	4	2	9	2	4	10	5	2	0	9	8	2	2	6	4	3	5	3	4	8	4	4	9	13	1	4	5	11	9	7	10	7	7	3
OTU_891	12	9	4	18	9	11	6	9	18	15	10	15	7	19	11	9	2	3	43	12	11	18	19	6	21	25	5	6	10	1	44	46	28	17	29	7
OTU_892	0	0	2	0	0	0	0	0	0	1	0	0	0	0	0	0	110	0	0	0	0	8	0	76	1	0	0	0	4	1	0	0	0	0	0	0
OTU_893	2	0	1	1	1	0	0	1	4	0	1	0	2	0	0	3	0	0	1	0	7	1	1	0	2	31	0	3	0	1	0	2	2	0	2	0
OTU_894	5	1	6	6	2	1	1	1	4	7	5	0	4	6	8	6	2	0	1	4	5	8	5	2	11	5	1	16	1	1	6	22	12	3	6	1
OTU_895	3	6	2	4	8	13	3	6	5	7	16	8	3	3	4	12	6	7	3	1	5	17	9	4	3	3	2	3	4	0	1	3	0	11	9	9
OTU_896	8	8	22	12	20	13	4	7	11	6	13	18	8	10	18	20	26	6	11	8	11	10	9	7	3	5	7	3	15	0	9	15	7	3	11	8
OTU_897	7	0	2	5	2	1	0	1	3	1	2	2	0	0	9	4	1	0	0	6	73	5	1	11	0	3	3	20	2	0	0	0	7	3	2	0
OTU_898	23	14	9	30	10	61	25	18	26	18	51	44	14	23	31	35	7	31	30	19	35	24	35	46	37	30	12	34	50	11	43	13	27	40	24	25
OTU_899	10	10	13	10	4	8	13	9	15	1	5	7	9	4	7	5	11	13	13	15	8	12	21	20	16	6	9	29	8	4	9	8	11	9	23	6
OTU_900	0	0	0	0	0	1	0	2	5	0	0	3	0	0	0	0	0	1	0	0	0	4	0	3	0	0	1	0	3	0	0	0	0	0	0	3
OTU_901	0	1	6	0	0	8	6	1	4	3	0	7	1	6	3	32	2	11	2	3	1	4	0	13	3	6	3	0	6	96	3	0	0	0	3	7
OTU_902	16	4	19	24	17	17	43	18	17	10	4	3	11	2	7	1	12	12	5	10	3	12	4	6	4	2	1	2	5	0	6	7	2	4	4	7
OTU_903	5	3	8	12	5	2	15	4	2	1	12	21	7	12	5	9	3	8	1	13	6	4	1	3	1	8	6	2	3	1	1	14	5	6	20	4
OTU_904	16	7	4	11	7	8	6	14	12	2	6	6	10	8	10	7	2	5	4	12	5	6	4	6	10	3	13	5	7	0	4	26	27	4	3	2
OTU_905	1	4	1	4	1	2	4	1	6	3	1	3	9	3	5	1	1	3	4	12	3	11	6	1	5	12	5	5	3	1	21	17	42	8	1	4
OTU_906	16	10	15	21	20	5	19	31	17	4	8	4	27	7	21	19	34	3	16	7	8	9	22	11	12	7	15	4	8	0	8	12	19	9	20	3
OTU_907	0	2	0	0	1	0	1	0	0	0	0	0	5	2	0	0	0	0	4	97	2	7	1	0	0	3	68	0	0	0	2	0	0	1	0	0
OTU_908	43	10	2	0	5	15	1	5	5	12	6	4	1	9	1	5	6	18	7	4	2	1	0	2	6	1	0	0	2	2	1	1	0	0	5	15
OTU_909	8	19	34	16	18	18	9	23	17	8	14	9	9	19	27	8	29	16	14	14	8	8	10	8	10	4	8	3	19	8	3	9	13	10	18	35
OTU_910	7	4	5	3	4	5	8	2	11	7	3	18	8	2	5	6	9	7	5	3	4	7	6	4	2	6	4	4	10	9	7	4	7	13	12	12
OTU_911	90	13	71	27	62	21	73	12	22	27	24	29	37	14	50	10	30	33	8	1	13	38	11	7	12	0	2	1	13	2	4	4	6	3	10	6
OTU_912	1	1	4	0	0	13	0	26	1	1	0	0	0	0	1	0	0	2	1	0	1	6	0	3	2	0	0	0	12	1	0	0	0	0	0	1
OTU_913	2	0	0	7	2	4	3	13	2	6	4	14	1	3	2	4	0	3	2	0	0	1	4	2	2	1	0	0	11	3	3	8	7	3	3	2
OTU_914	4	7	8	7	8	3	1	3	5	13	20	15	4	16	0	5	2	6	6	4	14	9	15	27	24	6	1	7	10	1	10	24	19	2	3	14
OTU_915	1	2	0	0	0	0	0	0	0	0	1	3	0	0	1	1	0	1	0	2	6	2	1	14	2	4	0	105	0	0	10	11	27	2	2	3
OTU_916	3	4	8	7	5	6	4	6	7	5	9	3	5	5	4	8	1	3	2	1	1	4	2	2	0	5	3	3	9	1	3	5	6	1	2	9
OTU_917	3	4	3	4	5	7	7	3	4	4	5	8	8	6	7	8	4	4	4	13	10	11	19	18	24	27	5	48	10	29	13	31	24	4	6	10
OTU_918	2	0	2	1	3	2	3	4	3	5	2	1	6	2	5	3	4	7	3	4	0	3	0	2	4	1	0	2	5	1	2	8	0	1	3	4
OTU_919	9	10	23	22	19	16	24	8	19	50	21	11	13	33	20	34	20	28	33	11	18	18	45	9	21	26	30	23	10	17	62	18	40	31	25	10
OTU_920	0	0	0	0	1	9	0	0	0	0	0	11	0	0	0	19	0	4	0	0	0	0	0	7	0	0	0	0	1	77	0	0	0	0	0	7
OTU_921	9	1	0	2	0	0	0	3	2	4	1	2	8	2	1	7	5	3	1	10	16	13	9	22	5	12	0	68	2	1	0	11	14	14	3	1
OTU_922	1	0	2	4	3	5	1	2	5	1	6	16	2	11	8	9	37	3	0	1	0	3	4	9	2	1	0	1	7	22	0	6	7	2	15	18
OTU_923	18	20	14	32	17	15	10	25	26	19	24	19	23	25	20	34	18	19	34	19	17	22	23	13	28	16	22	11	21	2	9	30	17	25	42	24
OTU_924	117	124	61	62	35	25	56	91	69	36	31	48	72	50	44	28	23	25	74	276	165	99	52	161	112	138	50	162	33	5	87	131	95	21	58	40
OTU_925	10	11	4	3	7	7	5	14	3	8	19	14	17	9	1	7	9	3	2	4	2	9	4	5	3	7	2	4	16	1	0	0	0	5	12	13
OTU_926	0	0	0	0	0	7	0	0	0	0	0	4	0	0	0	21	0	5	0	0	0	0	0	5	0	0	0	0	0	116	0	0	0	0	0	3
OTU_927	1	4	3	6	9	2	4	2	5	3	7	4	5	0	0	5	1	1	9	2	4	6	4	4	7	1	30	2	8	5	5	3	5	9	13	5
OTU_928	0	3	0	3	0	1	8	26	1	3	1	3	1	3	2	14	9	2	8	4	0	16	4	51	11	19	2	14	4	9	2	8	8	2	0	2
OTU_929	0	0	1	0	2	0	0	0	0	1	0	1	0	0	0	3	2	0	0	0	1	0	1	1	0	1	0	0	0	0	0	21	6	0	5	1
OTU_930	18	4	5	5	1	3	10	3	8	3	2	4	2	2	3	1	3	0	3	19	9	3	1	1	9	4	2	9	1	0	4	22	9	1	3	0
OTU_931	2	8	3	2	2	2	5	1	3	2	4	4	6	4	10	8	10	7	3	3	1	6	2	0	8	6	0	1	7	0	11	8	2	2	7	0
OTU_932	0	0	0	0	6	19	0	0	0	6	8	15	0	0	0	52	1	22	0	0	0	5	2	24	0	0	1	5	5	283	0	2	0	0	2	14
OTU_933	18	17	4	9	10	4	4	1	7	6	10	4	3	3	3	7	5	0	1	3	6	4	0	0	9	21	3	1	10	0	1	3	4	1	7	0
OTU_934	0	0	0	1	3	0	0	0	2	3	1	1	0	0	1	3	0	1	2	2	2	6	2	5	5	9	1	8	2	3	4	0	6	4	4	7
OTU_935	26	9	4	8	8	7	10	6	5	6	4	7	1	1	4	2	5	2	4	6	4	6	4	1	4	4	0	2	3	0	5	4	2	1	5	2
OTU_936	2	5	9	13	3	4	6	9	14	7	11	3	6	19	28	5	8	9	11	6	3	2	2	2	1	1	5	1	5	0	5	5	0	3	6	4
OTU_937	15	14	8	12	8	10	22	7	11	12	8	12	16	21	12	7	18	17	11	13	6	16	9	20	18	11	5	7	11	1	8	7	18	11	19	11
OTU_938	14	27	25	9	16	12	20	19	18	17	20	25	19	34	25	12	13	18	10	9	18	13	4	5	23	9	6	5	7	6	13	13	19	5	19	22
OTU_939	20	26	16	13	18	6	14	6	2	11	8	11	15	9	6	6	13	11	9	7	12	9	6	5	18	11	3	3	10	1	8	16	18	3	9	3
OTU_940	0	4	1	0	0	1	0	1	1	1	0	3	2	2	1	0	0	0	2	14	9	6	4	0	8	56	1	5	1	0	23	76	19	2	3	0
OTU_941	8	13	6	1	11	2	9	5	0	12	2	8	6	8	4	4	1	6	3	2	5	3	3	3	2	4	2	1	5	0	9	11	1	1	0	2
OTU_942	6	7	4	8	5	7	12	10	9	13	14	0	10	24	8	0	11	2	4	5	3	3	5	0	1	3	2	5	6	0	5	6	1	4	6	4
OTU_943	52	23	1	14	27	15	20	6	13	7	7	6	19	7	3	0	3	10	10	20	16	9	5	3	19	8	4	0	8	1	6	13	3	4	13	8
OTU_944	5	5	6	14	6	3	7	12	3	8	11	8	3	2	3	6	2	7	6	9	5	5	9	3	3	3	0	3	4	1	2	5	2	6	5	5
OTU_945	10	2	6	6	9	3	14	4	4	8	9	6	1	3	4	2	4	8	1	1	2	12	6	4	4	0	4	0	7	1	3	1	5	2	2	5
OTU_946	9	26	8	13	7	5	8	10	8	12	11	4	2	12	8	3	4	5	2	5	16	5	0	3	4	6	7	0	10	1	4	11	3	3	1	1
OTU_947	18	28	26	33	24	27	21	11	32	36	27	44	19	32	34	30	16	32	17	39	25	37	26	13	25	27	35	49	18	19	38	33	28	46	24	43
OTU_948	17	5	7	5	23	5	14	16	14	9	17	17	10	10	30	29	11	6	34	9	13	2	19	10	15	9	6	4	11	2	8	4	10	10	29	24
OTU_949	12	9	7	11	7	6	10	9	15	9	6	16	13	5	7	23	5	10	10	9	24	24	15	27	15	17	7	18	9	10	25	16	24	24	7	7
OTU_950	1	3	0	6	5	6	3	9	5	10	3	0	0	18	1	8	1	2	8	3	2	3	0	1	5	3	4	2	4	2	1	1	0	3	1	2
OTU_951	2	9	0	1	9	1	7	6	4	5	11	12	15	6	3	5	10	5	0	7	1	9	3	3	0	1	0	1	5	0	1	4	0	0	1	3
OTU_952	7	12	5	12	11	12	9	9	21	10	15	13	12	4	16	7	9	18	10	12	13	11	11	10	10	4	16	4	7	5	6	3	2	10	19	11
OTU_953	2	3	5	1	1	4	10	4	3	11	14	8	3	2	3	7	0	5	3	5	5	8	11	5	2	14	5	11	5	4	6	11	7	5	9	3
OTU_954	0	0	1	0	0	8	0	0	0	4	6	1	0	0	0	0	0	0	0	0	0	0	28	0	0	0	0	25	0	0	0	0	0	0	0	0
OTU_955	5	9	2	2	13	15	10	6	5	8	5	2	11	6	2	6	2	4	4	4	4	5	9	3	2	3	8	3	0	0	15	6	3	1	6	8
OTU_956	6	0	2	2	2	10	4	5	5	2	1	5	1	7	15	3	8	11	6	1	1	0	9	2	2	3	6	0	4	4	2	0	2	2	3	8
OTU_957	18	14	27	28	19	6	26	16	28	13	15	24	22	14	56	10	13	28	11	15	12	22	25	4	11	14	14	8	21	3	26	10	15	32	17	16
OTU_958	0	0	0	1	0	0	0	0	0	0	0	1	2	0	0	1	0	0	0	2	3	32	0	8	0	2	0	5	6	0	11	1	17	1	1	11
OTU_959	6	4	13	0	0	0	16	1	5	1	0	0	15	8	11	1	1	0	0	17	35	1	2	0	5	11	4	3	0	0	0	1	2	0	2	2
OTU_960	5	14	2	15	10	1	1	7	2	7	15	8	2	2	0	4	6	6	1	1	1	1	2	1	0	3	3	1	10	1	1	9	3	1	17	2
OTU_961	0	8	4	11	5	5	1	2	3	5	2	9	1	3	1	1	1	5	2	1	4	5	2	2	0	2	2	6	2	1	1	4	4	5	8	6
OTU_962	1	12	4	5	3	1	3	1	4	9	10	0	5	35	5	26	7	1	3	4	4	4	6	4	4	4	2	1	6	0	2	6	3	6	6	4
OTU_963	5	1	0	5	1	1	2	2	4	2	3	2	1	0	2	1	9	2	0	3	50	6	5	16	26	20	0	18	4	2	8	7	40	7	25	9
OTU_964	10	4	3	3	3	6	7	1	6	2	1	2	2	2	3	0	2	5	9	9	7	1	0	1	5	1	1	0	2	0	2	1	2	1	4	0
OTU_965	3	7	6	15	7	7	9	8	3	9	16	7	6	18	16	16	12	14	6	8	2	12	23	12	8	3	8	7	10	3	18	10	8	26	6	7
OTU_966	10	2	5	7	4	5	13	2	6	6	7	4	8	6	3	2	7	8	3	2	5	6	1	1	8	1	6	1	6	0	3	4	0	5	6	3
OTU_967	87	52	80	47	51	77	91	67	74	66	55	82	112	125	100	85	71	102	78	26	23	38	40	26	61	32	50	11	37	27	45	67	62	62	56	93
OTU_968	3	2	1	1	2	17	1	3	0	4	7	8	2	15	2	3	1	6	2	2	0	4	6	5	7	2	1	2	1	1	2	0	0	5	3	11
OTU_969	0	0	2	0	0	0	0	0	3	0	0	0	0	0	3	1	0	0	0	0	4	2	0	0	0	6	0	0	0	0	0	0	0	0	0	0
OTU_970	1	5	17	1	2	0	8	3	3	0	0	7	8	15	2	4	20	3	5	4	6	1	0	2	4	3	9	0	2	9	2	7	3	1	2	5
OTU_971	5	13	10	3	1	9	7	3	8	8	3	2	3	8	12	0	5	11	6	3	4	2	1	1	4	4	5	0	6	3	5	1	8	0	1	12
OTU_972	16	8	10	23	16	24	30	24	17	10	7	6	19	5	13	17	6	18	33	28	8	29	40	63	13	29	10	16	16	7	23	17	7	77	21	11
OTU_973	0	0	0	0	0	9	0	0	0	0	0	13	0	0	0	27	0	6	0	0	0	0	0	10	0	0	0	0	0	138	0	0	0	0	0	11
OTU_974	11	25	21	11	18	19	17	31	17	22	21	18	18	40	23	27	41	21	7	21	11	22	19	23	15	14	14	10	23	8	15	19	20	18	25	32
OTU_975	24	39	58	36	32	35	37	42	40	25	33	33	34	35	35	31	43	19	33	46	67	82	39	68	60	82	46	73	27	48	53	36	85	39	19	23
OTU_976	11	15	7	4	14	8	8	11	11	23	18	19	3	8	8	18	3	17	19	8	6	11	10	9	9	10	8	6	11	1	8	28	11	6	3	7
OTU_977	0	2	5	1	5	3	5	3	2	4	4	2	3	1	3	7	2	3	10	4	6	1	5	2	1	0	1	1	6	0	13	3	8	7	9	1
OTU_978	15	13	15	14	23	22	26	17	21	25	14	25	16	26	15	18	21	25	30	10	15	16	30	9	15	9	14	1	16	3	9	11	8	9	24	19
OTU_979	1	0	3	0	0	0	0	0	1	0	0	0	3	0	1	0	0	0	0	12	16	0	1	18	1	0	0	0	0	0	2	3	1	0	0	0
OTU_980	3	5	4	1	11	12	7	57	6	6	7	4	1	9	4	8	10	9	24	3	6	2	17	15	10	5	4	7	12	0	5	13	3	8	16	20
OTU_981	3	5	5	1	11	3	4	5	1	4	5	8	1	6	5	6	2	3	25	5	3	2	14	3	7	3	3	1	6	0	2	4	5	3	10	9
OTU_982	1	14	9	13	6	7	6	7	10	2	3	4	10	6	5	7	0	5	3	6	10	4	7	1	3	6	3	0	11	0	6	13	8	8	2	5
OTU_983	0	0	0	0	0	12	0	0	0	1	2	10	0	0	0	23	0	9	0	1	0	0	0	8	0	0	0	0	0	132	0	0	0	0	0	6
OTU_984	26	32	15	27	14	7	24	22	16	14	14	17	28	15	16	18	18	11	12	35	21	23	14	10	32	34	12	27	19	4	10	41	23	12	24	15
OTU_985	1	3	7	4	13	5	2	1	4	6	4	13	2	10	5	0	4	13	4	3	0	8	10	10	0	3	9	1	9	4	2	4	7	1	1	15
OTU_986	26	5	11	3	9	5	14	9	21	4	2	10	7	6	6	4	10	9	4	3	2	2	12	1	4	11	6	2	7	1	7	1	3	5	12	8
OTU_987	0	0	0	0	0	1	0	0	0	0	0	2	0	0	0	19	0	1	0	0	0	0	0	4	0	0	0	0	0	94	0	0	0	0	0	1
OTU_988	1	0	0	0	0	0	0	0	0	0	0	0	0	0	0	1	0	0	0	8	5	0	1	0	2	1	0	11	0	0	4	8	43	0	0	0
OTU_989	4	1	12	3	4	14	2	23	11	6	5	7	6	1	3	11	2	3	34	43	43	8	15	6	12	9	4	4	6	23	4	7	30	13	2	6
OTU_990	1	2	2	5	0	1	4	6	2	4	0	4	4	8	11	8	0	2	1	16	6	4	4	10	3	3	4	21	10	1	3	10	12	18	2	4
OTU_991	1	12	4	10	9	13	5	23	10	13	14	6	6	36	15	19	19	9	16	26	9	11	15	15	29	13	29	10	14	4	16	14	11	25	39	28
OTU_992	10	6	2	2	6	4	11	1	3	3	3	1	8	0	5	0	1	3	14	2	5	5	3	1	2	1	0	0	0	0	4	4	1	1	3	4
OTU_993	0	0	0	17	14	0	0	0	0	0	0	17	0	0	0	0	8	19	0	0	0	23	0	11	0	0	0	0	28	0	0	0	0	0	17	0
OTU_994	0	0	0	0	0	0	0	0	0	0	0	2	0	0	0	3	2	1	0	0	23	2	0	1	28	0	1	13	0	12	0	2	8	6	0	3
OTU_995	2	6	5	4	1	5	1	3	3	11	8	1	2	2	2	3	0	1	17	15	16	5	2	11	7	10	5	5	2	2	8	25	14	1	3	0
OTU_996	18	8	9	9	13	9	27	3	13	4	8	11	13	2	8	9	11	6	10	2	6	6	9	8	5	1	5	1	13	5	5	3	1	11	11	8
OTU_997	1	3	3	4	1	8	2	1	5	6	10	3	5	8	2	5	4	5	1	6	4	3	7	25	12	16	12	15	8	5	19	6	31	3	8	3
OTU_998	3	1	0	0	1	1	2	1	0	1	3	2	39	8	1	6	2	1	3	4	2	0	5	0	0	0	1	2	2	0	6	6	9	4	1	7
OTU_999	24	30	18	36	28	11	38	29	43	11	17	19	19	28	37	25	37	22	44	15	8	35	20	12	18	22	11	5	20	9	29	18	14	11	22	14
OTU_1000	14	1	1	3	1	0	0	1	1	9	5	3	1	2	0	2	0	0	0	13	13	6	0	5	4	5	1	0	0	0	1	6	2	4	1	1
OTU_1001	5	4	12	3	8	5	5	2	3	5	0	3	2	4	0	3	1	8	8	1	16	3	0	7	4	4	1	4	7	3	8	6	5	8	0	1
OTU_1002	9	11	3	5	6	5	25	17	9	2	9	4	21	7	11	12	11	7	7	7	6	8	3	2	10	6	3	1	3	3	6	13	3	3	12	3
OTU_1003	32	13	6	12	13	9	39	23	16	8	6	6	16	9	4	5	4	14	11	12	5	8	1	4	5	34	1	2	8	2	6	5	5	8	5	9
OTU_1004	6	37	4	32	12	4	3	10	1	7	4	6	1	7	2	2	1	2	5	15	0	4	5	1	3	40	1	16	3	1	3	3	0	15	5	1
OTU_1005	9	5	5	5	1	2	8	5	4	4	10	4	3	5	7	10	5	1	1	2	1	6	2	1	2	0	2	0	1	0	0	0	0	1	6	1
OTU_1006	7	5	4	3	3	8	11	6	4	2	2	3	8	9	2	4	1	3	54	3	4	1	11	1	12	2	4	0	2	2	18	3	4	3	8	2
OTU_1007	14	18	12	19	17	13	23	16	23	14	28	13	6	18	17	15	3	10	4	11	8	5	6	5	9	2	5	2	15	0	10	7	4	5	16	1
OTU_1008	2	4	6	5	10	4	7	1	8	7	4	1	4	9	5	6	1	5	2	12	12	59	8	5	4	9	4	18	7	1	7	64	3	2	4	11
OTU_1009	15	14	4	4	4	2	12	4	3	4	4	2	6	5	1	0	4	2	7	2	4	3	0	0	3	1	0	0	1	0	1	15	1	0	4	1
OTU_1010	0	0	0	0	0	4	0	0	0	0	0	3	0	0	0	9	0	4	0	0	0	0	1	8	0	0	0	0	0	89	0	0	0	0	0	7
OTU_1011	61	54	25	39	45	24	34	33	39	28	42	41	25	20	35	22	23	15	26	25	39	24	26	11	30	18	23	18	22	4	27	35	13	18	65	20
OTU_1012	24	30	19	31	19	25	13	15	22	36	52	18	21	53	52	19	9	24	40	21	19	24	27	10	35	24	14	7	43	6	37	18	14	25	16	23
OTU_1013	12	15	16	21	15	17	7	17	11	16	27	13	2	22	19	5	12	11	15	26	23	4	27	24	8	129	3	10	15	1	12	20	16	2	4	14
OTU_1014	13	7	4	19	6	8	12	20	9	11	4	4	4	4	8	6	5	7	2	4	7	6	0	2	7	6	4	3	7	0	6	42	2	4	12	0
OTU_1015	2	2	2	6	3	3	4	4	6	1	4	3	4	3	9	4	0	2	6	1	6	5	2	0	1	1	3	2	2	0	5	9	4	1	3	3
OTU_1016	6	11	22	8	3	7	4	31	11	5	12	18	4	30	13	13	12	16	8	7	11	39	7	8	3	10	4	10	16	7	4	20	12	5	11	19
OTU_1017	5	5	8	8	2	4	8	2	12	0	8	6	5	4	4	7	15	4	4	3	5	1	8	4	2	1	10	5	2	16	5	3	1	9	12	6
OTU_1018	27	20	14	10	7	2	11	19	10	5	4	2	7	2	3	9	1	2	6	9	9	11	1	3	11	5	13	0	3	4	9	17	4	0	4	3
OTU_1019	2	4	1	0	13	0	0	3	3	0	4	0	7	0	4	0	1	0	10	32	15	4	4	0	5	12	1	1	5	0	9	7	10	2	1	0
OTU_1020	8	2	3	0	0	1	6	3	1	2	3	2	0	4	1	4	1	3	8	3	1	6	2	3	6	6	1	2	2	9	7	2	4	4	7	0
OTU_1021	8	6	4	1	2	10	10	4	13	9	4	2	5	3	5	2	8	8	4	3	1	3	4	3	8	9	2	1	3	0	4	2	1	4	6	1
OTU_1022	21	1	4	5	4	4	5	1	3	0	2	3	8	4	3	1	1	0	7	6	3	2	0	1	2	1	2	1	3	2	4	2	1	0	4	1
OTU_1023	7	21	15	8	18	16	10	9	17	10	7	3	9	6	17	5	3	7	14	34	34	15	11	18	26	9	122	9	11	4	35	6	6	15	8	9
OTU_1024	0	0	0	0	0	9	0	0	0	1	0	8	0	0	0	13	0	7	0	0	0	0	0	4	0	0	0	0	0	89	0	0	0	0	0	15
OTU_1025	4	5	2	7	5	1	0	5	4	4	5	3	1	1	3	6	6	1	0	0	7	5	0	3	0	2	2	1	4	1	2	0	3	0	8	5
OTU_1026	23	16	2	8	3	2	22	5	6	4	0	1	3	1	0	1	0	1	4	10	8	2	0	0	10	7	1	2	0	0	8	11	8	0	2	0
OTU_1027	4	0	11	0	7	6	22	4	11	2	4	17	29	5	7	6	13	9	4	12	9	3	5	8	12	7	0	3	22	22	1	4	2	18	3	78
OTU_1028	1	11	6	2	6	1	2	6	4	2	5	6	7	0	3	3	0	8	0	1	2	2	0	3	2	1	2	0	5	3	3	0	0	3	4	2
OTU_1029	6	8	3	3	5	0	16	12	15	2	2	1	15	6	6	3	2	0	5	5	2	1	7	2	5	101	3	2	0	1	2	67	3	3	0	1
OTU_1030	7	2	0	0	3	3	5	3	3	3	1	5	0	5	3	0	1	2	16	0	0	0	13	1	3	0	0	1	0	4	2	2	0	0	4	0
OTU_1031	81	53	19	29	7	7	41	37	11	12	8	5	24	16	8	2	6	10	30	25	30	22	3	1	16	8	10	1	3	0	24	39	8	1	9	3
OTU_1032	4	1	1	0	2	4	8	5	6	0	0	5	2	2	3	3	5	3	11	6	0	1	10	6	6	2	2	0	2	0	8	1	2	2	6	2
OTU_1033	2	1	0	2	1	1	0	0	3	3	1	4	1	0	0	5	0	2	1	1	2	4	4	0	12	4	0	2	1	0	2	1	1	3	11	0
OTU_1034	19	11	10	8	4	60	8	15	21	44	67	3	12	9	7	5	6	1	30	12	18	9	17	7	23	8	22	14	14	5	12	9	22	15	11	11
OTU_1035	12	18	13	6	4	11	10	7	16	13	4	6	17	24	16	14	18	13	15	9	5	5	17	11	9	3	2	1	7	6	9	4	9	11	7	23
OTU_1036	6	30	24	6	13	10	10	7	13	12	18	9	20	12	16	22	17	11	4	5	15	10	13	2	8	1	3	2	11	1	5	5	9	8	11	2
OTU_1037	9	2	11	5	1	4	9	2	3	2	1	5	5	4	7	2	4	8	0	0	0	5	0	0	2	2	0	2	8	0	0	4	0	1	0	0
OTU_1038	3	1	9	4	4	10	0	0	1	13	2	3	1	3	2	5	5	10	0	1	1	3	5	4	2	1	0	0	4	3	1	0	2	2	0	13
OTU_1039	0	0	0	2	0	1	0	0	0	0	0	0	0	2	1	3	1	0	0	3	3	3	5	6	2	19	0	19	2	0	0	16	1	1	1	1
OTU_1040	0	1	2	1	0	0	0	1	1	1	0	1	1	0	3	6	1	0	0	2	3	1	1	0	0	4	17	0	0	0	2	1	4	30	2	2
OTU_1041	0	1	0	0	0	0	0	0	0	0	1	3	0	1	0	1	0	0	35	13	15	5	14	2	24	5	8	5	0	5	7	0	12	1	6	0
OTU_1042	11	7	1	2	3	3	6	3	4	0	3	0	8	4	3	0	2	5	2	1	1	1	1	3	2	4	0	0	3	0	0	0	2	1	4	9
OTU_1043	6	3	1	5	3	2	5	1	0	14	15	3	2	14	7	8	1	2	10	3	2	3	0	0	2	3	1	5	1	0	5	12	23	0	7	1
OTU_1044	13	4	14	12	8	10	16	9	28	9	13	9	15	6	19	22	28	26	12	3	9	10	9	7	13	16	6	3	11	40	13	6	10	13	14	14
OTU_1045	2	0	2	1	0	0	2	0	2	4	3	4	4	7	3	4	6	0	9	2	6	9	4	12	2	10	7	14	4	1	12	11	8	12	5	3
OTU_1046	5	3	5	9	5	13	1	7	2	13	9	1	3	6	0	5	0	0	3	2	1	4	0	1	2	3	2	0	1	5	6	2	4	0	1	1
OTU_1047	2	5	13	0	2	0	0	0	2	6	8	0	0	0	0	7	0	0	0	0	59	1	0	1	1	0	0	0	2	0	0	2	0	0	0	0
OTU_1048	0	0	0	0	3	0	0	0	0	0	2	0	0	0	0	0	0	0	1	1	8	2	1	31	0	0	2	4	0	0	1	4	1	0	1	0
OTU_1049	3	4	3	1	6	3	1	3	5	2	2	2	1	14	4	2	3	1	5	2	0	4	7	4	0	2	4	0	0	1	0	1	2	7	0	6
OTU_1050	10	10	6	9	11	6	19	10	18	8	5	9	14	6	15	13	11	10	10	5	3	5	18	6	1	11	3	6	10	1	4	3	2	11	12	8
OTU_1051	12	8	2	7	3	1	8	12	9	0	4	7	10	10	8	7	4	0	9	6	3	4	1	5	8	6	2	0	6	3	9	3	3	2	2	5
OTU_1052	0	1	1	0	1	0	0	0	0	3	1	0	0	0	0	8	3	0	0	0	0	2	6	1	2	0	0	22	1	0	1	0	4	6	3	0
OTU_1053	6	3	8	5	4	8	10	1	7	3	1	6	15	4	2	0	12	2	6	3	3	3	0	2	4	4	1	0	6	0	4	10	0	3	1	3
OTU_1054	3	9	0	9	5	3	7	10	0	6	6	17	1	2	2	2	8	8	1	4	5	4	2	1	1	3	0	1	7	1	0	13	0	4	28	3
OTU_1055	0	3	1	0	1	1	0	0	1	6	5	2	0	0	0	0	0	0	0	5	14	0	0	0	8	2	1	5	3	0	5	11	5	1	4	8
OTU_1056	19	22	12	20	5	5	27	16	11	11	4	10	10	5	10	13	7	9	12	14	14	18	7	3	12	16	8	16	7	3	13	16	4	7	10	5
OTU_1057	0	0	0	0	3	0	2	0	0	0	1	2	0	1	0	0	0	0	10	3	11	0	7	1	19	3	7	4	0	4	3	4	7	1	2	0
OTU_1058	5	8	4	5	5	5	0	6	5	5	6	3	1	3	3	7	2	2	1	13	3	4	2	1	7	9	0	1	0	4	1	3	1	7	4	4
OTU_1059	1	0	0	0	0	1	0	0	0	0	0	0	0	0	0	0	1	0	8	5	16	0	4	19	8	2	0	0	0	0	9	31	30	0	0	0
OTU_1060	1	1	0	4	0	2	2	2	1	2	0	0	1	2	1	0	1	0	2	20	14	4	0	5	3	15	6	6	1	0	1	7	3	4	0	2
OTU_1061	2	7	0	2	0	1	0	4	4	2	4	3	1	2	1	0	3	0	9	4	1	3	1	0	12	2	6	1	3	0	2	11	8	4	11	4
OTU_1062	5	11	5	4	9	1	7	7	9	3	5	12	7	10	5	8	5	10	12	10	6	6	8	5	5	14	13	9	10	3	6	3	6	11	8	7
OTU_1063	9	4	5	6	12	1	0	8	6	5	16	4	0	3	1	5	1	0	1	12	22	6	3	0	7	4	1	5	2	0	4	0	4	2	7	0
OTU_1064	3	2	0	1	1	11	1	91	4	10	11	1	7	2	2	0	1	1	135	3	4	1	7	0	0	0	1	7	1	1	2	1	1	0	0	0
OTU_1065	1	1	1	0	0	1	1	0	1	0	0	0	7	1	5	0	1	0	0	19	0	0	1	1	0	7	1	4	1	0	0	1	6	0	0	0
OTU_1066	2	2	5	1	1	1	1	3	3	3	0	0	0	10	3	2	0	2	3	71	10	8	7	0	2	7	70	1	1	0	4	4	2	4	1	1
OTU_1067	1	7	0	2	2	2	3	1	2	5	2	1	2	2	0	2	0	0	4	3	1	5	10	8	4	7	0	15	0	0	9	6	6	2	1	2
OTU_1068	2	5	7	13	5	8	9	16	8	3	8	3	4	0	3	10	3	4	6	2	2	1	4	8	3	11	1	1	4	2	2	1	2	9	4	3
OTU_1069	1	4	0	0	2	0	0	0	3	0	0	0	1	4	0	0	5	0	23	14	0	0	29	10	5	2	17	2	0	1	2	2	1	3	0	1
OTU_1070	4	5	1	4	1	2	3	4	7	2	1	1	4	0	1	0	4	4	2	6	4	3	2	22	11	12	2	13	3	0	2	4	5	1	0	10
OTU_1071	26	1	1	0	2	2	0	2	0	8	11	0	0	0	1	0	0	2	2	0	24	0	0	0	26	0	2	0	0	0	0	0	1	0	0	1
OTU_1072	0	1	1	0	0	0	0	0	2	1	1	1	2	3	1	0	1	2	0	4	1	2	1	2	1	1	6	1	1	1	0	2	2	1	2	6
OTU_1073	10	11	3	2	3	0	3	5	6	4	2	4	8	3	2	2	2	4	7	5	0	3	0	0	2	7	1	0	2	0	2	4	1	0	1	0
OTU_1074	5	15	11	1	21	7	13	4	7	3	10	10	11	7	10	23	23	5	2	3	4	5	9	6	4	7	5	3	12	3	6	9	13	14	6	10
OTU_1075	1	0	1	6	0	3	3	2	6	3	1	3	1	3	3	4	2	7	1	0	3	1	1	2	4	1	0	2	5	0	2	3	1	2	5	3
OTU_1076	0	0	5	0	0	0	1	0	3	1	0	0	0	0	5	0	0	0	0	0	2	0	0	0	0	7	1	0	0	0	0	4	4	0	0	0
OTU_1077	0	1	4	5	1	0	4	4	1	3	4	5	0	1	4	5	1	5	5	6	5	1	3	1	5	3	3	5	2	2	8	12	3	1	3	0
OTU_1078	0	2	2	0	3	0	1	1	1	2	0	4	1	3	1	1	2	4	3	0	3	6	17	2	20	35	3	5	0	3	3	9	17	4	2	6
OTU_1079	10	6	2	7	5	5	3	11	1	4	10	14	4	21	1	8	13	4	6	1	2	8	2	4	4	7	0	1	5	1	6	11	3	9	11	11
OTU_1080	5	6	4	4	8	5	2	1	3	1	9	7	1	0	2	11	3	9	2	2	2	1	4	2	1	0	1	2	11	2	1	3	6	2	10	3
OTU_1081	3	3	2	5	8	1	3	4	4	3	2	4	1	5	0	4	1	3	5	6	13	24	11	5	1	80	8	17	7	6	9	13	90	1	5	1
OTU_1082	2	0	0	1	3	6	0	0	3	1	0	9	1	1	1	12	4	14	0	1	0	2	1	12	1	0	0	0	4	54	1	1	0	0	4	7
OTU_1083	9	8	6	4	13	3	2	5	13	21	15	7	3	15	19	42	3	3	6	11	11	9	5	4	1	5	5	4	9	1	1	13	8	8	7	2
OTU_1084	1	6	4	12	18	15	4	5	2	16	6	8	1	5	9	9	10	8	18	7	3	8	23	42	11	2	17	6	19	4	29	5	9	17	15	13
OTU_1085	19	23	13	8	9	2	17	15	12	7	13	15	14	19	10	9	5	11	7	4	8	6	4	8	4	5	2	1	7	0	4	8	5	6	5	7
OTU_1086	4	8	10	8	2	9	8	9	5	18	9	10	8	14	2	7	11	8	5	5	3	11	1	6	3	1	5	2	4	1	3	5	4	2	4	5
OTU_1087	5	1	1	23	3	2	0	4	1	10	5	9	1	0	0	1	1	1	7	0	9	16	3	1	13	9	2	5	1	2	3	50	10	0	5	0
OTU_1088	32	11	6	3	7	2	11	19	9	8	3	6	12	6	4	2	3	1	4	12	6	8	0	1	8	7	1	2	0	0	4	29	3	3	3	0
OTU_1089	13	22	15	22	22	23	20	21	24	21	30	40	32	23	27	29	21	22	18	25	11	25	41	22	27	26	11	19	26	1	13	26	9	23	34	40
OTU_1090	2	3	3	3	5	3	1	3	3	4	22	4	2	0	1	14	1	6	1	6	3	1	3	5	0	1	1	9	13	0	2	0	6	1	5	2
OTU_1091	0	3	11	6	2	6	8	23	3	2	6	2	1	2	2	5	2	1	4	4	1	3	0	2	1	2	0	1	6	1	0	4	3	0	1	3
OTU_1092	0	0	3	0	1	0	7	0	3	1	0	2	5	1	1	1	1	0	4	2	4	6	2	4	10	12	1	4	0	8	6	5	14	0	11	5
OTU_1093	20	20	17	12	14	9	18	12	15	9	9	16	12	10	11	16	16	8	5	11	1	11	4	8	10	9	16	1	18	4	11	6	4	3	9	13
OTU_1094	0	0	0	0	0	2	0	0	0	0	0	3	0	0	0	21	0	4	0	0	0	0	0	3	0	0	0	0	0	71	0	0	0	0	0	5
OTU_1095	15	1	19	17	4	8	5	3	11	37	13	10	11	2	8	7	6	12	10	0	18	2	2	8	7	1	3	9	4	6	8	6	10	10	4	3
OTU_1096	3	1	1	0	1	2	1	51	0	1	3	0	0	1	1	1	0	0	76	3	8	0	0	0	1	0	1	0	0	0	0	0	0	0	2	0
OTU_1097	14	6	11	0	4	1	5	5	8	1	7	1	15	6	7	5	5	1	3	7	5	4	17	2	8	4	1	2	2	0	2	8	9	2	7	5
OTU_1098	1	7	4	2	3	2	2	1	5	1	2	3	17	3	2	3	4	1	19	28	13	2	16	4	7	19	12	1	1	7	3	1	5	4	5	3
OTU_1099	0	0	0	4	8	9	2	0	1	4	7	9	1	0	2	20	3	14	0	3	0	7	3	9	2	4	1	9	5	77	0	1	3	0	3	7
OTU_1100	10	20	4	4	4	2	2	4	12	4	3	1	4	10	2	3	2	3	3	3	3	4	1	0	6	1	2	2	1	0	6	4	2	0	2	1
OTU_1101	2	0	1	0	0	0	0	0	0	1	3	5	1	0	0	2	0	1	1	2	3	2	0	0	12	3	0	4	0	0	1	8	6	2	6	2
OTU_1102	9	9	1	5	5	2	0	8	0	21	9	3	5	9	4	6	8	5	4	2	0	4	2	4	2	4	0	2	8	1	3	11	0	5	6	12
OTU_1103	0	0	0	4	6	7	0	0	0	4	7	4	0	0	0	0	2	5	0	0	0	2	18	3	0	0	0	15	4	3	0	0	0	0	1	0
OTU_1104	15	5	7	12	7	4	7	5	0	1	0	5	5	1	2	0	2	1	2	4	2	2	1	1	1	7	2	0	2	1	3	1	1	0	3	0
OTU_1105	12	2	4	2	1	1	12	2	5	1	0	4	0	0	3	3	1	1	2	2	1	0	0	1	1	1	4	0	2	1	2	2	0	0	7	5
OTU_1106	1	2	4	1	7	5	5	3	1	7	7	8	3	4	0	4	1	4	5	2	6	4	7	2	1	3	1	1	3	0	1	6	0	3	3	4
OTU_1107	4	4	7	1	9	0	11	3	6	6	3	4	2	2	5	1	2	0	2	4	2	5	1	3	14	10	4	3	2	0	6	5	0	6	3	4
OTU_1108	7	15	11	9	8	19	9	9	12	19	14	18	8	26	23	19	9	12	15	5	4	6	10	8	19	9	3	3	6	3	11	3	13	9	13	26
OTU_1109	2	4	7	3	8	2	7	18	3	6	7	11	5	3	4	6	2	10	1	4	0	1	1	20	12	0	6	13	3	2	3	32	5	1	7	1
OTU_1110	4	2	1	1	3	1	2	0	4	0	5	0	8	5	3	1	0	1	4	33	3	4	7	2	5	8	2	5	5	3	10	11	6	3	0	0
OTU_1111	6	4	2	9	9	11	7	6	3	9	14	16	5	3	5	10	2	10	11	5	3	6	5	5	7	3	1	3	23	1	5	3	2	11	4	13
OTU_1112	4	6	4	0	4	3	5	3	10	0	5	1	8	3	1	0	9	0	1	0	0	1	1	2	0	0	0	0	3	3	0	0	0	2	1	10
OTU_1113	0	0	0	2	0	1	0	2	1	5	2	5	0	1	1	0	0	1	4	3	5	11	7	6	15	18	3	5	0	1	6	24	83	4	11	0
OTU_1114	11	15	3	11	8	1	11	5	10	11	6	18	15	7	5	10	2	16	9	8	11	8	12	9	29	30	13	14	7	0	25	21	25	11	17	25
OTU_1115	5	10	2	4	3	2	6	9	6	7	0	3	10	1	7	3	4	2	6	3	2	3	7	2	2	7	8	0	5	1	2	1	4	2	4	5
OTU_1116	1	2	1	2	3	9	4	8	5	6	8	8	3	8	11	6	8	25	4	1	2	5	20	4	3	0	4	0	6	5	3	2	4	8	9	15
OTU_1117	6	4	7	2	6	5	9	5	6	2	7	4	11	4	5	5	14	3	3	7	3	5	8	1	3	6	10	2	7	4	0	4	0	5	8	2
OTU_1118	0	0	0	0	0	6	0	0	0	0	0	4	0	0	0	10	0	7	0	0	0	0	0	4	0	0	0	0	0	73	0	0	0	0	0	3
OTU_1119	0	0	0	0	0	4	0	0	0	0	0	3	0	0	0	9	0	6	0	0	0	0	0	2	0	0	0	0	0	66	0	0	0	0	0	5
OTU_1120	0	0	0	0	0	3	0	0	0	0	0	6	0	0	0	16	0	2	0	0	0	0	0	2	0	0	0	0	0	84	0	0	0	0	0	1
OTU_1121	48	21	15	52	16	17	36	51	19	18	23	16	25	5	14	10	20	20	14	16	10	14	8	4	20	19	8	6	10	3	8	29	9	8	22	5
OTU_1122	0	0	0	2	2	2	0	0	0	3	5	3	0	0	0	5	2	1	0	1	0	10	4	9	0	0	0	5	3	1	0	0	0	1	0	0
OTU_1123	0	0	1	1	0	0	0	1	2	0	0	1	0	0	0	1	0	0	0	0	13	3	0	0	0	1	4	8	1	1	5	13	17	2	1	5
OTU_1124	1	0	3	2	0	0	0	0	2	1	0	1	0	0	1	2	1	1	0	1	8	7	1	6	2	2	4	17	4	1	8	4	10	6	0	7
OTU_1125	0	0	0	0	0	8	0	0	0	0	0	5	0	0	0	6	0	2	0	0	0	0	0	2	0	0	0	0	0	176	0	0	0	0	0	1
OTU_1126	13	8	9	11	8	0	8	14	7	6	13	13	8	4	5	9	10	5	15	5	18	12	11	3	6	10	3	9	6	1	13	17	6	3	17	13
OTU_1127	2	2	1	1	0	1	1	0	3	0	0	2	1	0	0	0	0	0	4	3	5	4	1	5	6	19	0	5	2	0	1	3	2	6	1	3
OTU_1128	10	4	2	1	9	5	8	5	9	2	3	5	3	4	7	1	4	4	4	5	9	3	1	3	6	5	7	3	2	0	6	11	3	3	5	8
OTU_1129	14	17	11	9	4	1	27	14	16	6	1	9	23	14	7	5	6	3	14	13	6	10	6	0	7	6	6	2	1	4	12	17	3	3	2	4
OTU_1130	2	0	3	2	1	0	1	0	0	0	0	1	0	0	0	0	0	1	0	1	49	46	2	5	4	2	0	13	0	0	0	0	0	7	1	0
OTU_1131	3	1	1	0	0	0	2	1	15	1	0	1	4	0	4	0	2	0	3	1	1	0	3	0	0	7	1	2	2	0	0	0	3	0	2	1
OTU_1132	3	5	1	16	1	3	2	1	2	16	4	3	2	15	6	12	1	7	1	2	2	8	1	0	0	1	0	3	2	0	2	2	0	2	0	1
OTU_1133	4	6	10	2	2	1	5	1	3	1	4	8	2	8	0	2	6	3	1	5	1	1	4	2	0	0	1	0	0	1	1	5	1	3	2	4
OTU_1134	4	7	3	2	13	6	5	5	13	1	2	12	5	1	8	3	11	4	11	1	4	1	5	3	5	3	1	1	6	2	4	5	1	3	8	8
OTU_1135	8	3	2	19	3	4	4	3	1	10	5	5	1	8	3	5	12	1	7	3	4	5	1	2	2	4	0	3	3	2	5	10	3	3	2	2
OTU_1136	14	23	9	1	6	3	8	4	3	4	4	10	2	4	1	4	0	3	0	18	8	3	3	2	4	3	2	11	1	0	4	3	1	3	6	8
OTU_1137	0	0	0	0	0	1	0	1	1	0	1	0	0	0	0	1	0	0	4	2	5	1	0	3	8	12	1	2	6	0	5	9	12	0	0	1
OTU_1138	4	2	1	0	2	2	1	0	4	0	1	1	2	0	6	4	5	2	2	2	6	2	7	3	8	3	3	2	0	1	1	1	2	15	6	0
OTU_1139	2	6	2	1	4	5	2	10	7	5	3	2	0	3	3	6	18	1	4	1	1	2	3	3	8	0	2	1	4	0	1	2	3	2	5	1
OTU_1140	160	195	127	103	197	116	190	144	166	140	156	188	146	126	227	132	181	180	113	134	81	128	129	159	120	105	75	114	152	47	115	100	91	178	242	242
OTU_1141	7	3	11	4	5	4	2	1	5	2	6	1	5	7	7	2	4	4	3	5	2	2	0	0	1	0	0	2	2	3	5	0	0	5	4	4
OTU_1142	2	4	1	9	6	4	0	1	1	0	11	2	1	5	2	1	1	0	1	0	2	2	0	1	0	1	0	0	0	0	1	0	0	1	6	0
OTU_1143	0	0	0	2	0	0	0	16	0	0	1	0	0	1	0	0	0	0	9	9	17	1	0	0	1	0	0	0	5	0	0	2	0	0	1	0
OTU_1144	7	20	3	9	11	13	0	16	6	22	29	23	7	40	23	34	6	6	30	4	5	1	18	4	11	4	4	7	11	0	9	10	6	5	14	8
OTU_1145	18	14	5	4	7	7	15	3	5	2	2	13	10	2	2	1	0	3	4	16	8	2	0	0	6	3	1	0	0	1	13	4	0	4	8	0
OTU_1146	0	0	4	0	0	7	0	4	3	2	3	0	0	0	3	1	0	0	0	1	4	1	1	5	0	0	0	0	13	0	0	2	1	0	0	1
OTU_1147	2	0	2	1	0	0	0	0	5	1	0	0	1	0	2	2	0	0	0	0	35	1	0	0	0	0	1	29	0	0	0	0	0	1	0	0
OTU_1148	0	0	0	0	0	7	0	0	0	0	0	4	0	0	0	9	0	5	0	0	0	0	0	6	0	0	0	0	0	64	0	0	0	0	0	3
OTU_1149	15	24	34	28	18	30	36	45	36	28	26	52	26	22	27	74	20	40	19	30	38	36	43	26	20	41	18	40	29	221	16	60	39	37	19	46
OTU_1150	0	1	0	8	0	0	0	6	4	4	3	1	1	0	2	0	0	1	10	5	0	1	4	1	9	2	0	0	5	0	9	5	1	2	0	0
OTU_1151	8	1	7	2	3	4	2	1	1	5	2	7	11	1	2	4	3	7	4	5	3	3	2	0	6	3	0	0	5	1	5	1	1	4	6	1
OTU_1152	5	2	6	2	2	3	6	4	6	3	3	4	5	5	3	2	8	4	4	1	0	1	4	0	1	4	2	0	4	2	13	0	2	6	3	7
OTU_1153	21	16	28	14	24	54	34	16	38	18	39	29	27	36	38	29	33	46	64	14	11	28	34	28	23	8	8	10	40	35	13	10	11	24	35	43
OTU_1154	4	5	7	3	1	12	3	3	13	8	14	5	2	11	12	1	2	2	2	3	8	3	2	3	23	4	4	5	3	1	1	33	6	6	3	3
OTU_1155	0	0	5	0	0	0	0	0	3	1	0	1	2	0	0	3	0	0	0	4	5	4	7	5	12	4	0	12	1	0	0	2	17	3	1	5
OTU_1156	2	1	3	3	3	0	6	4	4	3	2	3	3	4	9	1	1	2	6	1	1	3	4	2	1	0	10	1	11	1	6	6	2	2	0	12
OTU_1157	0	0	0	0	0	0	0	0	0	0	0	0	0	0	0	4	0	1	0	0	0	0	0	2	0	0	0	0	0	146	0	0	0	0	0	0
OTU_1158	7	10	26	13	18	18	22	12	20	13	8	13	31	34	28	17	19	24	13	12	12	13	10	8	11	13	14	4	14	21	11	19	10	21	14	28
OTU_1159	9	10	13	4	4	0	3	4	6	5	2	4	7	4	7	2	4	4	5	8	6	2	1	3	4	5	1	1	5	4	4	5	1	3	4	1
OTU_1160	0	0	1	0	0	0	0	0	2	0	0	0	0	0	0	1	0	0	0	2	0	0	1	5	0	4	0	0	0	1	0	0	2	0	2	0
OTU_1161	3	6	3	4	5	7	4	5	1	7	8	8	4	5	0	3	4	4	5	7	1	7	6	3	1	2	0	1	4	1	3	19	0	0	10	4
OTU_1162	4	2	6	0	3	4	3	2	8	1	9	7	7	2	5	2	5	5	3	3	1	0	6	3	9	2	3	2	3	0	6	4	6	1	6	5
OTU_1163	5	10	6	10	13	7	2	4	4	9	18	15	6	11	9	16	12	5	4	8	2	4	10	6	6	10	3	6	8	0	3	8	10	6	10	5
OTU_1164	3	3	14	4	1	0	8	4	6	12	8	2	8	6	5	3	2	2	4	12	2	4	4	1	3	9	10	11	3	1	2	10	6	2	3	0
OTU_1165	0	0	0	0	0	5	0	0	0	0	0	2	0	0	0	6	0	3	0	0	0	0	0	3	0	0	0	0	0	116	0	0	0	0	0	1
OTU_1166	0	0	0	0	4	0	7	2	4	0	1	1	1	4	1	4	0	1	17	2	0	2	7	3	7	6	3	0	1	1	4	1	7	0	1	2
OTU_1167	11	2	0	3	2	4	1	11	4	10	2	2	0	8	0	5	1	1	5	5	8	7	1	2	0	7	1	2	5	8	0	4	1	0	4	1
OTU_1168	20	28	8	6	4	3	11	20	10	5	2	7	8	5	6	4	3	2	6	5	11	8	1	1	4	4	4	1	4	0	15	5	3	2	5	3
OTU_1169	2	3	3	2	5	1	0	1	1	2	2	7	2	4	5	2	0	4	5	10	30	7	2	4	14	34	2	18	4	13	8	22	19	2	7	2
OTU_1170	9	4	7	5	9	10	5	3	5	12	13	9	7	10	8	12	10	6	6	9	9	18	7	4	7	5	11	8	7	14	14	15	7	7	9	12
OTU_1171	8	0	2	1	4	2	6	1	11	2	0	6	2	6	4	0	2	4	2	2	6	5	3	4	1	1	1	0	3	0	1	1	1	0	3	1
OTU_1172	6	7	2	9	9	1	8	3	6	7	7	5	6	6	5	3	1	3	9	2	4	6	2	0	9	3	7	3	4	0	7	7	4	6	5	0
OTU_1173	17	9	24	10	5	11	12	12	5	18	6	6	8	6	11	7	4	6	18	3	7	14	0	6	5	9	3	4	8	4	6	14	11	16	8	3
OTU_1174	13	5	11	10	8	2	3	5	5	8	7	2	3	10	3	14	3	0	8	0	4	6	3	2	5	2	2	0	2	2	2	1	1	8	4	4
OTU_1175	2	0	5	10	4	5	2	2	5	4	9	20	7	7	5	12	4	8	3	7	4	4	3	1	9	8	1	1	4	4	4	3	7	2	6	3
OTU_1176	2	11	2	8	0	0	13	2	3	3	1	0	4	0	6	3	1	0	1	7	6	0	3	1	1	4	0	0	2	0	2	1	0	0	4	1
OTU_1177	1	2	3	1	1	0	2	10	1	1	1	1	2	0	0	1	2	0	3	8	6	3	3	0	1	7	1	0	6	0	0	23	0	0	0	0
OTU_1178	3	5	0	3	7	1	3	4	2	2	2	1	3	7	2	3	7	0	8	5	1	15	11	4	14	6	2	3	23	0	4	6	0	2	4	3
OTU_1179	0	0	0	0	0	0	0	0	0	0	1	1	0	1	0	0	0	0	2	0	0	1	9	0	13	21	3	3	2	7	3	11	23	1	0	1
OTU_1180	5	4	2	43	1	2	7	0	5	11	2	5	9	8	2	0	10	3	0	0	0	4	1	0	2	1	1	0	0	0	0	0	0	2	5	0
OTU_1181	0	1	0	1	0	0	0	0	0	1	1	1	0	0	0	1	0	0	0	3	2	0	2	0	0	1	0	55	0	0	0	4	3	0	0	0
OTU_1182	6	26	5	21	17	11	3	13	9	10	9	8	4	22	5	9	8	8	7	8	41	9	4	2	7	4	5	2	8	0	10	17	12	6	7	6
OTU_1183	0	4	3	5	3	6	7	2	3	3	7	3	4	3	3	7	0	6	4	6	3	4	7	3	5	5	3	13	3	2	4	3	7	2	5	5
OTU_1184	5	8	4	6	8	3	9	7	6	5	0	8	1	1	6	3	4	6	11	4	0	2	3	3	4	4	5	0	2	4	1	3	0	5	2	2
OTU_1185	2	5	1	6	2	0	6	3	6	4	1	0	14	8	4	4	1	1	17	40	10	7	4	5	1	12	2	8	12	14	17	10	9	9	3	1
OTU_1186	1	11	6	15	0	3	2	1	4	2	1	8	0	1	0	7	0	2	0	0	1	6	0	3	1	0	0	1	3	0	1	63	0	0	2	3
OTU_1187	9	9	9	4	11	6	12	41	15	7	3	3	5	6	6	11	9	15	8	5	4	0	6	1	8	11	0	2	5	2	6	15	7	4	12	1
OTU_1188	8	10	3	10	5	2	6	4	2	4	2	6	1	1	2	0	0	3	2	7	6	3	2	0	2	6	1	0	4	1	4	3	2	1	4	1
OTU_1189	12	22	13	28	14	10	6	5	10	20	11	19	10	16	7	26	4	12	7	25	9	20	2	5	25	5	4	10	16	1	14	19	19	4	5	6
OTU_1190	0	0	0	0	0	18	0	0	0	0	0	8	0	0	0	54	0	16	0	0	0	0	0	13	0	0	0	0	0	225	0	0	0	0	0	14
OTU_1191	0	0	1	1	0	0	0	0	1	1	0	0	0	0	0	3	1	1	0	0	1	6	7	0	0	0	0	37	0	0	0	1	57	1	0	1
OTU_1192	13	3	0	1	4	11	8	0	6	2	5	6	6	14	8	3	3	6	9	6	2	1	5	11	13	0	1	1	3	2	3	4	7	2	5	13
OTU_1193	3	2	5	7	4	0	11	4	9	4	5	1	12	12	3	7	5	9	0	5	2	6	1	3	4	1	10	3	0	2	1	14	9	2	6	3
OTU_1194	5	3	3	10	3	5	2	9	5	6	6	1	0	2	1	5	1	4	6	0	2	10	0	1	4	5	1	3	5	0	4	4	5	2	4	0
OTU_1195	1	0	1	1	0	0	0	2	2	1	8	3	0	1	4	8	1	1	3	1	5	2	2	1	0	4	1	1	4	0	5	1	4	4	8	0
OTU_1196	11	21	11	15	15	9	9	11	21	7	28	8	18	4	15	7	10	7	5	12	13	12	9	5	3	12	10	9	6	2	1	9	7	8	23	11
OTU_1197	17	23	7	1	18	7	17	2	8	14	13	20	9	10	11	13	8	12	12	8	6	3	30	5	9	1	3	4	17	5	9	19	9	8	24	17
OTU_1198	7	14	5	0	4	2	4	15	10	3	1	4	5	3	4	2	1	1	7	4	3	6	2	0	5	22	1	4	2	2	14	5	7	3	0	0
OTU_1199	0	0	2	4	2	1	0	62	0	6	0	1	0	3	0	0	0	0	3	3	2	3	0	2	0	3	0	4	2	4	1	10	0	1	0	0
OTU_1200	5	4	4	1	5	4	6	5	2	3	0	0	4	1	1	5	0	2	1	6	2	2	2	1	2	24	4	4	0	9	6	4	5	3	1	0
OTU_1201	17	8	4	2	3	3	2	6	24	3	6	3	4	16	7	5	4	0	5	13	16	0	4	1	4	5	3	4	4	0	6	29	3	1	2	3
OTU_1202	2	4	2	0	5	2	7	9	3	2	4	1	6	3	4	4	1	4	3	1	1	3	0	1	3	2	0	0	5	0	3	1	2	1	4	0
OTU_1203	9	6	12	20	8	2	10	9	11	12	3	3	7	3	9	9	4	4	5	5	19	14	2	3	10	12	3	9	9	0	8	29	3	6	2	1
OTU_1204	2	5	2	1	2	4	3	2	1	0	1	2	6	3	0	1	2	2	2	0	2	4	6	0	63	7	0	4	0	0	3	0	0	0	0	2
OTU_1205	6	4	4	4	1	2	3	1	5	2	4	2	3	2	2	1	1	1	5	8	9	10	8	5	6	7	6	16	3	0	6	8	7	4	3	3
OTU_1206	1	1	0	0	1	0	2	0	2	4	3	0	0	0	0	0	0	0	2	0	3	0	0	0	0	1	2	0	0	0	3	12	33	1	0	0
OTU_1207	3	4	10	7	14	5	17	8	10	7	4	1	15	3	3	5	8	10	9	14	4	9	4	7	7	3	1	2	5	0	5	5	4	6	1	4
OTU_1208	7	6	5	0	2	0	7	5	3	6	1	1	1	2	2	1	2	1	2	1	0	0	2	2	1	2	0	0	0	1	0	0	1	3	0	0
OTU_1209	3	5	2	8	4	8	0	4	0	6	11	7	3	8	5	4	5	3	1	6	2	2	5	2	3	2	1	0	4	0	4	1	3	1	6	4
OTU_1210	2	5	0	0	0	1	6	1	1	0	1	1	3	5	2	1	0	1	0	3	2	1	0	1	2	1	1	1	2	0	2	10	4	2	0	0
OTU_1211	6	3	2	4	9	14	5	30	4	10	2	13	2	5	1	23	6	15	15	4	2	8	9	4	0	4	0	5	6	60	5	1	0	2	5	18
OTU_1212	12	4	6	8	6	5	1	10	9	1	4	3	8	3	5	2	3	1	3	6	8	2	2	2	6	4	2	1	4	1	2	7	1	1	4	1
OTU_1213	14	10	3	1	3	3	8	2	6	0	0	1	4	4	3	0	2	2	15	32	33	22	4	3	4	13	2	5	6	2	3	3	7	0	1	0
OTU_1214	6	6	2	7	5	2	8	6	4	7	8	0	8	7	7	5	1	3	6	7	13	9	3	1	2	4	6	3	1	0	4	15	2	7	9	0
OTU_1215	5	0	4	1	5	6	10	1	3	0	1	12	9	10	2	0	1	7	6	1	1	1	2	3	4	2	0	1	3	0	3	0	2	2	5	18
OTU_1216	6	11	8	4	7	2	10	3	5	6	4	7	4	9	2	5	4	4	12	1	6	2	3	3	1	1	5	2	15	4	6	2	2	1	1	4
OTU_1217	3	1	2	4	1	7	3	1	0	4	8	2	0	2	4	0	4	2	1	2	3	0	3	1	1	0	0	0	3	1	2	0	0	0	3	3
OTU_1218	0	0	0	0	0	5	0	0	0	0	0	2	0	0	0	19	0	1	0	0	0	0	0	6	0	0	0	0	0	46	0	0	0	0	0	8
OTU_1219	6	4	1	0	1	5	1	15	4	4	9	1	2	4	2	0	1	0	12	2	9	1	2	0	61	1	4	4	0	0	3	0	2	1	0	2
OTU_1220	5	2	9	1	10	4	4	5	6	1	4	3	2	11	6	1	4	6	0	1	2	0	0	1	3	1	4	1	5	0	2	1	2	1	0	6
OTU_1221	4	4	2	1	0	5	1	95	1	0	0	0	2	8	0	1	0	1	14	8	1	6	0	2	0	6	1	0	5	0	0	3	0	0	0	2
OTU_1222	17	19	3	7	14	2	17	11	7	3	3	5	10	2	5	2	7	3	10	7	11	3	5	6	9	4	5	0	4	0	10	3	2	3	6	3
OTU_1223	21	13	22	2	4	12	29	12	14	9	12	12	26	6	4	1	6	8	9	16	5	2	10	3	5	5	6	2	6	1	15	40	13	0	2	0
OTU_1224	6	3	6	34	2	15	12	3	5	33	14	7	10	20	14	6	2	2	3	8	2	9	3	5	8	2	0	4	6	10	2	27	14	11	8	1
OTU_1225	0	0	1	0	0	0	0	1	1	2	0	3	1	10	1	1	2	3	0	0	0	9	0	1	3	2	0	0	0	0	0	10	0	1	1	0
OTU_1226	26	6	4	8	15	8	6	23	27	16	11	15	15	15	16	21	39	3	32	14	14	7	22	11	16	8	8	3	11	0	6	9	11	20	26	10
OTU_1227	0	1	0	1	0	1	0	0	1	1	1	0	0	0	2	0	1	0	1	15	4	12	1	5	1	9	0	3	2	0	0	12	4	0	0	0
OTU_1228	5	7	1	9	4	1	3	5	1	8	5	6	2	6	0	3	0	0	3	3	4	3	2	2	8	7	12	0	1	1	2	23	0	4	6	10
OTU_1229	1	0	0	1	0	0	0	0	3	3	1	0	1	0	2	2	1	0	0	0	19	3	8	0	0	0	0	33	3	1	0	1	4	2	1	1
OTU_1230	0	0	0	0	0	0	0	0	1	0	0	0	0	0	0	0	0	0	8	1	13	11	4	1	11	2	4	18	0	0	0	1	2	1	2	0
OTU_1231	7	18	8	4	6	21	6	13	1	11	15	6	4	9	9	17	10	8	21	24	3	3	26	16	21	13	1	16	22	3	55	4	36	24	26	9
OTU_1232	16	6	1	3	3	4	8	1	3	2	10	2	11	1	1	3	3	0	7	8	3	3	12	5	2	6	5	2	4	0	4	1	2	5	7	14
OTU_1233	4	3	3	13	6	5	5	4	13	4	3	4	6	4	10	6	3	20	7	2	2	1	3	5	0	1	2	3	6	1	10	8	3	4	2	2
OTU_1234	0	0	0	0	0	8	0	0	0	1	3	5	0	0	0	23	0	5	0	0	0	0	0	6	0	0	0	0	0	76	0	0	0	0	0	6
OTU_1235	9	12	9	3	1	2	4	6	4	3	1	6	9	7	4	2	4	2	2	2	0	5	2	2	7	7	1	1	1	2	1	9	0	3	3	4
OTU_1236	1	0	0	4	3	1	7	4	3	7	4	1	1	7	2	2	0	3	16	2	0	1	16	0	0	4	1	0	1	0	11	3	2	2	2	1
OTU_1237	4	8	3	1	2	5	5	0	1	4	6	4	5	3	9	5	5	2	3	4	6	0	9	4	2	2	0	0	9	3	1	1	2	6	1	7
OTU_1238	0	0	1	0	8	0	0	0	1	5	0	0	0	0	0	1	0	7	0	0	0	1	0	0	0	0	0	3	0	0	0	3	0	5	0	0
OTU_1239	4	1	6	5	1	1	3	14	5	0	2	2	1	0	3	1	0	1	7	0	7	1	2	3	0	5	0	1	2	0	1	2	9	2	6	0
OTU_1240	18	19	8	11	8	8	15	18	13	5	10	15	13	7	10	11	14	11	14	9	7	4	10	5	9	3	7	0	8	3	5	18	2	8	14	6
OTU_1241	9	3	6	0	6	7	10	9	13	0	3	3	8	4	11	0	23	0	12	2	4	1	6	1	5	3	0	0	2	0	2	6	3	3	1	4
OTU_1242	0	0	0	0	0	0	0	0	0	1	0	0	0	0	0	0	0	0	0	0	1	11	1	17	4	4	1	32	2	0	5	5	16	3	0	0
OTU_1243	6	7	5	2	1	5	3	3	3	6	5	6	3	11	3	3	2	4	3	2	0	2	0	1	9	1	2	1	2	0	1	9	1	0	2	1
OTU_1244	3	3	5	4	2	1	1	5	6	2	6	3	10	3	4	6	2	10	4	5	8	4	4	0	3	0	3	1	5	3	2	1	3	4	2	7
OTU_1245	1	0	1	0	0	1	1	0	2	2	0	1	1	0	4	2	8	0	1	1	1	1	1	1	1	2	0	4	0	0	0	7	17	8	3	2
OTU_1246	0	2	0	0	1	0	0	2	1	1	2	0	0	1	0	0	0	0	1	1	9	4	2	5	0	6	9	0	1	0	2	1	1	4	3	3
OTU_1247	0	1	1	0	0	16	0	0	2	1	0	13	0	3	1	37	2	11	0	0	0	1	1	12	1	0	0	0	3	193	0	2	4	2	1	17
OTU_1248	0	0	0	1	0	3	0	0	0	0	0	4	0	0	0	3	0	1	0	0	0	0	0	0	0	0	0	0	0	70	0	0	0	0	0	2
OTU_1249	29	38	5	21	6	9	19	12	14	6	5	7	8	10	6	2	1	6	5	24	10	21	0	3	6	7	7	5	4	0	11	12	7	2	10	2
OTU_1250	0	0	0	0	0	0	0	0	0	0	0	6	0	0	0	5	0	1	0	0	0	0	0	1	0	0	0	0	0	79	0	0	0	0	0	2
OTU_1251	6	4	7	5	11	12	10	11	9	3	5	9	3	6	7	25	6	15	3	0	3	4	2	11	2	4	0	1	3	116	2	2	1	0	0	13
OTU_1252	6	1	7	4	5	4	3	1	6	2	3	1	9	4	1	0	1	3	4	4	2	4	2	2	2	2	1	1	3	1	2	4	0	3	4	0
OTU_1253	0	0	2	0	0	22	0	4	0	2	3	2	0	1	0	0	0	0	1	0	0	1	2	0	0	0	0	1	8	0	0	0	0	0	0	1
OTU_1254	3	3	4	0	3	2	1	5	0	2	3	4	1	4	8	4	8	1	1	1	3	1	1	1	5	0	1	1	0	0	2	5	6	0	4	1
OTU_1255	1	0	0	0	0	9	1	3	3	5	6	0	1	0	0	0	2	1	3	0	0	0	1	0	4	0	0	4	0	0	0	0	0	0	1	0
OTU_1256	0	5	1	0	2	4	0	1	1	3	2	6	2	3	3	11	1	11	3	4	2	2	0	7	1	2	11	2	5	64	1	6	19	2	0	6
OTU_1257	2	0	0	1	0	0	0	3	4	0	0	0	3	1	0	1	0	0	1	4	13	3	3	7	1	10	1	9	1	0	1	6	6	5	0	0
OTU_1258	16	12	4	9	3	2	10	6	8	3	1	11	6	1	6	3	4	2	5	9	8	10	2	3	11	16	9	11	3	0	9	12	4	4	7	4
OTU_1259	4	4	3	1	5	4	9	6	13	7	4	1	4	8	10	4	13	4	28	3	1	0	11	10	1	0	6	3	2	1	10	2	0	8	3	3
OTU_1260	0	1	3	1	67	1	2	0	2	2	4	2	2	13	2	2	5	4	0	0	0	1	5	0	1	6	7	0	4	0	1	3	9	2	1	1
OTU_1261	0	0	0	1	22	2	0	0	0	0	0	4	0	0	0	1	12	22	0	0	0	12	2	2	0	0	0	0	11	1	0	0	0	0	5	0
OTU_1262	7	4	2	2	3	1	6	8	4	2	3	3	2	5	0	1	0	0	8	11	6	6	1	1	5	7	1	2	1	0	1	5	1	1	6	1
OTU_1263	5	3	1	11	4	3	1	0	3	9	1	2	2	1	10	5	1	3	7	5	1	4	2	2	0	4	1	4	3	3	5	8	8	16	16	2
OTU_1264	5	3	3	4	10	12	7	5	9	4	7	2	2	3	7	5	3	6	10	9	5	8	0	7	3	5	1	3	4	1	12	6	7	2	1	1
OTU_1265	3	4	2	3	5	2	5	2	3	3	5	2	1	6	3	5	1	1	2	6	2	0	2	0	3	0	1	1	3	0	2	4	3	1	1	0
OTU_1266	0	0	0	0	1	34	0	0	0	35	25	0	0	0	0	0	0	0	0	0	0	0	21	1	0	0	0	16	0	0	0	0	0	0	0	0
OTU_1267	6	2	0	1	0	5	6	6	4	0	2	4	5	5	5	4	2	3	2	5	1	1	5	4	10	0	2	2	1	0	4	2	0	1	4	3
OTU_1268	4	7	7	10	3	0	3	9	10	4	4	1	8	6	7	9	1	5	11	22	11	6	4	6	7	16	2	5	4	2	10	19	11	9	7	5
OTU_1269	1	7	1	0	6	6	5	5	6	9	5	5	2	6	1	2	4	6	3	1	1	4	2	1	7	3	2	1	4	1	4	0	3	4	4	3
OTU_1270	48	20	9	29	9	7	14	28	30	21	13	15	22	21	27	21	19	16	31	48	40	32	16	17	54	60	13	55	10	4	35	105	38	12	33	11
OTU_1271	32	15	3	7	1	0	13	9	8	2	1	3	1	1	4	3	3	1	4	2	5	10	3	0	6	4	3	0	4	0	5	4	2	1	3	1
OTU_1272	3	0	0	3	1	1	0	0	0	0	0	0	0	0	0	1	0	0	0	0	1	6	2	1	2	5	1	29	1	0	5	6	6	0	0	0
OTU_1273	0	0	0	0	1	30	0	0	0	3	2	6	0	0	0	1	1	8	1	0	0	0	3	0	0	0	0	0	0	4	0	0	0	0	1	4
OTU_1274	2	1	0	0	0	4	1	70	0	2	8	0	0	1	0	0	0	0	132	0	2	0	0	0	8	0	1	0	0	0	2	0	0	0	0	0
OTU_1275	0	0	2	3	2	0	0	0	3	2	0	0	1	0	2	3	1	0	0	1	2	3	0	0	0	0	8	5	3	0	1	1	6	50	0	5
OTU_1276	1	3	1	5	1	0	0	1	2	1	0	6	3	0	2	0	0	1	6	0	5	4	1	1	8	9	1	4	1	1	16	3	5	1	8	6
OTU_1277	13	6	5	15	12	3	2	3	5	6	6	1	8	2	8	3	5	8	17	1	3	4	3	4	7	4	0	2	8	1	6	4	1	1	11	13
OTU_1278	3	1	3	4	4	2	12	8	4	13	9	8	6	4	3	7	3	3	18	3	4	5	3	1	2	2	1	0	8	0	8	8	13	1	9	2
OTU_1279	0	0	0	0	0	6	0	0	0	0	0	3	0	0	0	13	0	3	0	0	0	0	0	2	0	0	0	0	0	66	0	0	0	0	0	1
OTU_1280	20	14	9	10	19	8	5	18	7	23	19	16	17	15	6	20	15	5	9	6	13	22	12	0	10	2	7	4	13	1	12	14	6	11	8	14
OTU_1281	3	7	4	9	2	5	7	5	8	12	0	4	4	11	13	19	4	13	7	2	2	4	2	3	4	7	53	4	4	1	15	9	3	9	11	2
OTU_1282	8	1	0	2	8	14	2	5	1	2	3	8	0	0	0	6	5	0	21	1	0	0	31	2	3	0	0	2	0	3	3	9	0	3	10	2
OTU_1283	16	10	1	1	0	1	12	6	7	3	1	4	3	1	1	0	0	0	0	18	4	0	0	0	1	3	1	0	0	0	0	4	1	0	0	1
OTU_1284	0	0	0	0	0	0	0	0	0	0	6	0	0	0	0	1	0	0	5	2	0	1	2	0	1	7	0	1	2	0	13	33	8	0	3	0
OTU_1285	0	0	0	0	0	14	0	0	0	17	12	0	0	0	0	0	0	0	0	0	0	0	7	0	0	0	0	13	0	0	0	0	0	0	1	0
OTU_1286	0	0	0	0	0	9	0	0	0	0	0	9	0	0	0	27	0	5	0	0	0	0	0	9	0	0	0	0	0	94	0	0	0	0	0	15
OTU_1287	25	16	4	15	9	3	18	12	17	5	4	14	30	7	5	6	4	5	11	37	15	21	8	4	16	25	4	21	10	0	16	29	19	10	21	5
OTU_1288	0	3	0	1	0	0	1	0	0	0	1	0	1	0	0	0	0	0	3	53	2	0	15	0	2	9	22	2	0	0	0	4	3	1	2	0
OTU_1289	4	4	3	6	0	1	3	8	6	2	2	12	0	1	3	4	2	10	2	5	3	2	4	0	0	0	0	2	3	1	3	3	1	2	6	9
OTU_1290	6	0	6	6	2	5	13	6	5	8	6	6	4	10	13	9	2	5	5	8	3	4	5	5	5	9	8	5	4	12	4	10	2	1	2	2
OTU_1291	8	6	4	5	3	0	6	10	8	6	1	2	4	1	4	0	0	1	6	4	1	4	0	0	4	3	1	3	0	1	3	5	4	1	3	0
OTU_1292	2	0	1	2	0	2	0	0	0	0	0	1	2	0	1	2	0	0	0	1	5	1	1	2	17	3	1	3	1	0	0	5	11	0	1	1
OTU_1293	2	2	3	4	6	5	2	2	4	7	8	0	7	14	4	8	2	1	1	3	0	1	2	4	3	1	0	0	5	2	3	0	7	6	2	7
OTU_1294	0	2	0	2	0	0	2	1	1	0	3	0	0	0	0	0	1	0	0	1	6	6	0	4	4	5	2	4	0	0	2	4	11	0	0	0
OTU_1295	1	0	0	3	2	0	0	0	0	7	1	3	0	0	0	1	1	5	0	0	0	6	1	0	0	0	0	6	1	0	0	0	0	1	2	1
OTU_1296	2	3	4	0	5	2	0	0	2	0	2	4	3	2	2	2	0	4	4	0	6	0	1	2	6	2	1	2	1	0	2	0	1	0	6	4
OTU_1297	12	13	4	0	2	2	6	5	3	1	1	1	4	6	1	1	2	1	6	0	1	1	4	1	3	2	1	0	6	0	1	5	1	0	1	1
OTU_1298	5	3	2	2	1	0	5	0	9	1	2	8	4	4	2	2	3	6	6	7	11	7	4	1	3	12	28	3	8	0	8	19	4	3	2	6
OTU_1299	6	4	7	4	6	12	11	12	9	3	7	13	11	12	11	15	7	17	6	1	2	2	9	8	5	4	9	7	11	9	7	1	5	15	20	11
OTU_1300	31	23	12	4	9	18	14	9	25	4	14	23	22	13	16	12	20	19	13	13	11	6	17	6	13	5	4	2	15	2	14	10	12	9	20	22
OTU_1301	0	4	5	1	1	4	4	2	1	1	4	1	1	1	0	2	4	1	2	2	2	2	8	2	2	3	1	1	15	0	1	3	2	6	3	15
OTU_1302	5	15	7	12	2	1	29	13	23	2	2	9	0	2	7	3	0	4	4	10	3	2	0	2	11	11	4	2	5	1	10	4	2	3	5	1
OTU_1303	13	2	1	1	2	7	1	4	5	0	2	1	4	3	6	0	6	0	3	1	4	0	6	1	3	1	0	0	2	2	0	0	2	1	3	0
OTU_1304	24	9	6	2	4	4	2	7	4	1	3	3	3	1	4	5	4	3	4	5	10	2	1	0	4	3	1	4	1	0	4	1	0	0	1	1
OTU_1305	0	1	2	0	0	1	0	1	1	2	0	0	1	1	0	2	2	3	0	0	0	0	6	4	0	0	0	0	4	0	0	1	0	1	1	5
OTU_1306	12	10	3	3	4	4	2	8	7	3	3	2	3	1	1	2	1	5	3	3	7	2	2	1	4	3	4	2	0	1	3	3	0	1	2	2
OTU_1307	12	7	18	0	6	19	8	3	10	8	7	15	11	18	16	3	9	16	15	4	5	3	4	6	4	1	5	0	6	2	2	2	7	0	7	11
OTU_1308	1	1	0	1	1	0	1	3	0	6	7	7	3	2	6	1	3	2	1	0	0	2	3	2	0	0	1	2	0	1	1	2	0	1	2	4
OTU_1309	2	3	6	3	8	4	3	1	5	0	0	5	11	3	9	2	6	5	1	2	1	2	0	2	4	0	3	0	12	1	1	1	0	5	5	8
OTU_1310	0	0	0	0	0	5	0	0	0	0	0	9	0	0	0	19	0	8	0	0	0	0	0	7	0	0	0	0	0	67	0	0	0	0	0	6
OTU_1311	2	8	8	0	6	9	3	5	5	10	3	1	3	2	8	7	4	1	5	3	8	5	6	4	5	0	6	7	8	1	9	5	7	9	13	8
OTU_1312	1	6	2	1	3	0	7	5	1	4	9	1	5	3	4	1	2	4	9	5	3	2	1	0	5	6	7	1	3	0	7	10	1	7	0	4
OTU_1313	0	1	6	9	6	0	6	6	3	7	4	2	3	11	4	4	2	1	0	4	5	2	1	2	3	4	9	5	6	1	4	3	4	6	3	0
OTU_1314	3	4	11	0	3	5	5	1	2	1	1	3	2	2	3	0	7	0	3	1	1	2	0	4	0	0	3	1	4	1	3	0	3	5	2	6
OTU_1315	7	11	14	7	8	20	9	30	18	20	14	4	0	10	12	9	24	20	14	12	7	8	14	18	7	8	9	6	13	6	3	14	10	17	7	3
OTU_1316	1	9	0	0	1	1	2	0	6	1	0	0	1	1	1	0	0	0	0	18	1	0	0	0	0	2	67	0	1	0	6	0	3	1	0	0
OTU_1317	0	3	4	1	4	23	1	5	2	0	3	4	4	7	12	4	9	6	18	2	3	2	14	3	5	1	1	3	2	5	5	1	0	7	4	4
OTU_1318	2	1	4	2	2	0	1	3	0	2	2	6	4	7	3	11	5	1	2	5	1	1	5	6	5	5	4	10	1	4	2	23	3	4	4	2
OTU_1319	6	11	12	6	33	7	13	12	7	13	24	10	11	12	13	6	8	2	9	10	7	9	9	0	7	17	13	15	27	0	10	19	10	7	14	2
OTU_1320	1	5	0	6	1	6	1	2	2	4	4	3	1	2	0	10	2	4	8	3	0	3	6	9	17	1	0	5	1	2	1	1	0	3	8	0
OTU_1321	6	7	7	2	7	4	2	5	5	1	5	1	4	1	3	1	1	0	0	4	6	6	2	0	2	0	3	1	1	1	1	1	2	0	1	0
OTU_1322	14	8	6	17	14	19	8	13	11	16	10	11	8	12	25	10	8	16	5	14	11	5	6	1	3	18	4	2	3	2	3	5	4	1	9	11
OTU_1323	3	0	0	3	2	0	3	0	1	1	1	0	1	0	2	4	0	1	2	1	20	1	1	2	0	1	3	5	0	1	2	3	6	2	1	0
OTU_1324	21	6	6	13	10	2	12	8	3	5	6	2	10	13	10	3	0	7	1	4	6	8	2	3	0	1	2	3	4	1	6	6	2	6	7	17
OTU_1325	3	4	1	4	4	3	1	4	1	11	13	6	1	1	2	3	3	7	2	2	2	5	2	3	0	3	0	0	4	0	1	0	0	1	5	3
OTU_1326	1	5	1	1	6	3	1	6	5	1	2	4	2	9	0	1	3	6	2	3	0	1	1	0	0	0	1	0	9	6	2	0	1	3	0	4
OTU_1327	0	0	1	0	4	2	0	0	0	1	0	9	2	0	1	13	1	10	0	4	0	2	0	6	0	4	0	0	2	62	0	0	0	0	1	9
OTU_1328	1	1	0	3	0	1	6	2	0	4	0	4	0	0	0	5	1	3	0	2	6	3	3	3	1	0	1	5	1	1	3	3	1	4	3	3
OTU_1329	1	1	6	9	2	5	3	6	0	5	5	8	3	3	0	4	5	4	1	4	3	4	2	0	3	0	4	11	2	0	11	9	3	1	6	5
OTU_1330	14	10	9	5	3	7	6	14	9	3	5	3	11	8	8	4	1	6	10	8	3	7	13	5	5	3	2	1	6	0	4	2	7	3	3	3
OTU_1331	1	7	7	4	4	5	8	5	2	1	3	7	6	5	6	5	5	0	2	3	2	5	1	5	3	2	2	0	4	1	4	5	2	7	5	3
OTU_1332	2	1	3	10	3	10	4	1	0	3	4	9	1	2	4	3	3	6	4	0	0	3	1	3	4	0	3	0	3	3	3	3	4	5	14	3
OTU_1333	4	0	1	0	0	10	2	1	1	3	2	2	3	8	5	0	0	3	0	4	3	1	4	1	3	1	2	2	2	2	4	3	5	1	17	3
OTU_1334	21	31	3	3	5	1	22	8	10	1	6	2	9	7	5	6	2	2	10	11	7	7	1	3	6	13	4	0	2	0	6	4	2	1	3	0
OTU_1335	1	1	1	2	3	1	2	2	0	1	2	5	1	3	0	1	3	3	2	1	1	4	5	1	3	0	0	0	3	0	2	0	3	3	1	9
OTU_1336	0	0	0	0	0	3	0	0	0	0	0	1	0	0	0	2	0	1	1	0	0	0	0	1	0	0	0	0	0	80	0	0	0	0	0	0
OTU_1337	9	4	3	4	8	1	6	4	2	1	1	2	2	4	1	1	1	8	9	7	1	19	6	2	5	11	7	3	4	6	6	1	1	1	1	3
OTU_1338	6	3	3	4	10	4	6	3	4	9	3	12	7	5	3	1	15	2	29	2	5	1	11	9	9	2	3	2	5	1	2	8	1	7	10	13
OTU_1339	92	90	51	98	39	72	88	72	105	75	87	114	71	89	100	101	68	62	170	99	92	98	120	94	135	192	64	94	94	45	129	118	98	123	102	89
OTU_1340	5	7	6	6	2	3	14	4	11	6	0	4	6	6	6	1	1	2	4	15	15	8	4	5	13	27	1	6	4	2	11	14	13	3	5	2
OTU_1341	3	0	0	0	2	0	0	0	0	0	4	0	0	0	0	2	1	0	1	2	5	2	2	6	0	0	1	2	42	9	0	1	0	0	0	0
OTU_1342	2	5	3	3	4	1	4	1	3	0	3	2	1	9	4	1	2	1	0	3	5	2	1	1	1	2	1	0	1	0	2	1	1	0	0	3
OTU_1343	9	6	7	16	8	2	6	7	9	3	3	5	9	7	8	1	6	3	9	5	12	3	2	1	10	6	2	10	3	0	1	3	13	3	7	3
OTU_1344	3	5	15	1	1	1	1	1	3	1	2	1	3	1	1	0	6	4	0	0	2	7	0	2	0	0	1	2	10	0	0	2	0	0	0	0
OTU_1345	15	71	0	2	6	8	8	8	2	44	6	6	6	8	1	0	9	2	1	8	1	8	1	1	3	9	7	4	2	0	9	5	0	4	5	5
OTU_1346	4	4	1	1	1	5	5	2	3	5	0	7	5	1	1	2	4	2	1	3	5	4	1	1	1	1	3	0	2	1	1	6	0	2	6	1
OTU_1347	22	26	37	41	31	35	41	36	54	36	29	54	37	31	45	46	33	36	14	43	75	69	47	63	20	85	53	64	42	98	63	35	73	80	27	67
OTU_1348	7	8	3	5	4	6	10	2	3	1	3	6	3	6	5	3	4	4	3	4	1	3	5	0	0	1	2	1	3	0	4	2	2	3	2	3
OTU_1349	0	0	0	0	0	3	0	0	0	0	0	4	0	0	0	9	0	5	0	0	0	0	0	0	0	0	0	0	0	65	0	0	0	0	0	1
OTU_1350	3	0	1	4	2	3	2	4	2	5	4	0	3	1	5	2	0	3	3	1	2	3	4	2	4	2	0	5	1	0	5	10	2	4	6	1
OTU_1351	11	7	2	3	4	8	10	2	13	10	10	5	1	6	4	4	10	1	15	3	8	1	9	6	2	1	12	3	1	2	6	3	2	12	10	6
OTU_1352	6	11	12	7	7	18	7	31	5	4	4	5	6	5	9	6	6	1	14	1	7	4	2	2	3	9	2	5	4	1	11	8	10	0	3	2
OTU_1353	0	0	0	2	3	1	1	4	4	14	22	18	0	7	3	9	0	0	0	4	15	3	0	2	10	0	0	4	6	0	0	18	6	3	2	0
OTU_1354	0	1	0	0	0	0	0	2	2	0	1	0	0	0	0	1	1	0	0	0	9	1	3	0	0	4	3	4	1	2	4	3	15	0	3	0
OTU_1355	9	6	4	3	5	23	11	4	2	7	9	2	5	13	10	1	4	10	1	6	0	6	8	4	5	2	16	2	3	8	3	4	2	8	7	11
OTU_1356	8	4	11	13	8	3	15	11	11	2	8	8	14	9	11	5	9	8	5	12	6	14	5	8	9	3	12	0	14	2	5	9	1	10	6	10
OTU_1357	2	1	0	9	6	9	2	8	3	4	3	1	0	2	2	3	2	4	3	2	2	4	2	4	2	5	1	1	4	2	3	6	1	1	3	3
OTU_1358	0	0	0	1	0	0	0	0	0	0	0	1	1	0	0	3	0	1	0	3	0	1	0	0	3	0	1	1	0	0	0	1	0	1	0	2
OTU_1359	16	14	16	20	23	16	15	14	20	16	20	25	20	22	19	15	32	22	31	12	10	13	11	15	22	8	18	8	19	10	17	34	14	11	10	25
OTU_1360	1	2	5	6	7	5	4	2	6	5	4	6	10	36	8	2	5	14	2	0	1	6	7	2	4	2	3	3	3	1	7	1	3	9	4	9
OTU_1361	0	0	0	0	0	4	0	0	0	0	0	4	0	0	0	21	0	8	0	0	0	0	0	10	0	0	0	0	0	46	0	0	0	0	2	5
OTU_1362	0	0	0	0	0	1	0	0	0	0	0	4	0	0	0	20	0	2	0	0	0	0	0	2	0	0	0	0	0	226	0	0	0	0	0	2
OTU_1363	2	1	0	2	1	0	0	0	1	4	1	1	1	0	1	8	2	0	2	3	16	8	2	8	2	6	1	27	0	1	11	2	33	21	2	13
OTU_1364	3	14	6	10	9	4	6	4	10	1	6	9	2	6	2	9	4	8	4	16	7	7	10	2	4	8	4	3	8	1	5	15	2	2	10	1
OTU_1365	3	1	3	9	4	6	5	6	5	2	3	3	7	5	6	4	2	4	3	4	0	7	0	3	4	3	1	4	7	0	4	0	2	7	1	6
OTU_1366	2	2	1	4	3	12	3	1	3	4	5	7	8	7	5	2	8	6	5	3	0	1	11	1	3	5	1	1	6	1	1	6	4	4	10	11
OTU_1367	0	0	1	0	3	2	1	0	1	1	1	2	2	0	0	2	2	0	5	2	0	0	4	1	4	3	3	2	2	1	2	1	3	9	1	1
OTU_1368	17	7	2	3	1	2	3	14	7	3	3	3	8	9	2	3	6	1	13	7	11	4	5	0	9	5	4	2	2	0	5	9	0	5	2	6
OTU_1369	0	0	1	0	0	1	1	2	2	1	0	3	1	1	0	4	1	0	1	3	0	1	2	1	4	3	2	4	3	1	7	3	7	3	2	0
OTU_1370	1	2	4	0	2	1	2	0	3	0	0	1	5	2	3	1	1	1	10	1	1	2	4	3	0	0	1	1	0	1	4	1	0	3	5	0
OTU_1371	0	2	0	0	1	1	0	0	0	0	0	1	0	2	0	0	1	0	1	3	5	2	0	6	0	4	1	1	0	1	1	4	0	1	2	1
OTU_1372	12	5	5	9	14	8	26	10	8	3	11	9	8	9	0	9	5	7	5	3	7	5	2	1	6	4	1	4	7	0	5	20	2	2	3	5
OTU_1373	58	54	28	59	29	25	34	20	34	29	36	40	32	19	23	28	24	21	37	31	52	32	42	17	46	36	40	44	20	8	8	55	40	25	55	22
OTU_1374	8	1	4	0	2	0	2	1	1	4	1	4	0	2	8	3	21	3	2	1	1	1	1	1	1	1	0	0	1	0	1	8	3	2	3	1
OTU_1375	17	14	8	5	14	9	7	19	16	7	3	13	16	14	13	8	7	5	16	9	9	7	6	5	6	12	7	2	8	0	11	31	3	5	3	9
OTU_1376	3	13	7	8	6	5	3	4	7	4	9	5	4	2	6	7	3	5	14	0	9	6	13	1	12	1	0	3	13	1	6	5	2	4	10	4
OTU_1377	3	0	2	2	1	1	3	0	2	11	3	7	2	4	3	3	0	1	2	0	1	0	1	2	1	0	0	0	4	1	0	2	0	0	4	0
OTU_1378	9	7	5	4	9	3	9	12	7	5	5	11	9	8	7	15	8	4	13	7	5	8	6	3	13	8	8	3	4	3	3	21	9	5	13	3
OTU_1379	1	1	15	6	0	6	3	6	2	3	1	2	0	0	1	2	0	0	4	1	2	0	0	1	0	0	1	1	0	0	0	7	1	0	0	0
OTU_1380	6	9	0	2	0	0	3	1	1	6	4	2	4	0	0	1	2	3	0	4	5	3	1	0	4	4	1	1	2	0	3	2	14	0	2	0
OTU_1381	9	6	1	1	4	1	0	3	1	3	4	2	3	7	2	1	5	3	2	4	1	4	6	1	4	4	3	1	9	0	5	2	1	3	4	10
OTU_1382	0	0	2	1	0	0	0	1	0	0	0	3	0	0	0	2	0	0	0	0	0	0	1	5	0	1	0	13	0	0	0	1	3	1	8	0
OTU_1383	1	3	2	2	0	0	0	2	2	0	0	1	6	1	3	1	0	0	0	10	15	1	0	0	2	7	2	7	1	1	0	1	2	0	1	1
OTU_1384	0	0	0	0	0	4	0	0	0	5	4	0	0	0	0	0	0	0	0	0	0	0	2	0	0	0	0	9	0	0	0	0	0	0	0	0
OTU_1385	0	1	1	0	1	1	1	1	2	0	4	8	1	1	1	4	1	2	0	2	1	2	0	0	3	1	2	0	0	0	1	2	1	2	7	1
OTU_1386	9	10	1	9	16	4	10	8	2	26	11	14	10	13	2	22	5	2	11	3	2	5	7	6	10	10	1	11	6	4	8	17	0	5	8	4
OTU_1387	1	6	0	3	5	11	3	12	0	12	8	2	3	2	2	10	9	5	4	41	2	2	3	9	1	1	3	18	11	3	4	8	5	17	7	5
OTU_1388	7	7	7	0	1	1	2	3	5	3	2	4	9	5	15	1	3	0	29	2	13	0	7	3	8	0	1	0	1	1	9	5	4	1	5	0
OTU_1389	0	5	11	0	4	1	3	4	1	1	1	0	0	2	0	0	0	1	0	3	1	0	1	0	0	1	1	1	1	0	0	15	6	0	0	0
OTU_1390	11	8	9	11	16	12	8	5	8	20	7	6	2	4	6	5	3	8	5	3	7	12	10	1	3	1	4	4	6	2	0	5	6	8	4	9
OTU_1391	66	121	57	90	51	67	101	86	115	44	52	42	65	66	68	55	64	61	123	120	57	87	75	65	125	195	74	62	46	33	78	87	56	90	68	56
OTU_1392	0	0	0	1	0	0	0	0	0	0	0	1	0	0	0	0	0	0	0	0	11	4	0	0	2	7	2	5	0	0	5	17	12	0	0	0
OTU_1393	1	0	1	0	0	0	0	0	3	0	0	1	0	0	4	0	1	0	0	3	2	3	3	4	1	4	3	3	1	0	3	1	2	1	1	0
OTU_1394	14	12	16	8	5	7	2	3	9	13	9	9	3	6	10	5	2	9	3	2	11	9	5	8	9	2	3	3	8	1	6	2	6	4	6	9
OTU_1395	17	20	9	4	2	1	14	16	5	3	4	9	10	2	6	5	13	4	4	6	2	4	6	2	3	2	4	2	1	0	4	2	1	4	5	0
OTU_1396	5	3	5	1	3	5	3	3	2	4	1	8	2	2	3	2	2	6	2	1	0	2	0	0	4	2	0	0	1	1	3	0	5	0	11	5
OTU_1397	1	3	1	1	0	1	1	5	4	6	0	0	3	4	2	1	3	2	7	7	12	8	10	5	15	11	6	13	2	1	10	22	15	7	4	1
OTU_1398	10	8	4	5	5	8	11	9	23	3	2	3	8	1	6	5	4	4	9	2	2	11	9	0	1	8	0	1	9	2	3	2	3	5	2	2
OTU_1399	175	246	154	202	202	127	214	350	214	199	238	127	97	288	181	186	215	123	259	140	172	128	118	124	204	116	102	77	129	50	164	124	113	122	327	106
OTU_1400	2	2	1	2	4	0	0	2	2	2	1	3	0	5	0	3	1	0	7	1	0	2	16	1	5	13	11	1	1	0	1	16	1	0	2	2
OTU_1401	1	1	1	3	1	4	6	1	5	0	1	0	13	1	0	1	0	4	4	5	0	1	0	0	0	2	1	0	0	0	2	0	0	1	0	0
OTU_1402	17	14	25	12	9	13	14	16	24	7	3	20	30	8	27	11	27	15	26	43	40	35	25	41	44	76	35	72	21	8	22	63	130	24	24	48
OTU_1403	4	0	1	4	2	9	5	1	4	6	2	5	5	8	2	5	2	2	11	4	2	4	6	4	4	1	1	1	8	7	2	2	2	6	6	4
OTU_1404	3	6	4	15	3	3	6	5	10	10	8	10	5	6	10	7	1	4	7	20	20	40	11	12	39	19	6	31	7	0	9	13	24	3	9	7
OTU_1405	4	3	8	1	9	86	6	8	6	13	14	5	6	7	13	9	6	13	7	4	3	1	9	11	14	6	1	1	6	8	3	1	3	7	8	13
OTU_1406	12	0	3	14	7	10	8	2	1	7	7	11	4	3	8	19	11	16	10	3	9	5	6	9	2	3	3	6	10	1	1	3	2	8	12	7
OTU_1407	0	1	4	0	1	9	1	4	10	0	0	3	9	3	4	1	17	6	3	2	3	1	13	3	0	1	4	2	5	15	1	2	4	1	2	3
OTU_1408	1	1	0	1	0	0	0	4	1	0	0	0	4	0	0	0	0	0	7	55	1	4	3	0	13	5	39	4	0	6	0	1	0	0	0	0
OTU_1409	7	5	1	0	10	8	0	1	3	6	3	10	9	7	5	12	10	6	6	1	3	7	0	8	14	2	4	2	4	2	1	26	8	0	3	2
OTU_1410	0	1	3	1	0	2	2	0	1	1	0	0	4	1	1	2	0	0	0	4	0	2	7	1	3	7	1	29	0	4	0	2	9	0	0	0
OTU_1411	2	2	3	2	1	1	0	0	4	0	0	8	3	6	1	1	1	2	1	7	4	9	1	3	8	2	1	10	2	5	3	3	3	3	3	2
OTU_1412	7	6	5	2	1	1	11	3	10	1	6	4	5	5	4	2	0	2	1	8	11	1	0	2	12	0	2	0	1	0	3	7	4	2	6	5
OTU_1413	11	1	2	1	1	2	4	4	5	0	2	0	2	3	2	5	3	0	2	1	1	0	0	1	0	1	2	0	0	0	1	4	0	1	0	1
OTU_1414	1	0	4	0	1	6	2	4	3	2	1	3	1	14	2	3	9	5	5	0	0	2	4	2	1	0	0	3	4	0	1	0	0	6	1	4
OTU_1415	5	13	6	2	16	3	5	6	5	14	12	11	19	13	14	12	13	20	4	10	10	10	4	7	8	6	5	2	5	0	8	12	9	7	16	25
OTU_1416	1	2	1	1	0	3	0	2	3	2	1	1	14	0	4	3	0	4	4	5	1	4	2	1	5	1	0	0	1	8	2	1	0	0	1	1
OTU_1417	2	7	7	6	12	16	5	7	7	4	8	14	4	4	1	23	17	20	7	5	2	2	8	17	4	1	5	0	5	151	5	1	1	4	3	19
OTU_1418	8	19	12	6	6	5	5	8	16	2	5	2	0	4	5	2	3	4	3	2	8	11	4	0	2	2	2	2	3	0	3	3	2	2	3	0
OTU_1419	0	0	0	0	0	0	0	0	0	0	1	0	0	0	0	0	0	0	0	1	3	0	0	1	13	3	0	4	0	0	3	22	5	3	0	0
OTU_1420	11	16	11	11	3	5	10	14	8	8	5	5	8	3	4	5	8	6	4	6	8	8	6	3	7	8	2	1	10	0	3	4	4	3	9	1
OTU_1421	0	0	0	0	0	6	0	0	0	2	3	1	0	0	0	0	0	2	0	0	0	0	1	0	0	0	0	5	0	0	0	0	0	0	0	1
OTU_1422	2	0	2	0	14	4	3	1	0	0	0	1	6	5	0	10	7	3	0	0	0	1	0	3	0	0	1	0	8	58	2	2	0	2	0	4
OTU_1423	0	1	0	0	0	1	0	0	0	0	0	0	0	2	0	1	0	2	0	1	2	0	2	0	5	35	0	0	0	1	3	36	5	0	0	1
OTU_1424	0	0	0	0	0	0	0	0	0	1	0	0	0	0	0	0	0	0	0	0	9	0	2	1	2	2	0	3	0	0	0	0	2	0	0	0
OTU_1425	8	1	12	2	3	4	26	8	15	2	1	5	11	4	19	0	9	13	4	2	2	4	2	2	3	4	2	2	5	2	1	10	5	2	1	4
OTU_1426	0	0	0	0	0	16	0	0	0	0	0	11	0	0	0	49	0	14	0	0	0	2	0	18	0	0	0	0	1	152	0	0	0	0	0	19
OTU_1427	4	3	5	2	4	12	3	3	1	3	5	4	6	7	8	11	4	10	1	2	0	2	2	5	1	3	1	0	3	15	0	3	2	0	3	6
OTU_1428	2	1	1	3	4	3	5	1	0	6	1	0	4	3	0	4	7	7	8	3	0	3	3	6	8	10	0	4	4	0	0	2	0	7	0	5
OTU_1429	4	5	3	7	9	3	5	13	4	5	10	5	3	3	2	1	6	1	9	2	2	5	8	3	4	2	2	3	3	0	2	3	1	6	8	5
OTU_1430	3	0	0	0	0	1	1	0	0	2	0	0	0	0	1	1	2	1	0	0	30	0	1	3	0	1	1	5	1	0	0	3	1	0	0	0
OTU_1431	2	5	2	7	0	0	3	7	5	8	1	0	2	4	1	4	0	1	0	6	2	4	2	1	7	2	0	2	1	0	3	8	5	0	0	0
OTU_1432	3	7	1	4	3	5	2	8	4	0	2	2	8	3	3	1	5	0	12	6	1	2	8	2	2	2	1	1	5	0	3	3	2	0	4	1
OTU_1433	10	3	3	8	4	4	8	3	13	1	2	0	7	6	8	6	2	2	1	33	20	3	3	8	6	13	2	18	5	2	6	6	11	8	7	2
OTU_1434	15	5	0	0	0	0	1	1	2	1	0	0	3	2	4	0	1	0	5	2	0	0	2	0	2	2	4	2	0	0	0	4	2	0	0	2
OTU_1435	16	0	0	1	0	4	0	7	0	9	2	2	4	1	2	1	0	1	17	4	19	1	0	0	3	1	1	1	2	0	3	0	0	0	1	0
OTU_1436	12	18	14	7	6	11	17	14	8	8	8	29	17	2	10	8	11	8	10	7	12	4	5	10	9	9	10	4	6	4	9	7	5	11	5	11
OTU_1437	0	0	2	0	0	4	0	0	0	1	0	1	0	0	0	5	0	3	0	1	0	0	0	7	0	2	0	0	0	62	0	0	0	0	0	3
OTU_1438	2	8	1	0	1	0	0	4	1	1	0	3	1	1	2	1	1	0	36	1	0	0	4	0	4	1	1	0	0	0	9	1	0	0	0	0
OTU_1439	1	3	1	7	0	0	2	16	0	2	0	4	4	15	2	0	0	1	30	3	1	3	3	6	12	4	0	4	9	0	7	11	3	22	4	1
OTU_1440	0	0	2	0	0	8	0	2	1	0	0	2	0	0	0	0	0	0	0	0	0	1	0	0	0	0	0	0	3	0	0	0	0	0	0	1
OTU_1441	10	0	0	0	0	27	0	20	1	28	26	0	2	0	0	0	0	0	26	0	9	0	0	1	23	0	0	0	0	0	0	0	0	0	2	0
OTU_1442	11	4	6	1	3	2	11	12	6	3	0	5	4	1	0	0	3	0	7	1	1	2	0	1	0	0	1	0	1	0	5	3	3	0	2	0
OTU_1443	8	3	4	2	24	13	28	7	2	3	5	3	1	19	2	5	1	2	8	4	0	2	9	8	10	2	2	11	6	1	9	2	2	10	9	4
OTU_1444	23	5	6	16	20	4	13	14	14	4	2	11	12	1	5	4	5	7	7	6	8	4	12	3	5	1	2	2	4	1	4	8	5	0	16	2
OTU_1445	8	13	11	12	3	0	10	14	10	8	1	3	8	2	6	2	3	0	4	16	1	8	16	2	9	8	7	6	1	0	4	9	3	2	8	5
OTU_1446	4	2	4	4	5	2	13	5	4	1	5	7	1	1	1	2	0	2	5	2	2	0	0	0	3	0	0	1	2	1	2	1	2	2	6	5
OTU_1447	5	6	2	2	5	2	4	10	5	3	4	3	17	6	3	3	8	3	5	2	4	3	4	4	2	6	0	0	2	0	2	4	1	1	6	3
OTU_1448	0	1	1	5	1	2	0	0	0	2	0	4	0	0	3	10	0	0	0	0	0	2	1	2	3	1	0	0	2	0	2	1	1	1	4	6
OTU_1449	0	0	0	4	0	0	0	2	0	1	0	0	0	0	0	1	0	0	1	2	6	0	6	2	9	1	1	7	0	0	0	0	1	4	0	0
OTU_1450	0	0	0	0	0	0	0	0	0	1	2	0	0	0	0	1	0	1	1	1	0	0	1	0	0	3	0	34	0	0	0	0	3	0	0	0
OTU_1451	0	0	0	17	7	1	0	0	0	0	0	5	0	0	0	0	1	3	0	0	0	18	0	7	0	0	0	0	16	0	0	0	0	0	11	0
OTU_1452	0	0	3	2	1	2	2	1	1	5	1	0	7	3	3	7	0	0	1	14	8	7	7	3	4	13	1	48	0	2	1	6	9	5	1	3
OTU_1453	5	3	1	0	3	0	3	0	4	0	0	0	4	3	3	0	1	0	2	20	5	2	1	3	3	9	17	2	0	1	5	2	5	1	0	0
OTU_1454	7	8	4	3	3	1	6	7	5	8	2	5	2	5	10	8	3	3	7	1	5	1	1	1	3	0	0	2	2	1	0	9	0	0	6	3
OTU_1455	7	4	2	4	1	3	3	4	0	2	1	5	7	2	3	1	3	2	7	1	4	0	2	1	1	0	1	1	1	0	0	4	1	3	4	5
OTU_1456	0	0	0	10	1	0	0	0	0	1	0	15	0	0	0	0	4	2	0	0	0	12	0	4	0	0	0	0	17	0	0	0	0	0	10	0
OTU_1457	5	4	4	2	3	4	4	3	8	0	2	3	6	2	12	0	3	8	3	2	5	1	0	6	2	2	0	0	3	3	5	5	0	0	5	6
OTU_1458	5	6	3	9	4	9	7	15	7	7	7	6	6	4	4	7	4	9	10	5	4	7	8	7	6	3	7	2	6	0	4	4	2	5	3	3
OTU_1459	0	0	0	1	1	7	0	0	0	0	0	11	0	0	0	16	0	0	0	0	0	0	0	8	0	0	0	0	0	50	0	0	0	0	0	12
OTU_1460	0	0	0	0	0	16	0	11	0	1	0	1	0	0	0	0	0	0	1	1	0	6	0	6	0	0	0	0	3	0	0	0	0	0	0	0
OTU_1461	0	3	5	0	3	4	8	4	0	3	6	1	2	6	1	2	4	1	10	2	1	2	5	2	8	2	3	2	3	2	1	4	7	1	9	7
OTU_1462	0	4	0	0	1	0	0	0	1	2	0	1	1	0	2	0	3	0	6	3	0	1	5	1	2	2	0	4	3	1	5	4	9	5	1	0
OTU_1463	13	12	10	45	12	44	36	39	26	60	49	13	16	27	29	34	10	24	33	19	11	23	15	35	19	22	2	11	60	21	35	27	20	23	9	4
OTU_1464	7	2	5	12	21	6	7	9	4	9	6	8	6	4	4	5	5	14	24	4	12	4	17	11	3	2	6	6	3	5	8	1	2	12	18	6
OTU_1465	43	30	6	17	4	11	30	16	7	13	11	12	21	7	6	5	2	11	13	43	4	18	7	11	12	49	1	24	9	0	23	34	2	10	9	6
OTU_1466	29	8	31	31	12	24	11	8	7	42	24	24	7	26	5	4	5	15	6	6	10	13	1	80	21	4	2	1	13	3	4	20	48	3	10	2
OTU_1467	0	1	0	0	1	1	0	2	0	1	0	3	0	2	1	6	13	4	1	0	0	4	2	1	0	1	6	4	2	19	2	3	5	0	2	1
OTU_1468	11	11	2	10	15	3	9	15	7	6	21	14	3	8	7	12	13	3	8	5	8	10	7	8	5	6	2	3	5	4	4	11	3	5	15	5
OTU_1469	9	3	16	7	3	4	4	19	7	4	5	1	1	1	3	1	1	0	6	7	7	2	1	3	5	5	2	5	1	8	3	7	1	0	2	0
OTU_1470	4	2	1	2	4	0	2	4	0	2	1	2	0	11	1	1	1	4	1	0	2	4	2	0	1	0	0	0	0	1	0	9	0	1	0	0
OTU_1471	2	1	2	1	1	2	1	3	1	6	2	3	3	6	7	4	4	6	5	2	3	2	15	7	0	0	5	5	8	0	1	0	1	8	7	0
OTU_1472	5	4	1	4	3	2	2	7	4	6	9	7	1	6	0	3	1	2	11	15	1	3	4	6	10	48	5	7	2	2	2	15	9	3	5	5
OTU_1473	3	2	2	0	0	0	3	0	1	1	4	4	0	0	2	1	0	1	0	0	0	4	3	7	6	3	22	3	5	1	1	0	25	3	7	2
OTU_1474	1	0	0	0	1	1	0	0	1	0	4	2	2	0	1	1	1	0	4	0	0	4	3	6	2	0	0	7	0	0	6	4	6	0	3	1
OTU_1475	1	0	0	5	0	0	0	0	0	0	0	4	0	0	0	0	0	0	0	1	6	0	0	3	0	0	0	0	2	0	3	0	0	0	4	0
OTU_1476	11	24	6	13	1	0	19	2	6	1	0	1	7	4	3	0	1	1	2	6	3	21	0	0	1	4	5	1	3	0	6	7	4	0	0	2
OTU_1477	17	7	4	9	14	9	14	7	13	4	9	17	20	10	2	4	18	20	12	16	9	4	7	6	15	11	4	0	8	14	10	14	3	4	11	19
OTU_1478	0	0	0	1	0	0	0	0	1	1	0	0	2	0	0	1	1	0	0	1	9	1	1	0	1	0	0	16	2	1	0	0	8	0	1	0
OTU_1479	1	1	2	0	5	5	0	1	5	5	4	3	2	1	5	5	7	10	5	0	2	2	1	3	2	0	1	0	1	23	1	0	0	2	4	3
OTU_1480	12	9	5	61	26	19	4	9	16	27	149	47	6	13	18	62	9	29	16	19	44	48	41	102	16	13	16	88	94	3	23	4	35	34	90	17
OTU_1481	0	0	0	0	0	0	0	0	0	0	0	0	0	0	0	0	0	0	0	1	2	2	0	0	1	1	0	3	0	2	0	2	31	0	0	0
OTU_1482	28	28	31	23	27	15	27	16	29	29	30	29	50	39	25	20	27	19	15	27	24	37	21	9	28	21	10	22	20	4	35	36	31	25	31	26
OTU_1483	8	5	1	9	2	1	12	7	7	0	0	1	7	2	3	0	3	0	10	3	1	1	1	1	3	5	5	0	0	0	1	12	0	0	0	1
OTU_1484	3	12	3	5	3	5	0	1	3	5	10	13	2	6	0	5	1	3	3	10	8	3	1	7	7	3	0	12	1	2	21	13	2	3	2	7
OTU_1485	0	2	1	0	1	2	1	4	1	4	4	1	4	1	2	7	2	2	1	0	0	1	1	0	1	0	0	0	3	0	5	2	0	4	2	0
OTU_1486	3	5	2	2	1	1	1	1	3	2	3	3	4	0	6	1	7	0	0	1	0	2	1	1	0	0	1	0	1	0	0	0	3	0	5	8
OTU_1487	0	0	1	0	0	1	0	0	0	0	0	2	0	0	0	4	0	0	0	0	0	0	0	1	0	0	0	0	0	73	0	1	0	2	0	2
OTU_1488	8	6	7	24	13	11	11	5	9	18	13	4	5	15	23	15	4	9	7	2	6	9	3	3	14	9	4	3	8	4	15	9	21	6	6	3
OTU_1489	0	0	0	0	1	15	0	59	0	10	16	0	0	0	1	0	0	0	88	2	0	0	1	0	0	0	0	0	1	0	1	0	0	0	0	0
OTU_1490	1	4	1	2	0	1	8	3	0	1	1	0	11	0	1	1	1	0	6	1	1	1	0	2	2	1	1	0	0	0	0	0	1	1	2	4
OTU_1491	22	25	21	10	6	12	34	19	12	16	9	9	14	7	9	12	9	9	8	23	10	8	12	4	11	9	8	4	10	7	9	13	4	11	10	9
OTU_1492	5	2	11	3	0	3	4	1	1	3	6	7	7	4	5	10	2	9	14	9	9	9	7	15	16	9	12	18	7	9	19	22	22	13	9	13
OTU_1493	11	4	1	7	7	6	3	1	8	5	4	6	0	3	2	10	3	4	2	4	4	7	5	1	2	1	3	0	4	0	3	4	0	2	12	1
OTU_1494	1	2	2	4	0	1	0	1	2	0	0	1	3	2	7	3	0	1	0	8	7	1	8	3	9	1	1	86	0	0	3	24	6	2	0	0
OTU_1495	0	3	0	1	0	0	1	0	4	2	1	0	0	2	1	0	0	0	2	19	1	8	6	0	0	3	9	2	0	0	1	0	2	1	0	0
OTU_1496	0	2	0	0	0	0	1	3	1	0	0	0	5	1	0	1	0	0	16	55	1	3	4	1	4	6	7	1	1	2	2	6	4	0	1	0
OTU_1497	0	0	0	0	0	0	0	0	0	0	0	1	0	0	0	5	0	0	0	0	0	0	0	0	0	0	0	0	0	68	0	0	0	0	0	0
OTU_1498	8	2	2	7	7	3	3	2	4	1	2	4	0	5	1	1	1	0	1	8	3	4	0	0	0	2	0	1	1	1	0	0	4	0	3	0
OTU_1499	45	33	37	14	28	32	25	20	44	23	36	22	22	23	35	19	33	26	46	19	22	15	54	19	43	10	15	12	20	9	28	23	29	11	25	20
OTU_1500	4	7	2	10	0	1	2	0	3	7	1	4	2	0	0	2	1	2	3	6	3	5	3	2	1	0	0	7	1	0	1	0	0	0	0	1
OTU_1501	4	2	4	0	8	3	4	0	6	6	3	6	8	1	3	3	11	5	1	2	1	5	8	2	3	1	1	1	3	1	0	0	0	5	3	0
OTU_1502	0	0	0	0	1	7	0	0	0	1	0	1	0	2	1	13	0	12	0	2	0	0	2	4	0	0	0	0	0	68	1	0	3	0	0	7
OTU_1503	2	1	0	0	4	0	3	2	1	0	2	3	36	2	2	1	10	0	3	6	0	0	0	2	4	0	0	1	1	0	7	0	3	1	0	12
OTU_1504	0	0	0	0	0	2	0	0	0	3	2	4	0	0	0	12	0	1	0	0	0	0	0	2	0	0	0	0	0	36	0	0	0	0	0	1
OTU_1505	0	0	0	0	0	2	0	0	0	0	0	2	0	0	0	5	0	4	0	0	0	0	0	1	0	0	0	0	0	32	0	0	0	0	0	4
OTU_1506	0	0	0	0	0	2	0	0	0	0	0	5	0	0	1	10	0	2	0	0	0	0	0	6	0	0	0	0	1	38	0	0	0	0	0	0
OTU_1507	11	5	18	13	3	4	8	2	4	5	4	10	3	2	8	6	3	2	4	4	5	10	3	1	4	10	3	10	11	1	11	21	13	6	12	4
OTU_1508	8	11	6	2	9	21	19	4	14	1	5	6	17	7	9	0	26	9	7	6	4	4	8	11	2	3	3	4	13	6	6	4	4	13	3	12
OTU_1509	0	0	0	0	0	2	0	0	0	0	0	0	0	0	0	8	0	2	0	0	0	0	0	1	0	0	0	0	0	50	0	0	0	0	0	2
OTU_1510	0	3	1	1	1	5	1	1	0	2	4	5	0	1	0	2	2	2	0	1	0	1	2	2	1	1	0	0	2	0	0	1	0	2	7	3
OTU_1511	4	0	2	0	1	1	0	0	1	2	2	6	0	4	0	0	0	0	0	3	2	1	1	0	11	0	2	0	1	0	2	2	0	0	4	8
OTU_1512	11	15	11	15	14	6	8	10	9	11	8	6	13	8	5	13	8	9	7	5	2	10	13	4	16	10	29	4	8	2	9	20	13	10	7	7
OTU_1513	6	15	11	0	5	0	7	3	5	1	3	2	18	16	3	5	2	2	7	4	8	0	4	1	9	5	1	2	5	6	3	6	3	1	3	10
OTU_1514	4	1	3	1	0	2	4	7	6	0	2	1	8	0	0	2	2	4	4	0	0	5	1	0	1	1	0	0	3	2	0	0	5	0	3	3
OTU_1515	0	6	8	8	1	2	10	1	5	5	3	7	8	7	8	22	3	4	1	7	2	3	2	2	2	10	0	8	4	14	1	6	18	1	3	0
OTU_1516	0	0	0	0	0	4	0	0	0	0	0	0	0	0	0	3	0	4	0	0	0	0	0	2	0	0	0	0	0	83	0	0	0	0	0	0
OTU_1517	80	32	18	31	25	33	35	26	42	26	34	35	17	16	20	15	13	23	26	23	18	35	9	8	25	21	24	7	5	2	12	25	12	6	26	15
OTU_1518	1	6	2	0	7	1	2	4	2	4	1	1	2	7	5	1	5	6	2	3	0	6	3	1	1	0	1	0	2	0	1	2	1	0	2	0
OTU_1519	3	0	5	4	2	4	1	4	0	4	6	1	1	0	3	1	0	5	2	6	0	0	0	3	3	0	0	0	2	0	1	2	3	0	0	0
OTU_1520	0	0	1	2	1	2	0	1	0	8	5	6	1	11	1	10	2	1	0	1	1	1	0	0	0	1	2	0	3	0	0	0	5	3	3	0
OTU_1521	0	1	0	1	5	2	1	0	0	0	0	0	0	0	1	1	0	0	1	1	0	0	0	0	0	0	68	1	0	0	2	0	0	4	0	0
OTU_1522	9	8	3	7	9	1	3	5	4	17	9	3	2	6	2	3	4	2	7	8	11	5	10	5	10	7	4	23	3	1	3	8	7	4	9	3
OTU_1523	5	7	3	13	6	5	1	2	6	10	8	6	1	5	9	1	3	1	3	2	1	4	9	0	3	0	1	5	1	1	4	1	7	4	5	4
OTU_1524	11	9	7	4	7	2	5	5	7	5	1	0	3	3	5	3	9	3	1	4	4	8	1	2	3	4	9	2	4	1	3	5	0	2	11	1
OTU_1525	10	10	6	2	3	3	4	7	7	5	3	3	2	3	9	15	3	2	28	6	9	1	11	8	9	7	4	2	5	0	4	4	11	9	10	3
OTU_1526	8	0	2	0	0	0	3	0	1	0	0	0	40	0	1	1	4	0	2	11	0	2	0	0	1	0	6	0	3	0	4	0	0	2	0	0
OTU_1527	0	0	0	0	0	0	0	0	2	0	0	0	0	0	0	3	0	0	0	1	0	3	1	2	1	4	4	8	0	0	1	0	5	1	0	0
OTU_1528	0	0	0	0	0	8	0	0	0	0	0	3	0	0	0	6	0	0	0	0	0	0	0	0	0	0	0	0	0	85	0	0	0	0	0	4
OTU_1529	3	4	7	8	6	2	11	5	3	11	2	9	11	11	25	7	6	1	6	7	13	16	9	12	11	19	22	13	8	4	10	8	26	6	12	15
OTU_1530	7	8	0	0	0	4	9	6	5	1	0	3	2	6	1	1	3	0	2	3	3	0	0	2	1	1	0	1	1	0	3	1	2	0	2	1
OTU_1531	56	52	34	35	28	27	45	59	47	21	33	38	31	22	34	29	26	39	35	29	34	26	34	16	39	33	14	11	25	9	21	19	16	30	59	28
OTU_1532	2	0	0	1	5	0	0	0	0	7	5	15	0	7	0	3	0	2	0	1	1	1	1	1	6	0	0	1	3	0	1	3	2	1	1	3
OTU_1533	1	2	1	1	3	1	7	3	0	2	1	4	0	0	2	1	0	0	4	0	0	0	2	0	0	3	2	0	0	0	0	4	2	0	0	0
OTU_1534	1	2	3	4	1	0	0	1	3	3	2	3	4	0	7	7	1	3	3	2	6	4	1	12	1	1	2	8	1	0	4	8	7	5	0	2
OTU_1535	1	0	0	1	0	1	0	0	0	1	0	5	0	0	2	9	0	5	0	0	0	0	0	2	0	0	0	0	0	37	0	0	0	0	0	6
OTU_1536	0	0	1	4	5	0	1	0	0	3	9	1	2	0	0	9	1	0	1	1	2	3	2	0	0	0	0	0	1	0	0	2	0	2	1	4
OTU_1537	13	9	1	1	3	2	12	1	4	2	5	1	10	1	2	1	3	1	1	3	0	5	1	1	4	1	1	0	3	0	4	0	1	3	2	2
OTU_1538	15	16	9	6	11	2	7	6	12	10	6	19	7	3	10	9	9	5	3	7	5	6	5	1	5	8	1	0	6	0	8	2	4	5	13	13
OTU_1539	0	0	0	0	0	0	0	0	0	0	0	0	0	0	0	0	0	0	0	0	0	0	0	0	0	1	1	2	0	0	0	1	19	2	0	0
OTU_1540	11	9	4	8	1	7	4	6	7	5	7	6	1	9	1	1	2	4	2	8	16	10	2	1	4	8	7	2	5	1	5	18	11	6	13	2
OTU_1541	16	32	2	9	5	1	2	5	8	6	5	8	10	5	1	4	5	1	3	26	14	2	0	0	7	15	1	5	1	1	12	10	8	4	5	1
OTU_1542	0	4	4	4	12	1	3	1	4	1	7	10	6	3	6	6	5	4	0	16	7	6	6	8	11	3	4	26	17	7	6	6	14	11	5	16
OTU_1543	0	0	0	0	0	0	0	3	0	0	0	2	0	0	0	0	3	0	0	2	3	2	0	5	1	0	0	27	0	1	1	1	4	1	1	2
OTU_1544	10	8	3	5	6	3	7	5	3	2	5	8	5	3	6	2	5	5	3	5	3	2	2	3	3	2	2	0	9	0	3	4	5	4	4	3
OTU_1545	18	2	3	0	0	5	2	1	0	1	5	1	6	0	0	0	0	0	2	0	23	2	1	0	3	0	1	1	0	0	3	0	0	0	0	0
OTU_1546	3	11	0	4	5	3	5	0	3	13	2	5	6	4	2	1	5	1	2	4	2	8	2	3	4	4	8	1	7	2	5	4	1	2	7	0
OTU_1547	2	2	2	3	5	2	0	0	3	2	2	6	1	5	5	7	4	2	2	1	10	3	4	14	15	4	1	10	7	2	1	3	8	7	7	2
OTU_1548	17	8	15	7	9	1	12	18	2	9	10	3	6	7	7	8	5	3	5	2	2	8	4	3	2	7	13	1	6	0	1	10	1	2	5	1
OTU_1549	1	4	4	6	2	4	1	2	4	5	6	3	4	2	4	2	4	10	0	1	6	3	2	2	3	5	0	3	3	0	5	1	6	1	8	0
OTU_1550	0	0	0	2	0	1	0	0	0	3	1	5	1	3	4	2	0	1	0	0	7	0	4	2	1	3	24	4	0	0	5	9	25	0	2	20
OTU_1551	0	0	0	0	1	2	0	0	0	0	0	4	0	0	0	11	0	3	0	0	0	0	0	4	0	0	0	0	0	82	0	0	0	0	0	4
OTU_1552	0	0	0	0	1	0	0	0	0	0	0	0	1	0	1	1	0	0	2	0	4	1	1	0	7	3	7	12	0	0	0	0	5	0	0	0
OTU_1553	0	0	0	1	2	8	0	0	0	2	3	1	0	0	0	1	1	0	0	0	0	2	9	4	0	0	0	9	0	10	0	0	0	1	1	1
OTU_1554	23	0	1	0	1	9	0	2	0	11	8	0	0	0	0	0	0	0	2	0	23	0	0	0	1	0	1	1	0	0	0	0	0	1	0	0
OTU_1555	0	0	0	0	2	0	0	0	1	4	1	1	3	1	0	0	0	9	0	1	0	0	0	1	1	0	6	0	1	0	4	5	3	7	0	1
OTU_1556	1	8	7	4	2	3	6	2	10	10	5	1	3	6	9	6	2	5	4	3	3	4	0	1	0	5	4	5	3	0	5	7	1	2	3	0
OTU_1557	8	12	3	1	6	1	15	12	3	2	2	0	29	1	1	3	2	2	10	6	0	2	5	1	6	6	10	0	7	4	6	5	3	5	4	5
OTU_1558	11	1	5	9	6	5	8	2	7	4	6	8	3	4	8	6	4	3	5	3	4	2	1	6	3	0	4	0	7	4	0	4	1	2	9	0
OTU_1559	3	1	4	3	3	6	1	7	3	0	1	0	5	2	5	1	3	2	3	0	1	0	6	4	4	0	1	0	3	9	3	0	4	3	0	8
OTU_1560	0	2	0	0	0	0	0	0	1	5	0	0	0	0	0	0	0	0	0	0	0	3	1	0	1	0	2	0	0	0	4	0	12	3	0	0
OTU_1561	0	1	0	0	1	2	4	0	1	1	0	3	0	1	2	4	3	0	2	1	0	1	1	0	0	0	0	0	1	30	3	0	0	0	1	5
OTU_1562	0	1	3	2	5	3	0	8	2	3	1	1	1	9	4	3	8	3	0	5	6	0	3	1	1	0	4	1	2	1	2	0	0	7	10	1
OTU_1563	47	64	29	35	33	21	26	30	31	22	58	23	24	18	27	24	21	21	24	20	32	13	24	11	23	10	17	7	31	4	20	24	19	14	58	11
OTU_1564	16	12	1	6	9	9	12	5	6	9	10	9	10	4	4	8	15	15	7	10	5	10	6	10	6	8	5	6	13	2	5	8	1	10	14	27
OTU_1565	4	9	4	6	3	5	3	9	10	11	2	11	4	8	12	4	0	4	10	31	6	8	4	7	2	11	17	8	14	10	10	10	9	8	1	5
OTU_1566	7	7	3	1	2	4	0	1	5	5	3	11	2	3	17	2	3	3	6	3	2	0	8	2	3	0	2	1	4	0	0	1	1	0	9	9
OTU_1567	33	13	14	8	14	51	20	21	45	6	20	26	20	13	9	2	72	21	88	9	9	6	54	18	19	3	5	5	6	7	18	6	5	7	14	23
OTU_1568	13	3	5	0	1	4	7	1	0	0	0	2	2	1	0	0	2	0	0	2	1	0	6	2	1	2	0	0	1	1	2	1	1	1	2	4
OTU_1569	4	8	5	8	5	44	7	7	7	10	11	10	6	5	10	12	7	15	14	1	5	3	14	12	9	2	6	2	15	15	23	0	4	6	13	12
OTU_1570	2	1	1	4	4	7	0	3	0	1	4	4	0	2	3	4	5	7	1	0	0	3	6	1	1	0	1	1	7	0	0	1	2	1	1	10
OTU_1571	1	1	2	2	0	0	0	0	1	0	0	0	3	0	3	1	0	0	0	0	3	5	0	7	1	1	0	6	0	0	0	1	2	12	0	0
OTU_1572	15	17	7	17	6	5	7	6	9	9	4	6	25	3	3	2	4	5	7	12	16	10	5	4	14	11	9	3	5	2	9	11	8	5	10	9
OTU_1573	0	1	2	0	0	0	0	0	0	0	0	3	0	1	0	1	0	0	16	2	11	2	4	3	6	1	4	6	1	3	5	3	4	1	1	0
OTU_1574	0	1	0	0	0	3	0	3	0	0	3	1	0	0	0	0	0	0	3	0	3	2	0	1	0	0	0	0	24	1	0	0	0	0	0	0
OTU_1575	6	1	2	1	6	11	2	0	9	0	5	3	2	3	7	3	3	1	6	1	5	0	8	1	2	0	2	0	4	0	0	0	2	1	10	0
OTU_1576	574	146	389	275	336	242	154	97	171	333	266	330	201	165	251	151	155	227	144	71	403	355	95	168	130	51	68	159	175	32	193	215	100	79	134	95
OTU_1577	4	2	2	2	1	1	4	4	6	1	0	1	6	2	2	1	4	2	4	2	0	1	1	1	1	0	2	0	0	0	2	0	1	0	2	4
OTU_1578	2	1	1	0	0	0	0	2	4	1	2	3	1	0	1	0	0	0	0	1	2	1	6	4	4	1	0	16	0	0	0	5	1	0	0	2
OTU_1579	1	0	0	0	0	0	0	1	0	0	0	0	0	0	0	0	0	0	0	0	1	0	0	2	0	1	1	1	1	0	3	15	16	0	0	5
OTU_1580	0	1	0	0	0	0	0	0	1	0	2	0	0	0	2	1	1	0	0	2	3	2	1	0	1	3	0	1	0	0	0	0	2	2	0	0
OTU_1581	0	0	0	0	0	0	0	0	0	0	0	1	0	0	0	0	0	0	3	4	1	1	4	5	7	2	1	0	0	1	0	2	8	0	1	0
OTU_1582	0	0	1	3	7	2	1	1	1	13	4	1	0	1	0	4	0	0	0	0	1	0	0	0	1	0	0	0	2	0	0	1	3	1	2	0
OTU_1583	0	0	0	0	0	4	0	3	0	9	11	0	0	0	0	0	0	0	4	0	0	0	0	0	1	0	0	0	0	0	0	0	0	0	0	0
OTU_1584	0	1	0	1	1	0	0	0	0	5	1	1	1	1	0	1	0	1	8	0	0	3	9	5	3	0	11	3	1	2	2	1	0	0	4	0
OTU_1585	8	1	7	0	0	1	3	1	8	0	0	1	1	3	1	0	0	1	3	1	1	0	0	0	3	0	2	0	0	0	1	7	0	0	0	1
OTU_1586	18	6	6	1	3	4	14	7	8	0	2	1	9	2	2	2	2	0	11	4	6	2	0	1	5	3	3	0	0	0	5	9	6	0	1	1
OTU_1587	13	16	16	18	35	23	24	16	23	21	34	38	27	39	40	33	28	59	21	11	9	25	38	21	17	9	19	8	33	6	15	8	14	23	45	43
OTU_1588	3	3	5	4	1	5	0	2	4	0	1	0	7	0	0	5	4	3	4	2	4	3	1	5	5	1	1	0	5	1	1	0	1	3	1	1
OTU_1589	0	0	1	0	3	0	1	1	1	1	0	2	1	0	0	2	0	2	2	0	1	0	19	3	1	0	0	6	4	2	0	0	2	7	6	4
OTU_1590	5	6	9	3	10	12	13	12	10	11	45	6	3	6	24	22	12	16	11	3	3	2	4	11	4	6	3	2	5	6	9	1	1	16	14	1
OTU_1591	0	0	0	0	0	8	0	0	0	0	0	2	0	0	0	2	0	2	0	0	0	0	0	3	0	0	0	0	0	94	0	0	0	0	0	2
OTU_1592	15	25	32	31	43	48	54	35	48	31	29	50	28	54	71	83	73	61	29	27	26	32	68	48	30	21	17	17	40	62	40	23	28	69	65	68
OTU_1593	2	5	3	5	3	13	4	4	4	8	7	5	3	2	4	9	11	10	7	2	0	0	14	11	4	1	0	2	4	20	6	3	4	14	5	36
OTU_1594	7	2	8	9	11	4	4	4	3	9	11	7	3	2	2	6	3	3	6	0	1	6	4	5	5	2	3	2	6	1	3	1	0	5	9	6
OTU_1595	0	0	0	5	0	8	3	0	2	0	1	3	0	3	2	1	0	9	13	2	1	2	12	1	6	0	0	2	0	3	4	1	4	8	5	11
OTU_1596	12	17	8	6	7	8	1	6	9	26	26	3	2	61	22	83	7	0	11	8	8	2	12	1	8	4	4	4	14	1	7	14	5	7	25	4
OTU_1597	0	8	1	6	0	1	1	1	7	3	8	2	3	0	0	3	1	0	0	3	2	2	0	1	6	3	0	0	3	1	2	4	0	3	3	1
OTU_1598	3	5	2	0	3	3	5	2	4	2	3	2	7	2	3	7	6	0	5	4	2	6	5	5	0	1	7	2	3	1	5	8	2	4	1	7
OTU_1599	5	5	10	1	1	1	1	7	2	1	5	4	11	7	8	4	2	6	3	5	1	0	1	2	1	1	0	0	3	1	2	3	1	1	2	2
OTU_1600	4	0	1	10	7	2	9	1	2	14	7	8	6	10	4	5	2	10	1	2	1	0	2	2	2	3	0	0	2	1	4	1	2	1	1	4
OTU_1601	68	67	12	16	13	3	44	12	17	8	6	16	24	15	11	9	10	3	26	37	27	14	6	2	17	11	11	5	9	2	11	40	9	2	13	0
OTU_1602	3	2	2	3	1	4	0	6	6	5	11	5	2	13	8	11	2	6	9	2	1	3	0	0	1	1	0	0	3	1	3	3	2	3	3	1
OTU_1603	2	2	1	6	2	3	1	3	7	10	13	13	11	10	4	15	8	2	4	33	34	18	26	45	36	18	3	141	5	2	5	20	24	7	9	17
OTU_1604	0	0	0	0	0	5	0	0	0	0	0	5	0	0	0	15	0	4	0	0	0	0	0	2	0	0	0	0	0	112	0	0	0	0	0	8
OTU_1605	0	0	0	1	0	0	0	0	1	1	0	0	0	0	0	1	0	0	0	0	2	13	5	11	4	1	0	13	0	0	0	1	0	1	0	3
OTU_1606	0	5	0	2	0	0	4	5	0	0	2	1	4	5	4	3	0	0	1	5	0	1	8	0	1	11	0	10	1	0	4	1	10	5	0	3
OTU_1607	15	14	14	13	7	16	28	15	43	12	13	10	14	19	16	26	37	15	15	29	22	29	22	36	11	15	18	15	18	2	22	4	18	14	13	17
OTU_1608	1	0	0	0	1	0	0	0	0	0	0	0	0	1	0	0	0	0	1	0	32	2	0	1	1	3	0	0	0	0	7	1	1	0	0	1
OTU_1609	0	0	3	1	0	1	0	59	0	0	0	0	0	1	0	0	0	0	4	0	1	2	0	0	0	3	0	0	1	0	0	0	0	0	0	0
OTU_1610	10	14	7	14	19	24	16	11	15	32	20	25	6	25	30	31	9	18	19	6	13	12	16	10	15	5	12	6	26	8	22	12	8	25	35	41
OTU_1611	0	0	0	0	1	0	0	0	0	0	0	0	0	0	0	0	0	0	0	1	8	0	0	0	2	4	0	3	0	0	0	0	2	0	3	1
OTU_1612	2	3	5	10	2	7	5	11	2	22	21	0	0	2	2	6	6	9	2	5	5	2	2	2	1	0	2	1	2	0	2	1	1	0	0	1
OTU_1613	0	1	1	5	1	2	2	2	0	2	3	0	1	3	5	6	0	1	1	3	2	2	4	1	2	1	3	1	6	0	3	1	2	1	0	5
OTU_1614	0	0	1	0	0	0	0	0	0	0	0	1	1	0	0	1	0	0	0	1	5	3	0	0	1	13	0	2	1	0	1	6	25	0	0	0
OTU_1615	2	0	3	5	4	4	1	1	1	4	5	0	1	4	0	1	4	4	0	1	0	3	3	0	0	0	0	2	3	0	1	0	1	3	8	0
OTU_1616	0	0	0	0	1	4	0	1	0	0	3	1	0	0	0	0	1	0	1	0	3	6	0	0	0	0	0	0	11	0	1	1	0	0	0	2
OTU_1617	4	2	3	3	3	2	3	5	5	0	5	2	6	3	6	9	4	3	5	3	8	3	1	1	3	1	0	1	5	1	0	2	2	4	2	6
OTU_1618	0	0	0	0	0	0	0	0	0	0	1	0	0	0	0	1	0	0	0	0	4	0	1	2	0	0	0	0	0	2	0	0	0	0	0	0
OTU_1619	0	0	4	0	0	0	0	0	1	1	0	0	2	10	32	0	0	0	0	1	3	0	0	0	0	0	1	0	0	0	0	1	2	0	0	0
OTU_1620	1	2	3	1	11	6	0	1	3	4	0	5	1	6	2	1	4	2	5	0	0	1	2	4	2	2	0	0	3	0	2	1	4	2	1	1
OTU_1621	15	18	5	6	13	5	19	14	8	16	9	8	30	14	7	2	21	14	20	11	8	8	4	9	10	20	13	7	10	2	18	39	20	6	9	12
OTU_1622	2	0	0	3	0	2	0	5	1	2	0	0	1	2	3	8	3	3	10	8	4	12	1	1	1	8	0	3	3	1	1	5	5	4	1	0
OTU_1623	1	2	1	1	1	2	1	0	4	8	6	6	3	1	2	5	0	2	5	1	4	0	5	2	5	1	0	1	2	0	2	1	5	1	4	0
OTU_1624	0	5	1	1	4	1	0	3	0	2	5	2	0	1	1	1	2	1	3	1	1	4	0	0	0	0	0	2	1	1	0	2	0	2	1	4
OTU_1625	14	4	16	1	3	8	3	5	6	5	10	10	1	7	15	10	14	9	2	2	1	1	2	4	3	1	0	0	5	1	0	2	0	6	6	1
OTU_1626	29	11	8	13	5	4	9	13	11	3	5	3	6	4	3	6	1	5	3	9	10	12	0	1	2	5	1	1	3	0	5	17	15	3	3	4
OTU_1627	1	1	2	7	7	7	2	1	2	5	6	3	1	3	0	2	2	6	2	2	0	3	9	12	5	2	6	3	5	0	10	4	8	5	13	5
OTU_1628	0	0	0	0	0	2	0	0	0	0	0	1	0	0	0	0	0	0	0	0	0	0	5	0	0	0	0	4	0	0	0	0	0	0	0	0
OTU_1629	4	4	2	7	3	0	0	2	3	5	3	5	2	3	0	6	1	1	2	5	4	4	0	0	1	3	1	2	0	0	1	3	13	6	0	0
OTU_1630	4	1	4	4	3	7	2	7	2	3	2	3	3	3	8	9	7	10	2	1	4	3	0	5	3	3	1	1	2	21	2	7	0	5	2	7
OTU_1631	0	3	1	8	3	6	3	1	3	1	1	2	1	3	1	0	0	0	2	2	4	0	2	2	0	0	0	0	4	0	0	1	0	2	2	6
OTU_1632	16	13	7	12	10	1	7	6	10	4	7	3	8	3	8	12	1	10	5	9	12	3	5	2	6	6	11	3	4	0	8	7	4	1	5	3
OTU_1633	0	0	0	0	2	7	0	0	0	0	0	5	0	0	0	13	0	2	0	0	0	0	0	6	0	0	0	0	0	53	0	0	0	0	0	5
OTU_1634	3	3	2	2	1	7	1	6	6	3	5	3	2	18	11	3	11	5	1	5	0	1	9	7	3	2	2	3	8	5	1	0	3	15	9	14
OTU_1635	14	4	3	6	4	0	2	2	5	3	1	5	3	13	3	6	1	2	5	4	15	8	0	3	21	8	5	2	8	2	4	8	5	10	4	4
OTU_1636	0	0	0	0	0	4	0	0	0	5	0	0	0	0	0	0	0	0	0	0	0	0	2	0	0	0	0	4	0	0	0	0	0	0	0	0
OTU_1637	1	0	0	2	0	1	0	0	2	2	0	2	0	0	1	0	3	0	0	0	4	0	1	4	4	2	6	0	0	0	5	17	8	0	3	2
OTU_1638	1	1	3	1	2	0	1	0	4	0	2	0	4	1	5	4	8	1	11	1	1	2	4	0	3	2	0	1	1	0	2	1	0	0	3	3
OTU_1639	4	9	5	10	5	7	5	2	4	8	16	14	1	3	6	4	8	3	3	10	15	4	3	7	4	6	3	26	4	3	8	19	25	15	6	9
OTU_1640	2	2	1	0	0	0	4	0	4	0	2	0	0	0	2	1	0	0	2	9	2	4	1	1	3	11	3	2	2	0	3	6	5	4	0	1
OTU_1641	1	3	0	0	2	2	1	3	4	6	4	0	0	0	2	3	2	1	1	0	2	1	1	1	1	0	0	0	0	0	1	2	1	1	2	2
OTU_1642	2	12	1	9	8	11	2	4	4	6	8	2	1	10	0	10	2	6	5	0	1	8	5	0	3	0	0	0	8	51	3	2	2	5	5	2
OTU_1643	0	0	0	7	23	2	1	0	0	0	0	16	0	0	0	9	7	19	0	0	0	18	0	8	0	0	0	0	11	23	0	0	0	0	11	1
OTU_1644	0	0	0	4	5	1	0	0	0	2	4	2	0	0	0	2	4	2	0	0	0	7	13	0	0	0	0	5	6	0	1	1	0	1	2	2
OTU_1645	20	17	15	7	16	11	28	14	14	8	19	20	13	3	8	7	3	8	9	16	8	8	12	3	12	5	10	4	17	1	10	6	7	7	20	6
OTU_1646	0	3	0	0	1	0	2	0	2	0	0	0	0	1	3	0	1	1	1	4	2	2	5	1	1	1	0	4	0	0	0	2	6	0	0	0
OTU_1647	0	0	0	0	0	17	0	0	0	14	9	0	0	0	0	0	0	0	0	0	0	0	3	0	0	0	0	3	0	0	0	0	0	0	0	0
OTU_1648	4	7	4	5	2	2	7	2	3	4	0	1	2	4	4	0	2	1	3	1	1	6	0	0	2	5	0	1	1	1	0	1	0	0	0	2
OTU_1649	2	1	4	1	8	3	0	1	3	1	0	1	1	0	0	0	0	4	1	1	0	3	2	1	0	1	0	0	2	0	0	3	0	1	0	0
OTU_1650	8	11	1	5	5	4	4	4	10	0	3	3	1	8	2	3	1	2	3	3	2	4	4	1	4	3	3	0	4	0	2	1	0	1	0	1
OTU_1651	0	0	0	0	0	0	0	4	2	0	0	0	0	0	0	0	0	0	0	1	2	1	0	1	0	0	0	0	3	0	0	3	0	0	1	0
OTU_1652	0	3	0	2	0	0	2	0	1	0	1	0	2	2	1	2	1	0	2	5	3	0	2	3	0	8	1	0	2	0	1	6	1	3	3	1
OTU_1653	2	12	8	11	5	1	5	8	5	3	4	8	1	4	3	2	4	1	3	7	3	2	9	2	0	0	2	2	3	0	2	3	2	5	1	6
OTU_1654	0	2	0	0	0	0	0	1	1	0	0	1	0	1	0	3	2	0	0	3	1	1	1	6	0	0	6	3	3	1	2	1	3	3	1	5
OTU_1655	1	2	0	6	1	2	0	6	0	1	38	1	3	0	0	3	0	0	0	2	0	1	0	0	0	0	0	0	1	0	1	0	0	1	2	0
OTU_1656	4	3	4	2	0	2	14	1	2	1	1	0	3	2	2	1	0	1	14	17	2	13	4	5	8	18	1	1	6	2	8	6	2	0	0	1
OTU_1657	1	5	2	9	0	3	0	8	1	1	0	27	2	1	0	0	0	2	1	1	0	3	0	3	2	0	0	2	1	0	1	1	4	1	3	7
OTU_1658	0	0	3	0	0	0	0	0	0	0	2	1	0	0	0	1	0	1	0	1	2	0	2	0	3	0	0	64	3	0	1	1	4	5	1	11
OTU_1659	5	8	5	4	3	4	9	3	1	13	3	7	30	9	7	4	3	3	4	15	7	3	2	4	2	3	0	0	3	2	3	3	3	2	2	9
OTU_1660	6	8	2	2	6	5	2	1	4	2	4	2	4	7	2	5	5	1	2	5	3	2	5	7	0	4	0	1	0	8	1	0	1	6	2	12
OTU_1661	2	7	2	6	2	0	1	0	2	2	2	3	2	5	2	3	1	4	3	0	1	3	4	2	3	0	7	0	1	0	3	3	2	3	2	6
OTU_1662	0	0	0	0	0	0	0	0	0	0	0	0	0	0	0	0	0	0	0	0	3	0	0	2	2	0	2	26	0	0	1	1	18	0	1	0
OTU_1663	4	7	3	3	4	4	6	1	5	5	6	2	1	8	2	5	1	2	1	3	0	2	3	0	2	4	1	0	2	0	1	0	3	2	7	3
OTU_1664	3	0	0	0	1	0	1	0	1	0	2	0	1	0	0	0	18	1	4	0	0	0	6	4	3	1	0	0	0	0	0	0	0	0	3	3
OTU_1665	0	1	0	0	0	0	1	0	0	2	2	1	0	0	0	1	0	0	0	0	0	2	0	0	0	3	0	0	0	0	1	4	2	1	3	0
OTU_1666	70	21	78	30	84	23	23	11	34	73	65	55	43	35	69	25	35	47	27	16	33	88	25	12	32	20	9	21	32	6	43	58	35	42	29	53
OTU_1667	0	0	0	0	0	21	0	0	0	1	0	10	1	0	0	29	0	13	0	0	0	0	2	17	0	0	0	0	0	126	0	0	0	0	0	7
OTU_1668	9	7	12	10	9	1	6	6	0	11	6	1	11	19	9	21	3	3	8	7	11	3	13	2	3	6	8	7	1	0	7	4	1	3	7	1
OTU_1669	4	7	6	3	3	4	3	9	4	2	5	7	4	6	4	4	9	3	1	8	3	2	5	4	4	2	2	0	6	0	4	2	9	4	2	12
OTU_1670	3	3	1	5	6	4	1	2	4	0	1	1	4	5	2	1	2	2	22	23	4	1	38	8	10	5	26	3	4	2	15	2	1	20	5	9
OTU_1671	222	125	151	158	241	125	147	146	214	118	178	189	132	102	203	210	150	144	141	100	144	116	137	80	117	80	77	50	139	45	63	86	118	102	242	153
OTU_1672	0	4	2	3	1	1	1	0	1	1	1	0	3	0	0	3	1	3	1	0	0	2	5	3	3	1	1	21	1	2	9	1	0	1	1	2
OTU_1673	0	0	1	1	0	1	0	0	0	0	1	1	0	1	2	0	1	1	2	0	3	1	6	2	0	4	0	0	1	0	4	11	3	0	1	1
OTU_1674	1	1	2	1	5	2	5	1	6	1	4	9	18	2	1	4	4	5	0	4	5	2	4	6	2	0	2	2	3	4	3	9	4	4	3	8
OTU_1675	6	4	6	1	6	2	10	12	4	2	2	0	14	4	0	4	0	5	10	5	2	7	0	1	2	17	1	2	1	0	7	16	4	0	0	4
OTU_1676	2	1	0	2	2	2	1	0	3	1	1	2	3	0	1	1	0	0	0	3	13	3	3	3	6	3	2	8	0	0	0	6	8	4	6	0
OTU_1677	1	0	0	0	0	7	0	21	0	7	11	0	2	0	0	0	0	0	26	1	3	0	0	0	0	0	0	0	0	0	1	0	0	0	0	1
OTU_1678	0	0	1	0	0	0	0	0	0	0	1	0	0	0	1	1	0	0	0	1	0	2	0	0	0	1	2	0	1	0	4	0	13	0	0	0
OTU_1679	0	1	2	1	7	1	1	2	2	0	2	0	0	18	10	0	7	3	0	0	1	1	0	3	7	11	2	2	0	0	0	8	0	0	1	2
OTU_1680	5	6	16	4	6	7	10	1	3	2	10	11	6	4	9	11	5	4	4	0	4	3	6	3	5	0	0	0	5	4	2	1	1	3	15	6
OTU_1681	1	3	4	0	13	6	7	8	3	3	3	10	7	19	17	2	4	11	3	3	2	0	2	0	5	0	2	0	8	0	6	3	3	7	4	12
OTU_1682	0	0	0	7	0	1	0	0	0	3	0	30	0	0	0	2	3	1	0	0	0	0	0	2	0	0	0	1	0	0	0	1	0	0	2	1
OTU_1683	0	2	0	0	0	0	0	0	0	0	0	0	0	3	5	0	0	0	6	8	4	1	5	1	0	6	5	5	0	3	2	1	0	2	1	0
OTU_1684	1	0	4	3	0	2	3	2	0	0	0	2	4	1	0	1	0	1	3	1	1	0	1	1	2	1	0	0	0	1	1	4	1	1	1	0
OTU_1685	0	0	0	0	0	2	0	0	0	0	0	1	0	0	0	6	0	3	0	0	0	1	0	2	0	0	0	0	0	87	0	0	0	0	0	3
OTU_1686	8	3	12	4	1	10	3	6	7	16	6	4	3	0	0	2	0	4	3	12	8	3	0	10	2	4	0	5	3	2	6	14	6	1	1	0
OTU_1687	2	8	7	0	0	1	3	1	2	1	0	2	2	4	3	3	0	1	0	2	3	0	1	0	3	0	1	0	0	0	0	0	0	1	0	2
OTU_1688	1	0	1	1	0	1	1	8	0	2	1	2	0	0	0	2	0	1	1	1	1	10	0	3	6	6	0	9	2	0	3	4	4	2	0	0
OTU_1689	1	0	1	0	0	0	0	0	0	0	0	0	0	0	0	0	0	0	0	0	0	0	0	0	0	0	0	0	0	0	7	2	0	0	0	0
OTU_1690	1	2	0	0	1	3	2	2	2	3	1	1	3	1	3	6	2	1	1	0	2	0	7	3	3	1	0	2	0	0	0	4	0	0	0	0
OTU_1691	6	20	6	12	11	4	6	6	3	3	5	9	5	5	3	16	2	8	3	11	15	23	15	0	3	23	10	23	15	4	7	24	19	2	3	6
OTU_1692	6	0	8	3	2	1	2	5	7	2	2	3	5	1	6	5	2	3	2	4	3	6	2	0	4	3	1	0	1	0	2	3	2	4	0	5
OTU_1693	0	0	0	2	3	2	0	0	0	4	0	2	2	0	1	0	2	1	0	1	0	8	1	1	1	8	0	2	2	2	0	6	9	1	1	1
OTU_1694	1	5	1	6	1	5	6	5	1	6	7	3	4	1	4	1	2	3	19	12	0	0	10	4	3	2	2	3	5	0	6	2	5	5	9	0
OTU_1695	1	0	1	1	0	0	2	2	1	3	1	0	1	2	0	2	0	0	1	4	17	5	0	2	5	2	3	16	1	1	9	15	9	4	1	3
OTU_1696	1	7	1	1	2	0	7	2	4	0	1	2	4	0	4	0	1	1	4	1	4	0	0	0	2	1	0	0	1	0	2	0	1	0	0	0
OTU_1697	0	0	0	0	0	9	0	0	0	0	0	2	0	0	0	20	0	4	0	0	0	0	0	2	0	0	0	0	0	42	0	0	0	0	0	5
OTU_1698	0	0	0	2	10	0	1	1	1	4	1	2	1	1	0	12	3	0	0	1	0	1	0	0	5	2	9	6	3	0	13	1	2	7	5	3
OTU_1699	4	7	7	3	3	9	10	3	2	3	1	3	12	7	5	0	3	8	13	6	3	2	7	0	3	1	1	0	2	2	8	2	3	4	0	5
OTU_1700	5	7	8	1	8	3	4	6	3	1	2	3	2	4	6	3	4	3	4	1	3	1	6	7	5	2	2	2	2	0	2	2	4	2	6	3
OTU_1701	0	7	1	0	0	0	0	0	3	0	0	0	0	0	5	0	0	0	1	0	3	0	1	0	0	0	112	0	0	0	3	0	2	0	0	0
OTU_1702	1	1	2	0	0	0	1	0	3	0	0	0	1	1	1	2	0	0	0	4	7	0	2	0	0	1	0	16	0	0	2	4	1	3	4	0
OTU_1703	0	0	0	0	0	2	0	0	0	0	0	3	0	0	0	10	0	2	0	0	0	0	0	5	0	0	0	0	0	27	0	0	0	0	0	2
OTU_1704	4	4	2	1	3	1	2	6	5	4	3	9	1	4	1	2	1	1	3	2	2	2	0	2	1	0	1	0	1	2	4	2	0	1	3	0
OTU_1705	3	2	3	0	3	0	5	4	0	0	0	2	1	2	0	1	2	1	1	1	2	0	0	1	0	0	2	0	2	0	2	1	2	3	2	0
OTU_1706	20	20	13	23	16	22	40	11	28	16	27	20	25	9	32	23	24	28	12	25	8	16	22	6	16	17	10	4	16	7	20	8	8	21	20	10
OTU_1707	0	2	3	0	0	0	1	7	2	0	0	0	0	0	0	1	3	0	3	0	0	1	5	0	4	0	1	1	0	0	14	2	11	0	1	0
OTU_1708	0	0	0	0	0	13	0	0	0	14	17	0	0	0	0	1	0	0	0	0	0	0	4	0	0	0	0	8	0	0	0	0	0	0	0	0
OTU_1709	1	1	2	1	5	1	0	1	7	6	7	0	1	4	7	1	1	0	4	1	6	0	1	0	6	3	1	0	4	1	2	2	6	2	2	1
OTU_1710	2	2	0	1	1	3	0	4	0	2	3	1	2	1	0	1	2	1	2	12	2	1	9	6	1	0	25	1	1	1	5	1	1	1	4	0
OTU_1711	0	0	0	0	0	2	0	0	0	0	0	6	0	0	0	6	0	2	0	0	0	0	0	3	0	0	0	0	0	47	1	0	0	0	0	3
OTU_1712	0	0	1	0	1	6	1	1	0	0	0	3	1	6	2	3	7	2	1	2	0	0	3	4	4	0	0	0	1	0	0	0	0	3	3	9
OTU_1713	0	0	0	0	0	7	0	0	0	4	5	0	0	0	0	5	0	1	0	0	0	0	1	1	0	0	0	1	0	29	0	0	0	0	0	3
OTU_1714	12	20	16	8	8	7	10	11	25	17	5	7	5	7	8	4	3	7	12	5	11	5	1	5	4	8	7	4	10	1	12	6	13	1	6	0
OTU_1715	5	3	5	12	4	9	7	2	7	6	6	3	6	3	10	8	4	10	5	4	3	4	1	3	4	1	2	1	5	9	6	6	1	2	7	2
OTU_1716	5	5	6	15	4	5	2	12	3	11	4	9	2	0	3	2	4	3	19	0	4	2	2	1	4	2	1	0	1	4	2	3	5	3	7	7
OTU_1717	0	2	0	0	0	0	0	0	0	0	0	0	0	0	0	1	0	2	0	0	0	0	0	0	0	0	0	0	0	1	0	0	0	0	0	1
OTU_1718	4	6	3	0	1	1	2	4	8	1	3	2	3	3	6	1	4	2	2	2	3	2	3	3	3	3	1	0	3	1	1	3	2	2	7	0
OTU_1719	2	0	0	0	6	1	0	3	0	0	0	0	1	3	0	0	1	2	3	0	2	0	4	1	9	1	6	9	1	0	5	0	1	3	0	1
OTU_1720	0	0	0	0	0	2	0	0	0	0	0	0	0	0	0	0	0	0	0	0	0	0	0	0	0	0	0	0	2	0	0	0	0	0	0	0
OTU_1721	2	1	1	1	0	0	0	1	3	1	1	0	2	3	0	0	0	4	5	11	0	6	0	1	1	1	0	1	3	0	3	1	0	4	1	0
OTU_1722	11	6	13	4	16	10	4	4	6	2	8	9	11	7	12	12	8	5	9	7	6	5	8	4	7	3	5	0	8	0	2	9	5	1	4	6
OTU_1723	2	2	6	0	2	11	4	5	4	2	1	4	7	5	1	0	2	1	1	0	0	1	6	3	3	0	3	0	4	1	1	0	0	0	0	2
OTU_1724	1	6	1	1	1	3	1	1	1	1	13	2	1	8	0	1	2	1	2	1	2	2	4	0	2	0	0	1	1	1	2	0	0	1	1	0
OTU_1725	1	3	0	1	5	2	0	1	3	2	9	7	0	2	2	0	1	3	0	2	9	1	8	1	1	1	0	0	7	1	0	7	0	0	3	5
OTU_1726	1	0	2	2	2	0	1	1	3	0	1	0	0	2	0	4	1	0	1	5	4	5	1	3	4	6	5	4	1	4	4	1	14	6	0	0
OTU_1727	6	5	4	10	6	4	2	5	1	7	7	10	4	1	4	2	3	5	6	7	5	2	2	3	6	9	2	2	6	1	1	8	1	3	5	3
OTU_1728	10	9	6	9	11	3	10	7	5	6	3	10	15	10	6	14	4	16	6	5	1	4	6	4	8	5	10	4	3	2	9	6	1	8	3	9
OTU_1729	0	0	0	0	0	1	0	22	0	0	1	0	0	1	0	0	0	0	37	0	0	0	0	0	0	0	0	0	0	0	0	0	0	0	0	0
OTU_1730	3	3	3	2	5	6	1	13	1	11	6	5	6	14	5	13	9	3	5	7	1	1	11	5	4	2	17	1	6	0	7	0	5	9	8	9
OTU_1731	1	0	0	2	2	3	10	1	2	0	1	11	2	1	3	2	3	5	1	2	0	4	10	3	2	2	1	1	4	3	0	0	0	2	5	3
OTU_1732	1	2	3	2	8	1	3	4	3	3	6	5	1	0	1	2	5	4	6	0	3	3	7	0	7	2	0	2	2	1	1	1	0	3	3	3
OTU_1733	3	2	3	12	0	3	3	2	8	7	2	5	1	1	3	7	1	2	2	2	6	2	3	0	6	5	0	3	2	2	4	6	2	2	7	2
OTU_1734	0	2	0	3	1	2	1	1	0	2	0	2	2	8	3	5	2	1	1	2	2	3	2	2	0	2	3	12	0	8	0	2	1	1	3	6
OTU_1735	3	7	1	1	3	3	2	4	4	1	3	2	4	0	5	1	2	0	2	1	3	1	7	2	3	1	1	2	3	0	1	2	0	1	8	3
OTU_1736	29	23	12	41	11	21	25	30	16	15	7	10	12	12	20	19	6	29	5	10	23	33	11	4	16	12	12	14	11	6	11	10	10	14	22	14
OTU_1737	0	0	0	0	0	2	0	0	0	0	0	0	0	0	0	5	0	5	0	0	0	0	0	3	0	0	0	0	0	75	0	0	0	0	0	1
OTU_1738	0	1	1	0	0	0	0	0	1	0	0	0	0	0	1	0	0	0	0	2	1	0	2	0	0	0	60	0	0	2	4	0	2	0	0	0
OTU_1739	2	6	1	23	0	16	0	3	3	8	5	4	2	3	6	6	2	3	1	3	3	2	5	0	5	4	2	1	2	2	2	10	0	2	4	0
OTU_1740	16	5	12	6	8	2	19	12	21	3	7	8	14	10	13	7	11	25	5	3	3	7	6	1	2	6	7	3	7	0	3	16	3	3	7	1
OTU_1741	2	2	0	3	1	2	1	0	1	0	4	1	0	2	0	0	0	1	1	1	0	1	0	0	7	28	0	0	1	0	2	8	3	0	0	0
OTU_1742	1	3	0	0	2	2	2	3	4	3	2	1	2	1	2	1	0	0	8	1	0	1	1	1	5	1	0	0	4	0	3	0	0	6	3	2
OTU_1743	7	10	6	7	20	4	4	7	4	9	4	8	6	14	1	3	18	9	6	3	5	15	4	7	8	5	0	10	5	1	2	22	8	4	6	13
OTU_1744	3	4	0	3	3	1	1	2	1	4	4	2	0	0	2	4	0	0	10	5	1	5	2	1	3	11	2	1	2	0	4	2	0	5	2	2
OTU_1745	3	3	1	4	1	1	0	6	2	0	1	5	4	7	6	2	1	0	4	11	5	4	6	5	5	6	5	11	5	0	3	5	7	5	13	1
OTU_1746	22	32	10	8	4	4	12	10	9	12	8	11	3	3	10	8	3	2	3	18	22	11	4	34	28	29	3	22	12	0	24	21	14	3	9	5
OTU_1747	7	1	6	6	1	4	6	3	5	4	5	1	2	7	9	4	7	5	1	4	0	9	0	3	1	3	2	2	2	1	4	12	6	2	2	3
OTU_1748	0	0	0	0	0	2	0	0	0	0	0	3	0	0	0	5	0	3	0	0	0	0	0	0	0	0	0	0	0	125	0	0	0	0	0	1
OTU_1749	1	5	0	7	0	5	0	1	3	2	2	1	1	2	1	2	1	0	2	1	1	0	3	2	1	0	0	0	0	0	1	1	2	1	5	3
OTU_1750	4	0	0	14	2	1	0	0	0	1	4	2	2	0	2	0	0	6	0	1	0	2	3	0	1	3	1	0	2	0	0	0	0	1	1	0
OTU_1751	1	2	0	3	2	7	2	2	5	1	3	1	5	0	2	1	8	4	3	3	3	0	0	2	1	0	0	1	1	3	1	1	0	5	3	4
OTU_1752	3	0	1	1	1	1	0	0	0	3	0	0	0	0	0	2	0	0	2	8	2	2	0	2	0	0	0	0	3	0	0	0	1	0	0	0
OTU_1753	54	54	17	31	21	35	56	32	29	33	22	12	29	17	29	19	12	23	22	69	54	37	15	34	41	51	26	42	8	5	40	33	35	15	39	22
OTU_1754	6	9	3	2	7	0	4	2	7	2	3	3	2	6	14	3	6	1	3	6	11	3	3	0	5	8	6	4	0	3	3	18	6	1	2	3
OTU_1755	6	3	2	1	3	2	2	1	1	5	2	9	5	4	0	4	1	4	2	8	0	6	2	1	0	0	1	2	2	0	1	4	3	1	0	0
OTU_1756	0	1	1	3	0	1	0	0	1	0	1	0	0	0	0	1	3	0	0	2	1	4	1	1	0	11	1	12	0	0	3	5	1	2	3	0
OTU_1757	0	0	0	0	0	5	0	0	0	0	0	0	0	0	0	1	0	1	0	0	0	0	0	0	0	0	0	0	0	73	0	0	0	0	0	2
OTU_1758	2	1	0	0	2	2	6	0	2	1	0	5	1	0	2	0	1	4	2	1	4	2	2	0	0	0	1	0	1	1	0	1	1	1	1	2
OTU_1759	0	1	1	0	1	36	0	0	1	3	2	1	2	6	1	0	0	4	14	0	0	0	28	1	4	0	0	2	0	2	1	0	0	0	3	19
OTU_1760	0	0	0	0	0	0	0	0	0	0	0	2	0	0	0	6	0	3	0	0	0	0	0	2	0	0	0	0	0	42	0	0	0	0	0	1
OTU_1761	1	1	2	2	4	23	1	2	0	1	2	4	5	7	8	4	4	12	5	0	1	0	6	5	2	0	0	2	3	4	2	4	1	1	3	10
OTU_1762	9	3	5	3	5	3	3	3	6	4	2	1	6	2	2	1	5	2	2	5	2	2	5	0	7	4	2	1	1	0	1	2	1	0	4	0
OTU_1763	9	5	3	6	7	5	9	7	6	5	8	7	1	2	3	2	4	3	3	0	2	3	1	3	5	1	1	1	10	8	3	2	1	2	5	6
OTU_1764	1	0	1	0	0	0	0	1	0	0	0	3	3	1	0	8	1	1	5	7	4	0	4	4	0	3	7	1	1	16	1	0	0	2	2	2
OTU_1765	9	7	1	4	7	1	2	3	3	2	1	2	3	2	4	3	3	2	2	4	3	8	0	0	1	1	5	2	1	0	3	2	2	0	8	0
OTU_1766	38	27	5	21	40	20	31	38	11	30	28	27	45	74	8	12	43	16	27	29	11	19	5	18	26	21	2	4	27	4	13	32	5	27	11	105
OTU_1767	0	0	0	0	0	3	0	2	0	0	0	4	0	0	0	9	0	5	2	0	1	1	0	3	0	0	1	0	0	52	0	0	0	0	2	1
OTU_1768	7	4	7	3	2	0	6	11	4	2	4	5	6	6	1	2	3	4	3	3	3	5	2	2	7	4	1	2	3	1	3	8	3	6	5	9
OTU_1769	3	0	2	4	6	2	4	1	2	2	2	1	1	8	3	0	1	2	2	3	0	2	0	2	1	1	0	0	1	0	2	0	1	1	2	1
OTU_1770	3	10	2	4	14	4	20	19	4	6	15	4	9	6	12	15	12	24	11	2	2	2	2	10	6	2	4	2	3	2	9	5	1	6	10	5
OTU_1771	3	7	9	3	8	6	1	1	6	2	5	1	5	4	8	2	6	4	7	7	6	3	6	2	3	8	10	2	8	3	6	1	3	9	2	7
OTU_1772	1	1	2	6	1	2	1	4	3	2	6	2	1	1	0	3	3	3	5	4	2	4	0	0	2	6	0	2	3	0	2	3	1	0	0	0
OTU_1773	2	0	0	0	0	0	0	1	1	0	0	0	1	0	0	1	0	0	2	1	1	0	3	3	4	2	0	14	3	0	2	1	2	1	2	2
OTU_1774	2	0	2	1	1	2	0	1	3	3	6	0	0	11	1	0	0	2	1	0	0	1	3	0	0	1	0	0	5	0	0	0	0	1	0	3
OTU_1775	0	1	0	0	0	0	2	1	2	1	0	0	1	1	3	0	0	0	4	2	1	0	0	0	2	1	0	2	1	1	8	0	2	0	0	1
OTU_1776	0	0	0	0	0	1	0	0	0	0	0	1	0	0	0	3	0	0	0	0	0	0	0	0	0	0	0	0	0	62	0	0	0	0	0	1
OTU_1777	7	3	0	5	6	6	2	4	6	11	8	11	0	18	8	4	2	11	3	3	10	3	6	7	13	7	2	8	3	5	7	5	0	2	11	3
OTU_1778	0	0	0	0	0	2	0	0	0	0	0	6	0	0	0	9	0	2	0	1	0	0	0	4	0	0	1	0	0	32	0	0	0	0	0	0
OTU_1779	4	3	4	21	8	6	7	3	8	4	24	2	6	2	3	0	3	9	2	1	3	3	8	0	1	3	0	1	6	0	2	2	0	2	2	4
OTU_1780	1	1	1	5	0	3	3	4	3	2	3	2	1	1	4	5	6	2	1	3	2	2	1	2	0	3	1	3	0	0	1	0	2	2	4	1
OTU_1781	30	43	40	16	28	20	36	13	30	39	30	17	84	31	22	19	18	11	11	27	17	29	13	19	30	7	12	3	16	1	28	26	13	16	25	19
OTU_1782	20	18	7	12	11	12	16	6	10	23	24	22	11	11	10	18	9	10	20	9	20	9	5	9	6	22	10	13	17	22	22	27	12	14	21	11
OTU_1783	4	3	8	1	2	1	3	1	4	3	3	4	8	3	6	0	12	2	1	3	2	0	1	2	2	0	2	0	0	1	2	1	5	2	4	1
OTU_1784	0	0	0	0	0	0	0	0	0	1	0	0	0	0	1	0	0	0	1	1	3	2	2	2	0	1	0	7	3	0	0	4	5	0	3	0
OTU_1785	2	4	2	1	3	6	4	3	2	1	2	5	2	1	4	2	1	5	3	3	0	0	2	3	3	2	1	1	6	1	3	2	2	1	3	4
OTU_1786	1	0	0	0	0	0	0	0	0	0	0	0	0	0	0	0	1	2	0	0	3	2	24	0	3	4	0	4	0	0	1	8	9	1	0	2
OTU_1787	61	90	49	81	61	62	61	85	85	67	89	77	65	64	61	95	89	37	52	66	66	99	91	63	72	107	59	93	78	153	121	134	169	73	62	71
OTU_1788	0	0	0	0	0	0	0	0	0	3	0	0	0	0	0	1	0	0	0	1	0	2	1	0	0	0	0	51	0	0	0	0	0	1	0	0
OTU_1789	11	9	8	5	10	1	22	14	13	1	5	16	8	5	6	6	4	6	8	13	14	6	2	1	5	4	6	2	11	2	4	7	7	2	2	2
OTU_1790	0	2	0	1	0	1	3	2	0	2	0	0	1	3	0	0	0	1	5	2	1	1	0	2	1	0	0	0	0	3	1	0	2	1	0	5
OTU_1791	27	22	5	12	22	13	7	10	1	10	11	22	5	16	0	6	6	15	12	6	2	10	9	9	12	5	4	2	4	2	3	17	1	8	12	11
OTU_1792	0	0	1	1	0	0	0	0	0	3	0	2	1	1	0	1	0	0	0	1	1	1	0	0	0	0	0	4	0	0	0	0	2	1	0	3
OTU_1793	0	0	1	0	0	4	0	0	0	0	0	0	0	0	0	2	0	2	0	0	0	0	0	1	0	0	0	0	0	61	0	0	0	0	0	1
OTU_1794	1	0	0	2	0	0	1	0	1	0	4	1	0	3	0	1	0	0	0	0	1	2	0	0	1	3	0	4	0	0	1	8	3	0	0	0
OTU_1795	0	0	1	1	0	23	5	0	0	3	6	4	1	1	1	0	5	3	0	0	3	0	1	1	0	1	1	3	2	1	0	0	4	1	3	2
OTU_1796	5	11	7	1	2	4	6	3	8	1	4	3	4	3	5	3	2	2	23	4	5	2	4	0	11	2	16	0	2	0	16	3	2	6	3	0
OTU_1797	10	2	3	4	3	2	7	2	0	1	1	0	2	0	0	0	0	3	1	0	1	1	0	0	11	2	1	1	0	0	0	3	0	1	0	1
OTU_1798	2	5	5	1	5	0	2	2	2	0	5	6	11	5	0	4	3	3	0	3	1	0	2	3	3	5	3	0	3	0	0	2	6	2	6	2
OTU_1799	1	2	1	1	7	1	3	0	1	0	5	2	3	3	0	0	1	1	2	1	2	0	1	0	1	1	0	0	0	1	1	3	0	1	2	0
OTU_1800	2	2	2	3	1	5	9	6	5	2	2	5	6	2	6	2	0	6	4	3	1	2	6	2	3	1	2	5	1	2	6	4	2	2	1	3
OTU_1801	0	3	6	3	2	4	2	2	3	5	12	7	7	2	2	8	1	5	9	5	4	2	3	2	4	4	0	3	3	2	0	0	5	3	9	2
OTU_1802	3	2	7	2	22	1	6	3	11	5	4	3	8	2	7	0	1	10	1	0	1	5	1	1	0	0	0	0	1	0	1	4	1	0	1	1
OTU_1803	3	4	1	2	0	0	2	2	1	1	1	4	4	0	2	1	0	0	3	1	1	3	0	0	0	3	1	0	3	0	0	5	2	0	4	2
OTU_1804	3	10	2	0	2	0	2	3	2	1	1	2	3	4	6	1	5	0	4	2	6	0	5	1	2	1	1	0	2	0	1	0	3	1	1	1
OTU_1805	0	7	0	0	0	0	0	1	6	0	0	0	1	0	3	2	0	0	0	16	4	0	1	0	1	1	86	0	0	0	8	0	0	0	0	0
OTU_1806	1	1	0	2	0	0	0	0	2	0	0	0	1	4	3	3	2	0	0	7	1	1	2	5	1	7	0	9	0	0	3	0	5	2	1	0
OTU_1807	6	1	0	2	3	1	5	3	2	1	0	0	1	0	1	0	2	0	3	2	1	1	0	0	2	0	1	1	0	0	0	0	1	0	0	0
OTU_1808	1	2	4	1	0	29	6	3	6	1	1	4	2	0	1	0	3	5	3	0	3	0	6	1	4	1	2	1	3	4	0	0	0	1	0	19
OTU_1809	12	8	1	10	8	4	7	11	5	18	11	3	1	3	3	4	5	4	18	2	7	4	13	1	6	8	1	4	4	0	13	7	2	1	2	1
OTU_1810	1	0	0	1	1	0	2	0	1	3	1	1	1	0	1	0	0	3	0	0	2	2	2	0	6	0	0	5	0	2	2	3	1	0	1	1
OTU_1811	0	0	0	0	0	3	0	0	0	0	0	1	0	0	0	8	0	1	0	0	0	0	0	1	0	0	0	0	0	26	0	0	0	0	0	4
OTU_1812	0	0	0	0	0	3	0	0	0	0	0	8	0	0	0	7	0	4	0	0	0	0	0	2	0	0	0	0	0	26	0	0	0	0	0	2
OTU_1813	0	0	0	0	0	3	0	0	0	0	0	0	0	0	0	9	0	0	0	0	0	0	0	4	0	0	0	0	0	38	0	0	0	0	0	1
OTU_1814	0	1	1	3	1	6	1	6	1	6	3	1	0	0	0	2	3	3	3	1	0	2	0	2	0	1	0	0	3	0	2	0	3	3	0	0
OTU_1815	2	1	0	10	1	1	4	2	2	13	5	1	2	3	3	5	0	1	10	5	3	4	5	3	14	18	3	8	2	0	6	9	10	4	3	1
OTU_1816	0	0	0	2	5	0	2	0	1	0	2	1	1	2	2	1	7	7	0	1	1	9	0	3	1	0	3	0	8	2	0	1	3	2	3	7
OTU_1817	2	0	1	1	0	1	4	4	2	1	4	1	5	0	0	4	4	4	1	2	0	3	2	1	1	0	0	2	5	3	0	0	0	0	2	1
OTU_1818	0	0	0	1	0	6	0	3	1	1	0	2	0	0	0	7	0	4	0	0	0	1	0	2	0	1	0	0	0	34	0	1	1	0	2	2
OTU_1819	53	23	10	20	25	0	33	20	10	5	7	11	17	10	6	4	2	4	7	11	10	10	1	1	19	7	3	0	5	4	16	31	3	2	4	5
OTU_1820	0	0	0	0	0	9	0	0	0	10	6	0	0	0	0	0	0	0	0	0	0	0	1	0	0	0	0	2	0	0	0	0	0	0	0	0
OTU_1821	0	6	4	2	3	0	1	8	2	3	5	2	0	8	4	3	0	0	0	0	2	1	0	0	1	1	0	0	0	0	1	1	2	2	1	1
OTU_1822	0	2	4	3	4	2	1	1	2	4	3	0	0	4	0	2	0	2	0	0	1	8	1	0	3	2	0	0	1	0	0	0	1	0	1	4
OTU_1823	0	1	0	0	0	2	0	0	0	0	0	0	0	0	0	1	0	0	0	0	1	0	0	0	0	1	2	1	0	4	0	1	2	0	3	1
OTU_1824	3	8	9	3	6	1	1	6	6	7	4	2	3	3	4	2	2	1	3	0	2	1	5	3	4	6	2	0	7	0	2	1	1	2	0	1
OTU_1825	7	5	2	1	5	6	1	5	5	2	2	2	1	0	0	0	4	3	9	0	1	2	2	0	1	1	1	0	4	0	1	6	0	1	1	4
OTU_1826	2	4	0	2	5	4	3	2	2	6	3	4	0	0	0	0	0	0	1	0	0	4	0	0	0	1	0	0	0	0	2	0	0	1	1	1
OTU_1827	1	1	1	7	3	1	1	2	1	12	7	2	0	0	1	2	0	0	0	0	1	2	2	1	0	3	1	1	3	0	1	0	3	0	3	0
OTU_1828	5	2	0	0	3	1	1	1	3	1	0	0	1	1	1	0	0	5	1	0	0	2	0	0	0	0	0	0	1	0	0	0	0	0	0	0
OTU_1829	1	2	0	3	1	0	0	2	2	4	0	7	0	2	2	2	0	1	2	7	7	4	0	0	3	2	4	1	6	0	0	13	7	2	0	1
OTU_1830	0	6	3	4	2	2	2	4	3	5	1	10	4	2	2	2	3	4	0	1	1	1	1	1	7	4	1	1	2	0	4	0	0	1	3	15
OTU_1831	7	0	6	4	7	7	3	0	1	6	7	10	6	3	0	0	4	7	1	1	1	8	8	7	1	2	5	2	5	1	1	0	1	1	1	5
OTU_1832	2	3	2	1	5	2	0	3	1	5	0	6	2	14	2	1	0	5	0	1	1	1	3	0	0	1	0	2	2	0	1	1	0	0	1	6
OTU_1833	0	7	0	0	2	0	0	0	3	0	0	0	0	0	4	0	0	0	0	3	1	0	1	0	0	0	45	0	0	0	2	0	1	0	0	0
OTU_1834	0	0	0	0	0	0	0	0	0	0	0	0	0	0	0	0	0	0	0	1	11	0	0	0	3	0	0	2	0	0	3	0	2	2	0	0
OTU_1835	2	5	3	7	6	4	1	3	1	11	11	3	3	4	3	16	1	4	11	1	8	1	7	6	4	0	0	5	4	0	9	3	10	2	4	4
OTU_1836	11	15	8	14	17	21	8	12	9	41	31	8	9	23	2	21	5	13	34	11	8	24	9	11	21	9	3	8	20	5	38	30	20	19	37	18
OTU_1837	2	4	0	3	0	1	0	0	1	0	1	2	0	0	1	1	0	0	1	1	2	1	4	0	1	3	2	2	1	0	2	1	0	0	5	1
OTU_1838	0	3	1	1	0	0	1	0	1	1	0	1	2	2	10	0	0	1	0	0	0	1	0	1	0	0	0	0	0	0	0	0	0	0	0	2
OTU_1839	6	6	1	3	1	1	1	2	0	1	1	3	3	2	0	1	1	0	0	3	0	3	2	0	2	1	0	0	2	0	1	3	0	0	3	0
OTU_1840	0	0	0	0	0	0	0	0	0	0	0	0	0	0	0	0	0	0	35	1	0	1	0	0	1	3	0	2	0	0	1	0	1	0	0	0
OTU_1841	0	0	0	1	0	0	0	0	0	0	0	0	0	0	0	1	0	0	0	0	11	5	3	1	0	2	1	5	0	0	1	0	6	10	1	0
OTU_1842	0	5	2	0	0	0	0	2	4	0	0	1	5	0	4	0	0	1	3	27	0	0	0	1	0	1	59	0	0	0	6	0	1	0	0	0
OTU_1843	12	11	32	19	16	9	30	8	34	20	38	52	56	20	33	18	16	12	11	63	76	42	30	23	33	47	46	66	25	13	25	27	68	27	51	36
OTU_1844	0	0	0	0	0	4	0	0	0	0	0	5	0	0	0	12	0	4	0	0	0	0	0	5	0	0	0	0	0	49	0	0	0	0	0	5
OTU_1845	1	3	3	11	2	1	0	5	1	12	2	1	0	2	0	9	1	3	2	1	1	5	1	1	2	0	1	3	6	1	1	9	12	2	1	0
OTU_1846	16	9	6	1	1	4	8	3	2	3	1	2	8	0	3	1	3	4	4	5	0	5	1	3	0	4	0	0	1	0	4	1	1	1	2	0
OTU_1847	3	0	0	1	1	2	1	0	1	1	5	11	2	2	0	0	4	0	0	2	1	2	1	2	2	1	1	0	2	0	3	6	0	2	8	1
OTU_1848	11	3	2	10	6	2	12	7	11	6	1	10	14	9	9	4	5	11	9	15	5	10	8	3	10	3	1	1	7	2	5	6	7	8	10	8
OTU_1849	3	4	9	18	5	3	18	10	7	16	11	6	2	4	6	11	10	11	9	6	4	6	0	3	8	3	2	1	5	3	3	10	8	9	12	2
OTU_1850	2	2	5	0	3	2	3	11	10	0	2	4	4	1	2	2	3	3	4	5	1	3	1	1	2	1	0	1	1	0	1	0	0	5	1	31
OTU_1851	0	0	2	0	0	0	0	0	1	0	0	0	0	1	0	2	4	0	0	0	2	0	0	0	0	0	1	2	0	0	0	1	9	1	0	0
OTU_1852	7	6	4	4	1	8	4	5	8	5	7	3	4	34	21	1	5	1	4	6	0	2	6	6	9	4	4	0	5	0	3	8	1	6	8	17
OTU_1853	0	2	5	5	2	7	7	3	0	2	5	6	5	13	3	1	7	7	7	0	4	5	4	2	3	0	1	0	4	7	6	0	2	1	4	17
OTU_1854	1	0	0	1	0	0	1	0	0	0	0	8	0	0	0	1	0	0	0	0	0	6	0	1	2	2	0	0	0	1	0	17	1	0	0	0
OTU_1855	2	2	0	1	3	3	2	3	0	3	7	0	0	0	1	2	1	3	2	0	0	1	0	0	3	0	0	0	1	0	0	11	1	0	0	3
OTU_1856	0	0	0	0	1	4	0	0	0	0	0	0	0	0	0	8	0	7	0	0	0	0	0	2	0	0	0	0	0	23	0	0	0	0	0	6
OTU_1857	1	0	1	0	0	0	0	0	0	0	0	1	0	0	0	0	0	0	0	1	7	0	5	1	0	0	1	6	0	0	1	0	0	0	0	1
OTU_1858	1	8	8	2	1	1	1	21	2	4	5	0	1	2	3	3	3	0	2	3	15	17	1	2	0	17	0	3	5	1	1	3	0	0	0	0
OTU_1859	0	0	0	1	0	1	1	0	0	1	0	0	0	0	0	1	0	0	1	0	1	2	3	3	1	4	0	6	0	0	0	0	4	1	1	0
OTU_1860	0	5	3	6	0	3	5	7	2	9	6	6	2	2	2	1	3	4	2	14	2	4	4	0	3	4	4	7	0	2	0	15	1	2	2	3
OTU_1861	4	1	2	0	1	3	1	1	2	0	5	1	1	0	4	5	0	2	1	0	3	1	3	1	1	0	2	1	1	0	2	0	1	1	5	0
OTU_1862	0	0	0	0	0	7	1	0	0	1	0	2	0	0	2	9	0	2	1	0	0	0	0	10	0	0	1	1	1	109	0	0	0	1	0	2
OTU_1863	14	12	33	37	31	22	10	13	3	59	18	15	13	33	27	24	10	24	25	9	12	52	18	17	12	9	8	8	11	4	19	34	14	9	5	4
OTU_1864	1	0	0	0	0	2	1	0	1	1	1	0	0	0	1	4	0	1	0	0	1	0	1	0	3	4	2	7	1	0	1	9	7	0	0	2
OTU_1865	0	1	0	0	1	0	0	0	1	0	0	0	1	2	0	0	0	0	1	3	0	0	2	0	0	5	0	5	0	0	2	4	1	0	0	0
OTU_1866	1	2	3	2	4	3	4	0	2	1	2	1	0	9	0	1	7	2	0	3	0	1	2	6	3	0	0	6	4	3	2	6	1	33	0	9
OTU_1867	18	4	0	3	9	2	2	16	5	3	13	5	6	4	0	7	12	6	5	4	2	2	4	0	3	1	2	0	4	0	1	12	3	1	4	2
OTU_1868	0	0	0	0	0	0	0	0	0	0	0	0	0	0	1	1	0	0	0	1	0	0	2	0	0	0	30	0	1	11	0	0	1	2	0	0
OTU_1869	9	5	6	1	3	3	2	5	8	5	10	2	1	2	0	1	1	2	4	5	6	8	11	6	6	10	1	4	0	12	2	19	5	1	7	0
OTU_1870	0	0	0	8	7	0	0	0	0	0	0	12	0	0	0	0	4	10	0	0	0	11	0	8	1	0	0	0	15	0	0	0	0	0	6	0
OTU_1871	0	1	0	0	0	0	1	0	0	0	1	3	1	0	1	3	0	3	0	1	0	2	0	0	0	0	0	0	1	0	2	6	2	2	3	5
OTU_1872	0	0	0	0	0	2	0	0	0	0	0	2	0	0	0	7	0	3	0	0	0	0	0	1	0	0	0	0	0	23	0	0	0	0	0	3
OTU_1873	1	0	0	0	0	0	0	1	1	0	0	0	0	0	0	0	1	0	0	0	10	0	0	7	0	0	0	0	0	0	0	0	0	0	0	0
OTU_1874	0	0	0	0	0	1	0	3	1	1	0	0	0	0	0	2	0	0	0	0	0	5	1	7	0	0	0	1	1	0	0	0	0	0	0	0
OTU_1875	0	0	0	0	0	4	0	0	0	0	0	3	0	0	0	11	0	4	0	0	0	0	0	9	0	0	0	0	0	30	0	0	0	0	0	6
OTU_1876	11	14	6	3	3	2	2	3	2	2	6	5	3	8	6	8	3	0	1	0	0	5	0	1	1	1	0	0	2	0	1	4	7	5	2	1
OTU_1877	0	0	4	0	1	0	2	0	1	1	0	1	3	0	2	0	2	0	1	3	2	0	0	1	0	1	0	0	0	0	0	3	6	0	0	1
OTU_1878	0	8	3	0	0	0	0	0	2	0	0	0	0	0	0	0	0	0	0	0	0	0	0	0	0	0	35	0	0	0	4	0	1	0	0	0
OTU_1879	0	1	5	16	19	11	10	12	5	5	6	18	4	6	5	13	17	16	2	4	1	44	8	29	2	2	1	11	21	42	1	0	2	1	18	3
OTU_1880	8	0	2	0	1	3	3	3	5	0	2	8	1	10	6	0	6	3	0	5	2	0	3	0	2	0	0	0	6	0	0	4	0	1	1	6
OTU_1881	57	49	69	36	47	29	56	26	77	46	58	63	85	88	96	49	48	57	46	68	74	38	33	24	84	68	58	37	37	64	103	102	81	48	45	71
OTU_1882	14	22	10	15	5	6	8	10	8	21	14	9	11	17	7	8	7	12	6	11	6	19	7	9	8	17	24	7	13	2	11	35	19	10	4	10
OTU_1883	0	2	1	3	12	5	1	4	2	0	0	1	1	0	0	0	0	2	2	1	0	1	0	4	2	1	0	0	1	0	2	3	1	2	2	0
OTU_1884	0	0	0	0	0	0	0	0	0	0	0	0	0	0	0	10	0	1	0	0	0	0	0	2	0	0	0	0	0	42	0	0	0	0	0	1
OTU_1885	14	6	7	12	11	10	11	11	9	25	18	7	3	26	12	14	18	10	9	13	5	11	16	7	9	8	7	1	12	4	13	7	4	5	11	14
OTU_1886	1	9	6	4	6	6	8	2	6	2	2	8	3	10	14	4	5	6	9	7	1	3	3	6	0	5	1	4	10	0	3	3	7	11	11	6
OTU_1887	1	0	1	2	1	1	3	1	0	1	1	1	0	1	0	2	1	0	1	0	2	0	1	3	4	4	2	8	1	1	1	2	2	5	10	2
OTU_1888	11	0	0	7	3	0	1	16	1	7	1	3	1	2	0	4	1	4	4	5	2	2	1	0	7	4	0	0	5	0	3	3	1	8	1	1
OTU_1889	1	0	0	0	2	0	0	1	0	0	0	4	0	0	0	0	0	0	5	3	1	0	5	0	2	2	4	12	0	1	0	16	2	0	2	7
OTU_1890	4	1	4	4	11	4	6	8	5	5	3	0	2	1	1	5	6	4	3	1	6	6	59	1	5	1	6	8	5	4	3	0	0	5	4	0
OTU_1891	8	3	4	2	1	8	5	12	5	6	3	6	1	24	13	12	1	10	4	2	6	2	2	2	12	1	1	1	2	25	3	11	2	1	2	4
OTU_1892	18	21	0	8	25	7	5	15	5	3	7	11	10	3	0	7	11	4	9	7	4	7	6	1	0	4	1	4	6	0	4	11	4	4	11	13
OTU_1893	0	0	2	0	3	0	1	0	1	1	0	0	1	0	0	5	0	3	1	8	4	1	3	6	4	1	0	1	3	1	2	5	3	6	1	2
OTU_1894	1	0	1	0	1	0	0	4	0	0	0	0	2	2	1	0	1	0	5	11	0	2	3	0	1	3	0	0	0	0	1	2	1	0	0	0
OTU_1895	0	0	0	0	0	2	0	0	0	0	0	1	0	0	0	3	1	1	0	0	0	0	0	1	0	0	0	0	0	54	0	0	0	0	0	0
OTU_1896	8	10	7	21	13	14	5	12	6	32	12	10	1	20	12	15	6	6	26	3	5	11	15	4	3	4	1	3	9	11	4	9	2	10	11	23
OTU_1897	0	6	0	0	0	0	1	2	0	0	0	0	0	0	0	1	5	0	1	0	0	3	0	2	0	0	0	1	3	0	0	0	0	0	0	0
OTU_1898	1	0	0	6	0	5	3	4	0	3	4	1	0	0	0	1	0	3	0	0	4	0	1	1	0	0	0	0	5	0	0	1	0	1	1	2
OTU_1899	62	76	79	50	43	25	60	55	63	62	62	66	149	68	95	59	74	53	36	43	50	37	26	25	65	25	25	20	53	4	61	40	58	39	46	88
OTU_1900	2	6	7	4	1	14	3	2	5	0	0	12	3	0	1	21	1	10	12	0	1	0	4	6	1	0	0	1	2	48	5	0	0	0	2	7
OTU_1901	0	1	0	1	0	0	0	1	0	0	0	0	0	0	0	3	2	0	1	5	1	6	0	9	0	2	4	12	0	1	3	4	3	1	1	1
OTU_1902	1	7	3	1	1	1	1	5	2	2	0	1	0	2	3	0	0	0	0	0	1	1	0	0	0	1	0	1	1	0	0	3	0	1	0	9
OTU_1903	0	0	0	0	1	1	0	7	0	6	1	2	0	0	1	1	0	1	2	0	4	0	2	0	0	4	3	0	0	2	0	6	17	1	2	0
OTU_1904	4	7	1	1	0	3	4	9	6	2	2	0	3	1	3	0	0	1	10	2	3	0	1	2	8	1	1	3	1	0	1	2	3	2	1	3
OTU_1905	2	1	3	5	2	1	6	1	2	1	0	5	4	8	9	2	4	8	1	0	1	3	0	0	1	1	0	0	2	2	0	7	1	1	4	4
OTU_1906	0	0	1	0	0	0	1	0	1	0	0	0	2	1	0	0	0	1	0	6	2	1	0	0	0	2	0	6	0	2	1	1	3	0	0	2
OTU_1907	0	0	1	1	0	0	0	3	0	3	0	1	0	0	0	2	1	0	2	2	2	4	2	0	2	7	0	8	3	0	0	35	4	0	1	0
OTU_1908	6	8	9	16	13	7	8	3	6	14	14	16	9	20	9	11	13	7	9	3	14	3	12	6	11	6	9	4	6	1	4	16	7	2	23	5
OTU_1909	2	3	1	7	3	0	2	12	6	6	1	11	0	0	1	0	2	2	3	0	1	3	0	1	4	1	2	0	0	0	4	8	5	0	4	2
OTU_1910	3	1	1	0	1	1	3	1	3	3	0	0	2	1	0	3	3	0	2	1	3	1	1	0	2	3	1	0	0	0	0	0	0	0	2	1
OTU_1911	0	0	0	0	1	0	0	0	0	0	1	2	0	0	0	0	0	1	0	0	0	0	0	5	1	4	3	4	0	0	4	3	8	5	6	1
OTU_1912	74	56	57	78	36	113	156	57	97	61	100	57	72	89	103	79	44	152	110	117	62	56	66	92	84	99	61	71	120	50	144	59	86	204	75	67
OTU_1913	4	0	4	2	2	4	4	8	4	15	3	6	0	6	0	3	3	4	1	5	1	2	0	1	2	3	0	2	0	0	3	4	1	0	0	0
OTU_1914	5	8	1	0	3	1	1	3	2	1	0	7	2	5	5	2	2	0	2	3	0	2	0	0	0	4	1	1	2	0	4	1	2	0	6	2
OTU_1915	4	3	2	0	1	5	0	1	0	7	7	7	1	0	2	1	1	0	3	0	5	2	3	2	3	0	1	0	3	0	0	15	1	2	0	2
OTU_1916	1	4	5	3	4	0	1	0	3	4	6	7	4	6	4	1	3	4	0	2	0	1	0	1	5	0	1	0	3	0	1	0	2	3	6	2
OTU_1917	2	3	4	6	4	2	3	0	0	2	1	6	3	0	0	0	1	9	0	3	9	1	1	18	2	7	1	15	2	0	5	1	2	1	0	4
OTU_1918	0	0	1	5	11	0	5	2	5	0	8	6	7	1	7	6	11	8	3	0	0	2	1	7	2	0	0	0	8	0	1	6	1	1	0	2
OTU_1919	0	1	3	0	1	1	0	0	1	2	1	2	0	2	1	1	0	1	0	3	4	1	0	0	1	1	0	13	0	0	2	3	3	1	0	0
OTU_1920	0	2	5	9	4	1	7	1	2	4	3	4	1	2	1	2	2	4	2	0	0	1	9	0	2	2	4	1	2	1	6	0	0	6	3	2
OTU_1921	0	0	0	6	1	1	2	3	3	1	0	2	0	0	3	3	3	4	3	1	11	5	5	5	6	0	5	10	1	0	2	1	2	0	2	0
OTU_1922	3	2	2	0	1	0	2	3	2	0	0	0	5	0	0	1	1	1	1	5	1	1	0	0	0	2	3	1	0	0	2	1	0	2	0	6
OTU_1923	0	0	1	2	2	1	2	2	3	3	2	1	0	1	1	3	0	1	3	1	0	1	0	0	0	1	4	1	3	0	1	0	0	0	1	0
OTU_1924	22	6	2	0	5	2	2	2	2	1	1	0	2	1	0	0	0	1	2	1	0	0	6	1	4	0	3	0	0	2	5	10	3	1	0	1
OTU_1925	3	1	14	5	2	3	2	3	5	1	0	2	6	1	0	2	1	0	5	6	0	3	0	0	1	0	0	1	2	0	1	7	0	0	0	0
OTU_1926	1	0	0	0	0	0	0	0	1	0	0	0	0	0	0	0	0	0	0	0	29	0	1	0	0	0	0	0	0	0	0	9	2	0	0	0
OTU_1927	6	10	8	6	3	5	5	7	9	4	4	5	13	3	6	3	0	6	2	7	4	1	3	1	4	13	1	3	0	1	12	3	6	4	2	3
OTU_1928	5	11	5	5	2	2	7	19	7	7	7	7	10	4	8	12	7	6	12	17	13	9	14	12	38	51	45	14	9	12	28	15	97	11	13	13
OTU_1929	0	0	0	0	3	0	0	0	0	2	0	0	0	0	0	2	0	3	0	0	0	0	0	0	0	0	0	2	0	0	0	0	0	0	0	0
OTU_1930	3	3	0	4	1	0	2	1	1	1	1	0	0	0	0	4	0	0	3	1	2	1	2	2	1	0	0	0	1	0	3	1	0	1	0	0
OTU_1931	24	2	10	5	0	8	3	6	5	9	8	2	12	26	12	6	2	11	2	0	5	7	3	3	7	3	0	1	9	1	12	0	3	6	8	6
OTU_1932	7	15	12	12	17	11	7	11	15	35	42	15	4	25	20	42	20	8	10	5	32	21	11	14	14	7	3	21	10	7	16	9	7	12	12	17
OTU_1933	0	0	0	0	0	1	0	0	0	0	0	2	0	0	0	1	0	3	0	0	0	0	0	2	0	0	0	0	0	37	0	0	0	0	0	1
OTU_1934	1	1	1	1	0	3	3	2	5	3	2	1	2	1	2	1	3	2	6	0	1	4	8	5	3	3	3	1	0	1	0	1	8	2	0	2
OTU_1935	2	1	2	5	2	0	0	0	1	0	2	2	0	0	0	2	2	1	0	2	3	2	0	1	4	1	0	0	0	0	1	0	6	0	7	0
OTU_1936	2	0	2	0	2	0	2	0	1	0	1	1	1	1	4	1	4	1	1	3	3	0	1	0	1	1	1	1	0	0	0	1	5	1	0	3
OTU_1937	2	0	0	2	0	2	1	6	1	3	0	0	0	0	0	0	0	0	5	6	3	0	0	2	0	1	0	1	1	0	0	2	0	1	0	0
OTU_1938	13	11	2	4	1	0	29	4	2	2	0	2	5	2	2	0	5	0	3	3	1	3	2	0	3	0	2	0	3	0	4	2	0	2	0	0
OTU_1939	9	9	5	4	6	2	58	9	9	6	3	1	2	0	6	4	0	2	7	2	3	4	0	0	2	1	0	3	3	0	3	8	0	3	3	0
OTU_1940	8	10	1	10	8	5	0	6	9	6	4	9	2	3	13	4	4	3	2	7	9	3	0	2	3	2	2	6	2	0	5	10	6	2	13	8
OTU_1941	2	2	3	3	7	1	6	1	3	1	3	10	5	4	2	7	2	3	3	0	1	11	0	1	1	1	0	4	4	3	2	1	0	2	0	4
OTU_1942	0	4	0	0	0	0	0	2	0	1	0	0	1	2	0	0	0	0	0	39	0	0	0	0	0	1	7	0	0	0	0	2	0	0	0	0
OTU_1943	3	0	0	0	0	0	3	1	12	0	0	0	5	5	2	0	0	0	14	3	0	0	0	0	1	1	1	0	0	0	4	4	1	0	0	0
OTU_1944	0	5	3	5	3	4	6	2	4	2	4	6	1	2	1	4	0	1	4	6	2	5	2	4	7	12	7	3	2	1	5	6	0	6	2	0
OTU_1945	1	0	3	15	3	9	1	0	7	9	2	1	0	5	33	11	2	6	4	0	1	3	5	0	1	0	1	2	9	1	1	0	2	5	5	1
OTU_1946	1	2	1	2	5	0	0	2	0	3	1	3	1	2	0	2	0	0	0	0	1	1	0	0	0	1	0	0	4	0	1	0	1	5	5	0
OTU_1947	4	0	0	0	0	2	1	1	1	0	0	0	1	7	1	1	0	0	2	1	1	2	0	0	1	0	0	0	1	0	0	5	1	1	0	1
OTU_1948	0	0	0	0	0	0	0	0	0	1	0	0	0	0	0	1	0	0	0	0	1	0	0	0	0	1	0	16	0	0	0	0	0	0	0	0
OTU_1949	0	0	0	0	0	0	0	0	0	0	0	0	0	0	0	0	0	0	0	0	0	0	1	3	0	0	0	0	0	0	0	0	0	0	0	0
OTU_1950	11	5	6	0	4	8	25	9	9	2	2	3	9	2	3	5	4	2	8	3	3	3	2	6	3	3	4	1	0	0	4	4	0	6	2	1
OTU_1951	2	0	1	0	1	0	0	0	0	0	0	0	0	4	0	0	0	0	0	3	0	1	4	3	2	2	14	7	1	0	6	0	12	8	2	2
OTU_1952	0	3	1	2	3	1	0	2	9	7	1	5	1	1	2	7	4	0	30	27	15	12	121	19	7	25	70	57	3	11	11	26	32	18	4	15
OTU_1953	5	1	0	1	4	0	4	5	4	1	0	0	5	2	6	0	4	1	5	1	3	6	2	1	1	3	0	0	1	0	0	5	1	1	2	3
OTU_1954	3	1	1	0	0	0	0	0	1	0	1	1	1	0	1	0	2	0	4	1	3	0	1	1	1	1	0	0	0	0	3	3	2	0	1	0
OTU_1955	0	0	4	8	3	4	7	3	6	4	1	14	10	9	6	12	2	4	2	8	1	11	6	7	1	7	1	4	17	18	8	9	26	6	13	18
OTU_1956	0	3	1	3	4	0	1	0	1	5	7	4	2	0	0	7	0	4	0	4	7	2	2	0	4	0	0	4	1	0	1	2	0	2	1	3
OTU_1957	1	8	0	0	2	6	1	3	1	3	4	1	1	6	0	2	1	1	9	6	2	6	14	1	6	4	3	11	12	0	7	1	0	3	1	6
OTU_1958	2	24	9	0	1	8	7	1	9	9	9	5	2	4	7	2	2	2	3	6	5	4	1	3	4	1	15	2	6	1	9	6	17	9	0	4
OTU_1959	5	0	1	0	1	4	1	0	2	0	0	5	3	0	1	0	4	2	2	0	0	6	1	6	3	5	1	0	2	0	3	0	2	1	0	5
OTU_1960	0	1	1	0	0	0	0	0	0	0	0	0	0	0	0	1	0	0	0	0	0	1	8	1	15	6	15	2	0	0	0	0	0	6	0	0
OTU_1961	1	0	2	1	3	1	0	4	4	4	0	7	3	20	3	2	40	5	11	3	6	6	7	6	1	7	2	8	4	8	23	3	12	3	5	11
OTU_1962	0	3	0	0	0	0	3	25	1	0	0	0	0	3	0	0	0	0	5	8	2	0	0	0	7	1	1	0	1	2	33	3	2	2	5	0
OTU_1963	0	4	1	0	0	0	0	0	3	0	0	0	0	0	1	0	0	0	1	3	0	0	0	0	0	0	66	0	0	0	1	0	2	0	0	0
OTU_1964	1	6	0	4	2	0	1	1	1	5	3	0	3	0	1	3	2	1	0	1	2	2	0	2	2	0	0	1	0	0	1	6	0	0	2	0
OTU_1965	0	2	0	0	1	6	2	0	5	2	2	1	3	0	3	2	0	2	4	0	1	1	7	1	5	0	11	2	0	3	4	0	1	12	1	7
OTU_1966	5	1	2	5	1	1	1	3	0	6	3	9	3	2	4	3	3	0	0	1	1	5	0	0	1	2	0	1	3	0	1	17	9	0	2	0
OTU_1967	0	0	0	0	0	0	0	0	2	0	0	0	0	0	0	0	0	0	0	0	0	0	0	0	0	0	0	0	0	0	0	3	0	0	0	0
OTU_1968	2	0	1	3	0	1	0	0	1	5	4	4	0	1	0	7	0	2	0	0	0	12	0	2	1	0	0	2	0	0	1	2	2	1	0	1
OTU_1969	0	2	1	0	1	5	1	0	2	2	5	8	2	4	1	2	2	1	5	2	0	3	0	5	9	1	2	1	2	3	5	1	2	2	4	1
OTU_1970	0	0	0	1	0	0	0	0	0	2	1	4	0	14	0	3	4	2	0	0	0	1	0	0	0	0	1	0	0	9	0	0	0	1	0	3
OTU_1971	1	0	0	2	2	1	1	1	3	3	3	1	0	9	3	1	3	0	3	3	0	2	0	4	1	1	0	0	0	0	2	6	1	2	2	1
OTU_1972	0	0	0	1	0	13	2	0	0	0	0	3	0	2	2	13	0	5	1	3	1	0	1	5	0	1	0	0	0	52	2	0	0	0	0	7
OTU_1973	0	0	0	0	0	1	0	0	0	0	0	2	0	0	0	8	0	1	0	0	0	0	0	2	0	0	0	0	0	26	0	0	0	0	0	1
OTU_1974	0	4	4	2	1	0	0	2	4	0	2	1	3	1	2	1	5	0	5	3	1	4	5	4	0	3	8	3	2	0	1	7	11	3	4	1
OTU_1975	6	0	3	1	2	4	1	2	12	1	1	5	8	1	4	0	1	1	7	2	1	0	3	0	4	0	0	0	0	0	2	4	0	0	4	5
OTU_1976	4	6	5	1	3	1	8	5	2	4	2	0	6	1	6	3	0	3	0	4	1	2	1	3	1	1	2	0	2	1	2	1	3	3	0	3
OTU_1977	3	0	5	4	8	2	15	6	13	1	3	4	10	4	7	5	16	14	6	1	1	9	5	12	7	4	7	4	9	8	6	6	1	5	2	4
OTU_1978	4	1	2	5	0	0	0	2	2	4	2	1	1	1	0	2	5	1	3	1	0	4	1	2	3	2	0	0	0	0	1	2	1	0	0	0
OTU_1979	0	0	0	0	0	3	0	0	0	0	0	5	0	0	0	14	0	4	0	0	0	0	0	4	0	0	0	0	0	25	0	0	0	0	0	4
OTU_1980	8	7	3	1	0	1	2	4	2	0	0	0	1	1	1	1	0	0	11	2	7	2	0	0	3	0	1	0	0	0	5	3	1	0	0	0
OTU_1981	5	6	2	1	4	2	6	7	4	1	0	1	4	8	2	3	4	3	7	4	0	1	1	4	2	6	0	1	5	7	0	5	4	3	3	1
OTU_1982	3	5	1	1	0	1	1	2	6	1	2	4	1	3	1	0	2	0	0	10	2	0	0	0	1	1	2	0	1	0	2	4	3	2	1	1
OTU_1983	2	4	1	0	2	0	5	2	2	2	2	2	6	3	0	0	1	3	2	1	1	3	1	0	0	4	1	9	0	1	1	5	3	2	0	0
OTU_1984	0	0	0	0	0	0	0	0	0	0	1	0	0	0	1	0	0	0	0	0	0	0	0	0	0	2	0	2	0	0	3	2	3	1	1	0
OTU_1985	0	0	0	0	0	0	0	2	0	0	0	0	2	1	0	0	0	0	0	49	0	0	0	1	0	0	0	0	0	0	0	1	0	0	0	0
OTU_1986	8	0	1	2	0	1	0	1	2	1	0	1	3	5	2	0	2	6	0	0	1	4	1	1	1	0	0	0	1	0	3	6	2	0	1	0
OTU_1987	0	0	0	0	0	10	0	0	0	6	8	0	0	0	0	1	0	0	0	0	0	0	0	0	0	0	0	0	0	3	0	0	0	0	0	0
OTU_1988	0	0	0	0	0	1	0	0	0	0	0	0	0	0	0	8	0	2	0	0	0	0	0	4	0	0	0	0	0	32	0	0	0	0	0	3
OTU_1989	6	3	1	1	2	1	6	6	5	3	2	1	8	9	8	8	4	0	12	5	5	0	4	0	0	1	1	0	3	0	11	1	0	1	10	2
OTU_1990	5	0	3	9	1	0	0	2	0	9	7	1	0	0	5	11	4	1	1	2	2	6	0	1	0	0	0	0	2	0	0	11	2	1	2	0
OTU_1991	3	4	5	2	1	3	5	13	1	0	5	3	1	9	0	1	6	3	3	2	9	0	6	1	4	4	1	0	3	0	1	28	6	0	3	0
OTU_1992	1	0	0	2	0	0	3	0	0	1	2	0	0	2	0	1	0	1	0	0	0	0	0	1	1	3	0	34	0	0	2	3	19	5	3	2
OTU_1993	0	2	1	4	5	3	5	1	0	4	1	3	1	3	1	2	2	2	3	4	6	4	0	0	3	3	1	2	4	1	2	14	0	3	1	0
OTU_1994	0	0	0	0	0	2	0	0	0	1	0	1	0	0	0	2	0	1	0	0	0	0	0	2	0	0	0	0	0	53	0	0	0	0	0	2
OTU_1995	0	1	5	0	1	0	21	0	0	2	1	0	1	0	0	0	1	0	1	0	0	0	5	12	0	8	0	0	0	0	1	0	0	1	1	1
OTU_1996	5	0	2	2	0	0	1	1	2	2	3	3	1	0	0	1	2	0	3	4	1	1	0	0	1	1	0	4	3	1	4	7	1	0	0	0
OTU_1997	0	0	2	0	0	1	0	0	2	0	0	1	1	0	1	0	0	0	0	2	5	1	1	0	2	2	3	0	4	0	3	0	2	2	0	4
OTU_1998	3	2	3	1	0	0	2	3	2	4	0	2	7	0	3	0	0	6	3	2	5	0	0	4	4	1	2	4	1	0	6	1	1	1	0	0
[truncated: 10,753 more rows]

## Sheet: Alpha diversity index
Treatment		Fungi				Bacteria
N addition	Litter manipulation	shannon	simpson	chao1	ACE	shannon	simpson	chao1	ACE
N0	C0	6.38067	0.961356	1207.48	1243.3	9.92512	0.997387	6104.72	4625.06
	C0	5.02303	0.881424	886.103	904.976	9.96757	0.997441	5947.46	4339.67
	C0	6.18783	0.962656	982.091	1001.59	9.59717	0.99542	5723.88	4350.46
	C0	6.68975	0.972965	1461.58	1514.38	9.88873	0.997042	6125.76	4616.29
	C0	6.47956	0.971765	1197.66	1240.37	9.60124	0.996227	5716.83	4355.34
	C0	6.45028	0.971138	1122.07	1150.25	9.87324	0.99705	6810.54	4863.75
	C1	7.15169	0.977889	1601.56	1630.25	9.90669	0.997125	5936.64	4544.82
	C1	4.77688	0.835986	1215.43	1260.36	9.88664	0.99646	5662.59	4478.55
	C1	5.77765	0.909398	1400.97	1424.16	9.77938	0.996534	6013.88	4526.75
	C1	5.22426	0.882565	972.702	1004.57	9.61719	0.995009	6514.67	4866.69
	C1	6.44985	0.969627	1357.24	1363.63	9.71592	0.996496	5936.26	4637.26
	C1	6.43502	0.97247	1098.77	1119.47	10.0685	0.99728	6610.89	4986.51
	C2	6.47391	0.968266	1260.88	1267	9.84233	0.996846	5961.41	4422.5
	C2	6.18675	0.9648	1077.3	1084.56	9.86901	0.996972	5571.36	4393.95
	C2	6.05204	0.96166	954.325	981.873	9.65603	0.996544	5749.81	4262.87
	C2	6.12617	0.940034	1253.92	1264.71	10.1036	0.997402	7124.89	5426.44
	C2	6.69452	0.960923	1564.16	1594.96	9.53552	0.995515	5378.06	4225.36
	C2	6.86564	0.973332	1226.05	1238.3	9.76303	0.996565	5795.32	4611.34
N10	C0	4.58716	0.789376	1008.48	1027.25	9.85869	0.997316	5636.28	4494.67
	C0	5.55804	0.93422	1019.01	1042.5	9.80325	0.996524	5604.88	4358.53
	C0	3.29342	0.761441	544.2	563.768	9.7272	0.996088	5517.27	4363.79
	C0	4.51936	0.868194	876.321	898.1	9.57043	0.994179	6485.82	5019.34
	C0	5.22217	0.927872	1065.17	1092.86	9.64835	0.995989	5740.28	4510.89
	C0	4.86789	0.876989	1048.58	1063.53	9.45796	0.993366	5440.95	4375.71
	C1	5.69906	0.942569	1079.78	1116.46	9.97043	0.997305	6470.12	4618.84
	C1	4.19507	0.788451	747.604	778.906	9.77007	0.996739	5560.13	4193.78
	C1	4.91167	0.934567	450.734	457.13	9.18368	0.993128	4551.22	3590.46
	C1	3.3394	0.641896	724.116	731.855	9.17337	0.993994	5120.06	3929.53
	C1	6.638	0.967198	1555.57	1598.79	9.66371	0.996108	5764.7	4335.54
	C1	5.71528	0.951072	927.984	960.167	9.65257	0.996614	5271.78	3953.73
	C2	6.34123	0.929985	1429.06	1459.95	9.66592	0.99607	5291.77	4202.95
	C2	6.25879	0.960203	1108.15	1137.28	10.3377	0.998032	6078.57	4664.18
	C2	6.10224	0.943871	1205.72	1229.1	9.85045	0.996193	5670.21	4238.5
	C2	5.48453	0.921833	1078.13	1091.59	9.32635	0.99418	5253.2	3980.89
	C2	5.75089	0.944134	1134.8	1175.2	9.72424	0.996691	5814.45	4687.91
	C2	6.55414	0.974818	1068.65	1098.62	9.66418	0.995865	6048.01	4431.86

## Sheet: Beta diversity
	Fungi	Bacteria
N0C0	0.636107	0.26043
N0C0	0.620582	0.290915
N0C0	0.729	0.311542
N0C0	0.512533	0.31054
N0C0	0.718678	0.314791
N0C0	0.620864	0.328431
N0C0	0.546706	0.299548
N0C0	0.678802	0.311942
N0C0	0.701527	0.257827
N0C0	0.561776	0.300327
N0C0	0.545102	0.364389
N0C0	0.70363	0.352262
N0C0	0.562839	0.355377
N0C0	0.567956	0.306046
N0C0	0.596752	0.311141
N0C1	0.739364	0.280991
N0C1	0.682727	0.234085
N0C1	0.729455	0.284551
N0C1	0.611128	0.370597
N0C1	0.780324	0.370508
N0C1	0.7254	0.359983
N0C1	0.552778	0.324537
N0C1	0.7442	0.333815
N0C1	0.670996	0.302263
N0C1	0.592589	0.244877
N0C1	0.552496	0.319819
N0C1	0.761872	0.356223
N0C1	0.671777	0.286264
N0C1	0.589336	0.321266
N0C1	0.548875	0.284951
N0C2	0.51069	0.326116
N0C2	0.539442	0.289335
N0C2	0.593629	0.251063
N0C2	0.567891	0.379765
N0C2	0.599224	0.31103
N0C2	0.508326	0.284773
N0C2	0.533935	0.329743
N0C2	0.56015	0.293207
N0C2	0.585195	0.268463
N0C2	0.523136	0.331479
N0C2	0.482545	0.340357
N0C2	0.591266	0.294853
N0C2	0.583785	0.265437
N0C2	0.597988	0.289135
N0C2	0.571512	0.282281
N10C0	0.484561	0.37863
N10C0	0.423154	0.38624
N10C0	0.603994	0.314857
N10C0	0.45002	0.420106
N10C0	0.464786	0.365724
N10C0	0.481677	0.326272
N10C0	0.486621	0.327296
N10C0	0.422503	0.359605
N10C0	0.611497	0.345742
N10C0	0.483542	0.364278
N10C0	0.392298	0.402706
N10C0	0.431177	0.397877
N10C0	0.494276	0.366681
N10C0	0.311093	0.3732
N10C0	0.428791	0.321466
N10C1	0.490221	0.333704
N10C1	0.609415	0.452015
N10C1	0.677653	0.474889
N10C1	0.613058	0.455308
N10C1	0.317035	0.373223
N10C1	0.734941	0.560913
N10C1	0.620886	0.323736
N10C1	0.672883	0.436795
N10C1	0.674943	0.480363
N10C1	0.77833	0.527692
N10C1	0.65083	0.690572
N10C1	0.696756	0.69391
N10C1	0.768377	0.705592
N10C1	0.783642	0.715138
N10C1	0.680927	0.683541
N10C2	0.57457	0.365034
N10C2	0.553406	0.341136
N10C2	0.624789	0.325627
N10C2	0.459474	0.308427
N10C2	0.640206	0.425447
N10C2	0.59261	0.332169
N10C2	0.514181	0.316904
N10C2	0.592914	0.398033
N10C2	0.522486	0.3813
N10C2	0.52615	0.329877
N10C2	0.496769	0.36786
N10C2	0.527169	0.443537
N10C2	0.608287	0.381411
N10C2	0.578017	0.306379
N10C2	0.536277	0.334283

## Sheet: NMDS
Treatment		Fungi		Bacteria
N addition	Litter manipulation	NMDS1	NMDS2	NMDS1	NMDS2
N0	C0	-0.126292	-0.0618247	-0.0603665	-0.0513676
	C0	-0.282911	-0.348244	-0.046575	-0.0241866
	C0	-0.313903	-0.0760963	-0.0358201	-0.0531234
	C0	-0.0517004	-0.0693231	-0.0257599	-0.0354906
	C0	-0.0892993	-0.113889	-0.0213659	-0.0582647
	C0	-0.245123	-0.144239	0.00769299	-0.0622354
	C1	-0.115117	-0.0196632	-0.0445477	-0.0487058
	C1	-0.0400063	0.489288	-0.0608146	-0.0420986
	C1	-0.151565	0.300047	-0.0303682	-0.017909
	C1	-0.224218	0.110765	-0.0018335	-0.0718493
	C1	-0.0709496	-0.0282412	-0.00655737	-0.0457166
	C1	-0.14453	0.0890938	-0.00412009	-0.021884
	C2	-0.107931	0.014627	-0.0603898	-0.0166272
	C2	-0.245803	-0.0600828	-0.010716	-0.0352971
	C2	-0.120724	-0.0919028	-0.0160189	-0.022897
	C2	-0.155677	-0.0262744	0.0337674	-0.0271533
	C2	-0.104634	0.102611	-0.00944085	-0.054036
	C2	-0.164362	0.048576	0.00849352	-0.0481858
N10	C0	0.208402	-0.0167691	-0.0475186	-0.00766449
	C0	0.121	-0.0688175	-0.0435065	0.0550309
	C0	0.422712	-0.094373	-0.0232995	0.0541285
	C0	0.239272	-0.0719484	-0.000953953	0.0410477
	C0	0.148555	-0.0137613	0.0187384	0.0316192
	C0	0.171699	-0.0543305	0.0527033	0.0357709
	C1	0.100269	0.0102579	-0.0266174	0.0193342
	C1	0.260015	-0.0070636	-0.0180446	0.0955356
	C1	0.123554	-0.259497	-0.120473	0.119411
	C1	0.410569	-0.0497664	0.0262997	0.184823
	C1	-0.0659074	0.0493192	0.00395336	-0.0195813
	C1	0.105833	0.228365	0.597153	0.00222585
	C2	0.0713973	-0.0139198	-0.0138115	0.0194333
	C2	0.0285334	0.129022	-0.0647798	0.0475845
	C2	0.177726	0.133695	0.00267204	0.0703455
	C2	0.139728	-0.0531505	0.0205658	0.0179055
	C2	0.10866	0.03039	-0.00988081	-0.0136057
	C2	-0.0172711	0.00712239	0.0315403	-0.0163161
		0.173	0.173	0.109	0.109

## Sheet: VennOTU
	Fungi	Bacteria
core	1056	3884
N0C0	469	322
N0C1	427	340
N0C2	453	367
N10C0	182	351
N10C1	238	582
N10C2	314	371

## Sheet: Relative abundance_phylum
Treatment		Fungi											Bacteria
N addition	Litter manipulation	Ascomycota	Basidiomycota	Mortierellomycota	Chytridiomycota	Kickxellomycota	Glomeromycota	Mucoromycota	Rozellomycota	Zoopagomycota	Blastocladiomycota	Others	Proteobacteria	Actinobacteria	Acidobacteria	Firmicutes	Bacteroidetes	Gemmatimonadetes	Thaumarchaeota	Chloroflexi	Verrucomicrobia	Spirochaetes	Others
N0	C0	0.567436	0.0474002	0.107984	0.00949738	0.0001301	0.00331758	6.51e-05	0.00021684	0	0.0021033	0.26185	0.197236	0.383614	0.203534	0.0273247	0.012483	0.071605	0.00999088	0.060101	0.00371598	0	0.0303954
	C0	0.74498	0.0310942	0.0235049	0.00429333	2.17e-05	0.00084566	0.00010842	0.00034694	0	0.00021684	0.194588	0.268063	0.372244	0.134999	0.0344897	0.016199	0.0918315	0.00380499	0.0415434	0.00309294	0	0.0337331
	C0	0.413656	0.0263455	0.0495902	0.00550761	8.67e-05	0.00071556	0.00056377	0.00099744	0	0.00121428	0.501323	0.302107	0.260186	0.244454	0.0227632	0.0214058	0.0509112	0.0120825	0.0453261	0.00309294	0	0.0376716
	C0	0.546728	0.0710785	0.0433236	0.00873845	0.0002602	0.00320916	0.00023852	0.00091071	2.17e-05	4.34e-05	0.325448	0.270822	0.36697	0.150642	0.0241205	0.01611	0.0408758	0.0131506	0.0767006	0.00776574	0	0.0328431
	C0	0.530704	0.0648987	0.0399844	0.00615812	0.00084566	0.00138774	0.0002602	0.00097576	0	0.0003903	0.354395	0.246879	0.278254	0.215216	0.0570971	0.0260564	0.0418771	0.0342894	0.063016	0.00335996	0	0.0339556
	C0	0.416345	0.0527777	0.0418275	0.00117091	4.34e-05	0.00121428	4.34e-05	0.00075892	2.17e-05	0.00132269	0.484475	0.279789	0.327251	0.136735	0.0583654	0.0190249	0.0366703	0.0349124	0.0634165	0.00413876	0.000467279	0.0392292
	C1	0.476105	0.0224858	0.0561386	0.0146364	0.00017347	0.00290559	0.00034694	0.00123596	0.00021684	0.00093239	0.424823	0.25351	0.380766	0.15102	0.0226742	0.0121715	0.0802163	0.00950135	0.059834	0.00113482	0	0.0291716
	C1	0.22707	0.214211	0.0167397	0.00221172	2.17e-05	0.00242855	0.00023852	0.00056377	2.17e-05	2.17e-05	0.536472	0.297256	0.371754	0.0962818	0.0554282	0.0230747	0.0554727	0.0143076	0.0460604	0.0048508	0	0.0355132
	C1	0.514983	0.0332842	0.0639664	0.0255215	0.00017347	0.00201657	0.00067219	0.0018431	0	0.00054209	0.356997	0.273937	0.386217	0.151354	0.0263679	0.0108364	0.0589885	0.00178011	0.0547384	0.0024699	0	0.0333103
	C1	0.674747	0.0973373	0.0540353	0.00359946	0.00060714	0.00036862	0.00576781	0.0002602	0	0.00082397	0.162453	0.241183	0.252887	0.213369	0.0462607	0.0248103	0.0368261	0.0822412	0.0529806	0.0107697	0	0.0386729
	C1	0.493061	0.0122945	0.0791014	0.024524	0.0001301	0.0023635	0.00130101	0.00023852	0	0.00015179	0.386834	0.259429	0.335618	0.169511	0.0442803	0.0171336	0.0393182	0.031686	0.0585879	0.00725396	2.22514e-05	0.0371598
	C1	0.566178	0.0766946	0.0554014	0.0146147	6.51e-05	0.00073724	0.00125764	0.00091071	0	0.00010842	0.284032	0.304399	0.287444	0.183418	0.0240538	0.020093	0.0487528	0.0125275	0.0654636	0.0119045	0.00031152	0.0416324
	C2	0.448068	0.0514766	0.0550761	0.00917212	2.17e-05	0.00229845	0.00513899	0.0002602	0	4.34e-05	0.428444	0.30204	0.296767	0.200619	0.0175118	0.011593	0.0898066	0.00113482	0.0438575	0.00184687	0	0.0348234
	C2	0.351403	0.0173902	0.135435	0.00253697	0.0001301	0.00110586	0.00041199	0.00097576	0	6.51e-05	0.490546	0.307158	0.283661	0.174896	0.0475067	0.0235642	0.0505552	0.020716	0.0446808	0.0048063	0	0.0424557
	C2	0.54315	0.0134221	0.0502624	0.00225509	0	0.00091071	0.00010842	0.00136606	0	0.0003903	0.388135	0.300505	0.333815	0.194277	0.0320643	0.0107029	0.0376271	0.0101466	0.0460381	0.0032042	0	0.0316192
	C2	0.604796	0.0129234	0.0751984	0.00342599	0.00030357	0.00173468	0.00030357	0.00058546	0	0	0.300729	0.347033	0.291404	0.132908	0.0409203	0.019381	0.0332658	0.0176454	0.0700919	0.00618589	0.0024699	0.0386952
	C2	0.403617	0.026584	0.141984	0.00457522	0	0.00318748	0.00071556	0.00086734	6.51e-05	0.00082397	0.417581	0.299126	0.312254	0.153668	0.0364033	0.0212946	0.0367816	0.0457266	0.0533811	0.00251441	0	0.0388509
	C2	0.550956	0.0279717	0.0194718	0.00971421	0	0.001713	0.00203825	0.00082397	0	0.0001301	0.387181	0.310184	0.310808	0.156628	0.0333326	0.0194255	0.0431677	0.0337999	0.0585879	0.00269242	0.000534034	0.0308404
N10	C0	0.724858	0.0296197	0.0416106	0.00134438	0.00010842	0.00134438	0.00028189	0.00045535	4.34e-05	0.00010842	0.200226	0.21813	0.357914	0.123896	0.0672437	0.0201375	0.0645958	0.0271467	0.0751875	0.00440578	0	0.0413431
	C0	0.56685	0.097489	0.0350622	0.00119259	0.0076326	0.00056377	6.51e-05	0.00056377	0	2.17e-05	0.290559	0.290692	0.373846	0.0821522	0.067622	0.027347	0.092143	0.00218064	0.0338889	0.00358247	0	0.0265459
	C0	0.592892	0.00804458	0.0383798	0.00047704	0	0.00019515	0.00010842	0.00043367	0.00010842	0.00130101	0.35806	0.291293	0.35086	0.126165	0.0411873	0.0301951	0.0554727	0.00511782	0.0502659	0.00725396	2.22514e-05	0.0421664
	C0	0.712607	0.00624485	0.0122078	0.00067219	8.67e-05	0.00056377	6.51e-05	0.00186478	0	0.00047704	0.265211	0.334661	0.297167	0.175185	0.0234307	0.0250773	0.0441023	0.0103246	0.0515787	0.00872255	0	0.0297501
	C0	0.59274	0.00683031	0.0464027	0.00065051	0.0142244	0.00138774	0.00030357	0.00023852	0.00019515	0	0.337027	0.331457	0.292673	0.107786	0.0703144	0.0268797	0.0456376	0.0055851	0.0742752	0.0055851	0	0.0398077
	C0	0.747908	0.0111236	0.0235483	0.00110586	8.67e-05	0.00054209	0.00010842	0.00130101	0	6.51e-05	0.214211	0.365412	0.272224	0.0989965	0.0731626	0.0261231	0.0428339	0.0263902	0.0512227	0.00505107	0.000578536	0.0380054
	C1	0.496899	0.0338046	0.0876664	0.00117091	0.00023852	0.0024936	0.00353441	0.00056377	0.00019515	0	0.373433	0.246145	0.325538	0.145969	0.0759663	0.0196257	0.0673772	0.00700919	0.0598563	0.011326	0	0.0411873
	C1	0.690793	0.0178455	0.0288608	0.00036862	8.67e-05	0.00041199	0.0002602	0.00032525	0	0.0001301	0.260918	0.324737	0.372711	0.0846443	0.028148	0.0264792	0.0960815	0.0016466	0.0325093	0.00805501	0	0.0249883
	C1	0.635609	0.0881218	0.0523223	0.00054209	0	0.00017347	0.00021684	0.00019515	0	0	0.22282	0.318484	0.239603	0.0825082	0.183596	0.0622594	0.0411428	0.000734296	0.0412318	0.00518458	0	0.0252553
	C1	0.859426	0.0101045	0.00873845	0.00073724	4.34e-05	0.00086734	0.0002602	8.67e-05	0	8.67e-05	0.11965	0.350816	0.322623	0.0883158	0.0513562	0.0296834	0.0506442	0.000912307	0.0469727	0.00629715	0	0.0523798
	C1	0.468884	0.05358	0.0661347	0.0114489	0.00017347	0.00195152	0.00104081	0.00219003	0.00015179	0.0002602	0.394184	0.30431	0.299348	0.137603	0.0849781	0.0185354	0.040097	0.0243653	0.0505552	0.0047173	0	0.035491
	C1	0.396136	0.0356911	0.0119042	0.00156121	2.17e-05	0.00134438	0.00017347	0.00034694	0	0.00156121	0.55126	0.49743	0.103914	0.0750762	0.0457934	0.10071	0.0151087	0.00609688	0.0661311	0.01186	0.0229189	0.0549609
	C2	0.639447	0.0308773	0.0245024	0.0100395	0.0001301	0.00511731	0.00054209	0.00414155	2.17e-05	0.00010842	0.285073	0.268396	0.329476	0.13827	0.0797935	0.0170446	0.0697136	0.00890056	0.0523353	0.00473955	0	0.03133
	C2	0.478663	0.0299666	0.118912	0.00626653	0.00019515	0.00696041	0.0005204	0.00245024	0.0005204	0.00021684	0.355328	0.290314	0.301595	0.148083	0.0206938	0.0437462	0.0645068	0.00418326	0.0538929	0.0331546	0	0.03983
	C2	0.398846	0.0314628	0.0288174	0.00286222	2.17e-05	0.00327421	0.00069387	0.00310074	0	0.00108418	0.529837	0.362475	0.272268	0.131617	0.0272357	0.0348902	0.0513785	0.0015576	0.0558065	0.0191362	0	0.043635
	C2	0.687476	0.0161325	0.0234616	0.00056377	4.34e-05	0.00127933	8.67e-05	0.00151785	0.00273212	0.0001301	0.266577	0.375693	0.321599	0.111724	0.0526246	0.0136179	0.0367593	0.0048063	0.0518903	0.00300394	0	0.0282815
	C2	0.488009	0.0273429	0.0913743	0.0018431	0.0001301	0.0035561	0.00060714	0.00049872	0	0.00043367	0.386205	0.253755	0.368928	0.119045	0.0603903	0.0108809	0.0457934	0.0230969	0.079393	0.00482855	2.22514e-05	0.0338666
	C2	0.582115	0.0207728	0.0534932	0.00110586	0.00192983	0.00056377	0.00088902	0.00279717	0	0.00093239	0.3354	0.369106	0.257582	0.163726	0.0344452	0.0161768	0.0531141	0.00807726	0.0552947	0.00416101	0.000267017	0.0380499
